# Supplementary material for: EARN: an ensemble machine learning algorithm to predict driver genes in metastatic breast cancer
Source: BMC Med Genomics. 2021 May 7;14:122. doi: 10.1186/s12920-021-00974-3 (PMC8105935; doi:10.1186/s12920-021-00974-3)
Supplement: Supplementary file 7 — Additional file 7: Table S27–S31. The list of driver and passenger genes of four learning machines for MBCA [file 12920_2021_974_MOESM7_ESM.xls]

## Sheet: Table S27
EARN: an ensemble machine learning algorithm to predict driver genes in metastatic breast cancer
Leila Mirsadeghi1, Reza Haji Hosseini1*, Ali Mohammad Banaei-Moghaddam2, Kaveh Kavousi3*
* Correspondence: kkavousi@ut.ac.ir; hosseini@pnu.ac.ir;
1Department of Biology, Faculty of Science, Payame Noor University, Tehran, Iran
2 Laboratory of Genomics and Epigenomics (LGE), Department of Biochemistry, Institute of Biochemistry and Biophysics (IBB), University of Tehran, Tehran, Iran
3 Laboratory of Complex Biological Systems and Bioinformatics (CBB), Department of Bioinformatics, Institute of Biochemistry and Biophysics (IBB), University of Tehran, Tehran, Iran
Additional file 7: Table S27 984 drivers and 15714 passenger genes have been predicted by SVM for MBCA
Symbol	True Label	Predicted Label	Prediction Score	Features
A1BG	NA	-1	-0.318409	[0.8457, 0.0, 0.0, 0.8080179]
A1CF	NA	-1	-0.916857	[0.0, 0.0, 0.0, 0.2124374]
A2M	NA	-1	-0.937005	[0.0, 0.0, 0.0, 0.1609287]
A2ML1	NA	-1	-0.312001	[0.781630393, 0.8451841202157444, 0.0, 0.0803535]
A4GALT	NA	-1	-0.822572	[0.0, 0.0, 0.0, 0.4525541]
A4GNT	NA	-1	-0.999743	[0.0, 0.0, 0.0, 0.0]
AAAS	NA	-1	-0.159371	[0.0, 0.0, 0.7388, 0.6190842]
AADAC	NA	-1	-0.586892	[0.445104563, 0.0, 0.0, 0.5653027]
AADACL2	NA	-1	-0.780414	[0.0, 0.0, 0.0, 0.5594983]
AADACL3	NA	-1	-0.759845	[0.0, 0.0, 0.0, 0.6116003]
AADACL4	NA	-1	-0.872638	[0.0, 0.0, 0.0, 0.3252301]
AAGAB	NA	-1	-0.999743	[0.0, 0.0, 0.0, 0.0]
AAK1	NA	-1	-0.936113	[0.139592351, 0.0, 0.0, 0.0100703]
AAMP	NA	-1	-0.999743	[0.0, 0.0, 0.0, 0.0]
AANAT	NA	-1	-0.999743	[0.0, 0.0, 0.0, 0.0]
AARD	NA	-1	-0.999743	[0.0, 0.0, 0.0, 0.0]
AARS	NA	-1	-0.972441	[0.0, 0.0, 0.0, 0.0701354]
AARS2	NA	-1	-0.949327	[0.0, 0.0, 0.0, 0.1293863]
AARSD1	NA	-1	-0.999743	[0.0, 0.0, 0.0, 0.0]
AASDH	NA	-1	-0.87663	[0.0, 0.0, 0.0, 0.3150611]
AASDHPPT	NA	-1	-0.79854	[0.0, 0.0, 0.0, 0.5135433]
AASS	NA	1	0.57919	[0.845968996, 0.8451841202157444, 0.914, 0.4035324]
AATF	NA	-1	-0.999743	[0.0, 0.0, 0.0, 0.0]
AATK	NA	-1	-0.696777	[0.0, 0.0, 0.0, 0.7710943]
ABAT	NA	1	0.824598	[0.942597899, 0.672066523978196, 0.97259256, 0.97259256]
ABCA1	NA	-1	-0.233605	[0.0, 0.0, 0.9362, 0.0235433]
ABCA10	NA	-1	-0.995374	[0.0, 0.0, 0.0, 0.0112339]
ABCA12	NA	-1	-0.295	[0.626274137, 0.5327960558170212, 0.0, 0.5956275]
ABCA13	NA	-1	-0.909705	[0.209746028, 0.0, 0.0, 0.0006159]
ABCA2	NA	-1	-0.463718	[0.512343029, 0.4808015096518656, 0.0, 0.3420644]
ABCA3	NA	-1	-0.606711	[0.874268585, 0.0, 0.0, 0.042238]
ABCA4	NA	-1	-0.539785	[0.960244684, 0.0, 0.0, 0.1183489]
ABCA5	NA	-1	-0.898284	[0.0, 0.0, 0.0, 0.2598555]
ABCA6	NA	-1	-0.619781	[0.863542176, 0.0, 0.0, 0.0206316]
ABCA7	NA	-1	-0.998789	[0.0, 0.0, 0.0, 0.0024538]
ABCA8	NA	-1	-0.824493	[0.377493155, 0.0, 0.0, 0.0341734]
ABCA9	NA	-1	-0.968579	[0.0, 0.0, 0.0, 0.0800436]
ABCB1	NA	-1	-0.941011	[0.0, 0.0, 0.0, 0.1506762]
ABCB10	NA	-1	-0.440027	[0.013898694, 0.8451841202157444, 0.0, 0.593407]
ABCB11	NA	-1	-0.524532	[0.624561309, 0.0, 0.0, 0.5270886]
ABCB4	NA	-1	-0.248462	[0.779187962, 0.672066523978196, 0.0, 0.4123143]
ABCB5	NA	-1	-0.653972	[0.129152454, 0.6136779226834786, 0.0, 0.1484696]
ABCB6	NA	-1	-0.403786	[0.0, 0.672066523978196, 0.0, 0.8673396]
ABCB7	NA	-1	-0.752914	[0.0, 0.0, 0.0, 0.6291445]
ABCB8	NA	-1	-0.999743	[0.0, 0.0, 0.0, 0.0]
ABCB9	NA	-1	-0.85012	[0.0, 0.0, 0.0, 0.382541]
ABCC1	NA	-1	-0.590766	[0.500829621, 0.0, 0.0, 0.4945104]
ABCC10	NA	-1	-0.532422	[0.791292868, 0.0, 0.0, 0.3238015]
ABCC11	NA	-1	-0.907917	[0.0, 0.0, 0.0, 0.2352699]
ABCC12	NA	-1	-0.998432	[0.0, 0.0, 0.0, 0.0033713]
ABCC2	NA	-1	-0.629983	[0.783320289, 0.0, 0.0, 0.0834517]
ABCC3	NA	-1	-0.036733	[0.739734419, 0.8451841202157444, 0.0, 0.8268086]
ABCC4	NA	-1	-0.960898	[0.0, 0.0, 0.0, 0.0997387]
ABCC5	NA	-1	-0.465492	[0.849818968, 0.0, 0.0, 0.4298069]
ABCC6	NA	-1	-0.0692515	[0.9758, 0.8451841202157444, 0.0, 0.4864738]
ABCC8	NA	-1	-0.303802	[0.795594768, 0.0, 0.0, 0.8998565]
ABCC9	NA	-1	-0.16773	[0.902068654, 0.8451841202157444, 0.0, 0.3162305]
ABCD1	NA	-1	-0.889222	[0.0, 0.0, 0.0, 0.2829682]
ABCD2	NA	-1	-0.489028	[0.643331854, 0.0, 0.0, 0.5966259]
ABCD3	NA	-1	-0.887458	[0.0, 0.0, 0.0, 0.2874647]
ABCD4	NA	-1	-0.924621	[0.0, 0.0, 0.0, 0.1925975]
ABCE1	NA	-1	-0.942032	[0.0, 0.0, 0.0, 0.1480637]
ABCF1	NA	-1	-0.271336	[0.909138602, 0.7781400196320456, 0.0, 0.1090608]
ABCF2	NA	-1	-0.435231	[0.679526082, 0.0, 0.0, 0.6934554]
ABCF3	NA	-1	-0.931607	[0.030989065, 0.0, 0.0, 0.1408416]
ABCG1	NA	-1	-0.776169	[0.057253976, 0.0, 0.0, 0.5081247]
ABCG2	NA	-1	-0.347472	[0.2133617, 1.0267243183629582, 0.0, 0.4357121]
ABCG4	NA	-1	-0.793366	[0.0, 0.0, 0.0, 0.5266654]
ABCG5	NA	-1	-0.962441	[0.0, 0.0, 0.0, 0.0957847]
ABCG8	NA	-1	-0.381854	[0.011465204, 0.7481298038793058, 0.0, 0.8371468]
ABHD1	NA	1	0.864896	[0.86425625, 0.9864083982273559, 0.93580503, 0.93580503]
ABHD10	NA	-1	-0.85798	[0.0, 0.0, 0.0, 0.3625453]
ABHD11	NA	-1	-0.984946	[0.0, 0.0, 0.0, 0.0380333]
ABHD12	NA	-1	-0.999743	[0.0, 0.0, 0.0, 0.0]
ABHD12B	NA	-1	-0.999742	[0.0, 0.0, 0.0, 1.4e-06]
ABHD14B	NA	-1	-0.999743	[0.0, 0.0, 0.0, 0.0]
ABHD15	NA	1	0.149801	[0.0, 0.0, 0.95691336, 0.95691336]
ABHD16A	NA	-1	-0.999743	[0.0, 0.0, 0.0, 0.0]
ABHD16B	NA	-1	-0.999743	[0.0, 0.0, 0.0, 0.0]
ABHD18	NA	-1	-0.999743	[0.0, 0.0, 0.0, 0.0]
ABHD2	NA	-1	-0.888085	[0.0, 0.0, 0.0, 0.285867]
ABHD4	NA	-1	-0.874881	[0.0, 0.0, 0.0, 0.3195154]
ABHD6	NA	-1	-0.999743	[0.0, 0.0, 0.0, 0.0]
ABHD8	NA	-1	-0.999743	[0.0, 0.0, 0.0, 0.0]
ABI1	NA	1	0.19771	[0.0, 0.0, 0.996898485, 0.996898485]
ABI2	NA	-1	-0.703272	[0.0, 0.0, 0.0, 0.754685]
ABI3	NA	-1	-0.831641	[0.0, 0.0, 0.0, 0.4295165]
ABI3BP	NA	-1	-0.989952	[0.0, 0.0, 0.0, 0.0251706]
ABITRAM	NA	-1	-0.999743	[0.0, 0.0, 0.0, 0.0]
ABL1	NA	1	0.120179	[0.117691747, 0.7481298038793058, 0.9472, 0.0533206]
ABL2	NA	-1	-0.917739	[0.0, 0.0, 0.0, 0.2101847]
ABLIM1	NA	-1	-0.999543	[0.0, 0.0, 0.0, 0.0005148]
ABLIM2	NA	-1	-0.816888	[0.0, 0.0, 0.0, 0.4669849]
ABLIM3	NA	-1	-0.841547	[0.0, 0.0, 0.0, 0.4043414]
ABO	NA	-1	-0.807753	[0.0, 0.0, 0.0, 0.4901703]
ABR	NA	-1	-0.986671	[0.0, 0.0, 0.0, 0.0336015]
ABRA	NA	-1	-0.758899	[0.0, 0.0, 0.0, 0.6139948]
ABRACL	NA	-1	-0.999743	[0.0, 0.0, 0.0, 0.0]
ABRAXAS1	NA	-1	-0.999743	[0.0, 0.0, 0.0, 0.0]
ABRAXAS2	NA	-1	-0.999743	[0.0, 0.0, 0.0, 0.0]
ABTB1	NA	-1	-0.827749	[0.0, 0.0, 0.0, 0.4394032]
ABTB2	NA	-1	-0.800947	[0.150540858, 0.0, 0.0, 0.3435637]
ACAA1	NA	-1	-0.869936	[0.0, 0.0, 0.0, 0.3321107]
ACACA	NA	-1	-0.641685	[0.825084147, 0.0, 0.0, 0.0071425]
ACACB	NA	-1	-0.220937	[0.9631, 0.672066523978196, 0.0, 0.2808934]
ACAD10	NA	-1	-0.999388	[0.0, 0.0, 0.0, 0.0009131]
ACAD11	NA	-1	-0.520362	[0.9793, 0.0, 0.0, 0.1469507]
ACADL	NA	-1	-0.768553	[0.0, 0.0, 0.0, 0.5895482]
ACADS	NA	-1	-0.782361	[0.0, 0.0, 0.0, 0.5545637]
ACADSB	NA	-1	-0.999743	[0.0, 0.0, 0.0, 0.0]
ACADVL	NA	-1	-0.814148	[0.0, 0.0, 0.0, 0.4739417]
ACAN	NA	1	0.0284272	[0.990587635, 0.9352821379104043, 0.0, 0.6325025]
ACAP1	NA	-1	-0.999743	[0.0, 0.0, 0.0, 0.0]
ACAP2	NA	-1	-0.774229	[0.0, 0.0, 0.0, 0.5751702]
ACAP3	NA	-1	-0.501874	[0.669894212, 0.0, 0.0, 0.5349195]
ACAT1	NA	-1	-0.716534	[0.0, 0.0, 0.0, 0.7211684]
ACAT2	NA	-1	-0.999743	[0.0, 0.0, 0.0, 0.0]
ACBD3	NA	-1	-0.946252	[0.0, 0.0, 0.0, 0.1372599]
ACBD4	NA	-1	-0.697259	[0.0, 0.0, 0.0, 0.7698775]
ACBD5	NA	-1	-0.913127	[0.0, 0.0, 0.0, 0.2219661]
ACBD6	NA	-1	-0.69422	[0.0, 0.0, 0.0, 0.7775538]
ACCS	NA	1	0.495311	[0.859923528, 0.0, 0.93809782, 0.93809782]
ACCSL	NA	-1	-0.654545	[0.0, 0.0, 0.0, 0.8777267]
ACD	NA	-1	-0.981323	[0.0, 0.0, 0.0, 0.0473362]
ACE	NA	-1	-0.780658	[0.50988616, 0.0, 0.0, 0.0001826]
ACE2	NA	-1	-0.999743	[0.0, 0.0, 0.0, 0.0]
ACER2	NA	-1	-0.999743	[0.0, 0.0, 0.0, 0.0]
ACER3	NA	-1	-0.926729	[0.0, 0.0, 0.0, 0.1872097]
ACHE	NA	-1	-0.869526	[0.0, 0.0, 0.0, 0.3331548]
ACIN1	NA	-1	-0.893725	[0.0, 0.0, 0.0, 0.2714847]
ACKR1	NA	-1	-0.999743	[0.0, 0.0, 0.0, 0.0]
ACKR2	NA	-1	-0.999743	[0.0, 0.0, 0.0, 0.0]
ACKR3	NA	-1	-0.999743	[0.0, 0.0, 0.0, 0.0]
ACKR4	NA	-1	-0.999743	[0.0, 0.0, 0.0, 0.0]
ACLY	NA	-1	-0.656912	[0.507948942, 0.0, 0.0, 0.3185494]
ACMSD	NA	-1	-0.650972	[0.0, 0.0, 0.0, 0.886741]
ACO1	NA	-1	-0.999624	[0.0, 0.0, 0.0, 0.0003062]
ACO2	NA	-1	-0.982316	[0.0, 0.0, 0.0, 0.0447877]
ACOD1	NA	-1	-0.999743	[0.0, 0.0, 0.0, 0.0]
ACOT1	NA	-1	-0.923853	[0.0, 0.0, 0.0, 0.1945605]
ACOT11	NA	-1	-0.702611	[0.0, 0.0, 0.0, 0.7563558]
ACOT13	NA	-1	-0.999743	[0.0, 0.0, 0.0, 0.0]
ACOT2	NA	-1	-0.8075	[0.0, 0.0, 0.0, 0.4908139]
ACOT4	NA	-1	-0.69163	[0.0, 0.0, 0.0, 0.7840967]
ACOT6	NA	-1	-0.999743	[0.0, 0.0, 0.0, 0.0]
ACOT7	NA	-1	-0.800526	[0.0, 0.0, 0.0, 0.508505]
ACOT8	NA	-1	-0.754189	[0.0, 0.0, 0.0, 0.6259191]
ACOT9	NA	-1	-0.999743	[0.0, 0.0, 0.0, 0.0]
ACOX1	NA	-1	-0.293332	[0.999999661, 0.0, 0.0, 0.7027698]
ACOX3	NA	-1	-0.76864	[0.0, 0.0, 0.0, 0.5893278]
ACOXL	NA	-1	-0.999743	[0.0, 0.0, 0.0, 0.0]
ACP2	NA	-1	-0.170694	[0.774570808, 0.9543357897283695, 0.0, 0.3427658]
ACP4	NA	-1	-0.999743	[0.0, 0.0, 0.0, 0.0]
ACP5	NA	-1	-0.24461	[0.0, 0.0, 0.934, 0.0]
ACP7	NA	-1	-0.999743	[0.0, 0.0, 0.0, 0.0]
ACPP	NA	-1	-0.766873	[0.0, 0.0, 0.0, 0.5938024]
ACR	NA	-1	-0.810769	[0.0, 0.0, 0.0, 0.4825182]
ACRBP	NA	-1	-0.848933	[0.0, 0.0, 0.0, 0.3855595]
ACRV1	NA	1	0.0549062	[0.852436143, 0.9543357897283695, 0.0, 0.8322551]
ACSBG1	NA	-1	-0.379802	[0.685838612, 0.0, 0.0, 0.8270602]
ACSBG2	NA	-1	-0.374885	[0.0, 0.9543357897283695, 0.0, 0.6681206]
ACSF2	NA	-1	-0.889727	[0.0, 0.0, 0.0, 0.2816799]
ACSL1	NA	-1	-0.988452	[0.0, 0.0, 0.0, 0.0290266]
ACSL3	NA	-1	-0.975433	[0.0, 0.0, 0.0, 0.0624577]
ACSL4	NA	-1	-0.106782	[0.793486556, 0.9543357897283695, 0.0, 0.4848129]
ACSL5	NA	-1	-0.79138	[0.0, 0.0, 0.0, 0.5317015]
ACSL6	NA	-1	-0.783094	[0.0, 0.0, 0.0, 0.5527044]
ACSM1	NA	-1	-0.778327	[0.0, 0.0, 0.0, 0.5647865]
ACSM2A	NA	-1	-0.74493	[0.0, 0.0, 0.0, 0.6493506]
ACSM5	NA	1	0.0801557	[0.9499472, 0.8451841202157444, 0.0, 0.8953849]
ACSM6	NA	-1	-0.999743	[0.0, 0.0, 0.0, 0.0]
ACSS1	NA	-1	-0.967179	[0.0, 0.0, 0.0, 0.0836355]
ACSS3	NA	-1	-0.951034	[0.0, 0.0, 0.0, 0.1250135]
ACTA1	NA	-1	-0.282415	[0.0, 0.0, 0.8873, 0.0]
ACTA2	NA	-1	-0.999743	[0.0, 0.0, 0.0, 0.0]
ACTB	NA	1	0.631882	[0.951186628, 0.7481298038793058, 0.7808, 0.7901476]
ACTBL2	NA	-1	-0.759694	[0.0, 0.0, 0.0, 0.6119816]
ACTC1	NA	-1	-0.050922	[0.0, 0.0, 0.9269, 0.507764]
ACTG1	NA	-1	-0.186636	[0.0, 0.0, 0.7582, 0.5099578]
ACTG2	NA	-1	-0.999743	[0.0, 0.0, 0.0, 0.0]
ACTL6A	NA	-1	-0.999743	[0.0, 0.0, 0.0, 0.0]
ACTL6B	NA	-1	-0.753268	[0.0, 0.0, 0.0, 0.62825]
ACTL7A	NA	-1	-0.742856	[0.000506807, 0.0, 0.0, 0.6540508]
ACTL7B	NA	-1	-0.863267	[0.0, 0.0, 0.0, 0.3490897]
ACTL8	NA	-1	-0.714458	[0.0, 0.0, 0.0, 0.7264154]
ACTL9	NA	-1	-0.999743	[0.0, 0.0, 0.0, 0.0]
ACTN2	NA	1	0.57706	[0.981062053, 0.6136779226834786, 0.7582, 0.7930199]
ACTN3	NA	-1	-0.999743	[0.0, 0.0, 0.0, 0.0]
ACTN4	NA	-1	-0.492003	[0.910512055, 0.0, 0.0, 0.2954102]
ACTR10	NA	-1	-0.999743	[0.0, 0.0, 0.0, 0.0]
ACTR1B	NA	-1	-0.999743	[0.0, 0.0, 0.0, 0.0]
ACTR2	NA	-1	-0.999743	[0.0, 0.0, 0.0, 0.0]
ACTR3	NA	-1	-0.688007	[0.0, 0.0, 0.0, 0.7932472]
ACTR3C	NA	-1	-0.999743	[0.0, 0.0, 0.0, 0.0]
ACTR5	NA	-1	-0.838935	[0.0, 0.0, 0.0, 0.41098]
ACTR6	NA	-1	-0.999743	[0.0, 0.0, 0.0, 0.0]
ACTR8	NA	-1	-0.857403	[0.0, 0.0, 0.0, 0.3640127]
ACTRT1	NA	-1	-0.67646	[0.0, 0.0, 0.0, 0.8224056]
ACTRT3	NA	-1	-0.999743	[0.0, 0.0, 0.0, 0.0]
ACVR1	NA	-1	-0.0607139	[0.0, 0.0, 0.9076, 0.5225707]
ACVR1B	NA	1	0.506951	[0.995672573, 0.0, 0.9421, 0.8117529]
ACVR1C	NA	-1	-0.85727	[0.0, 0.0, 0.0, 0.3643524]
ACVR2A	NA	-1	-0.907736	[0.0, 0.0, 0.0, 0.2357312]
ACVR2B	NA	1	0.444996	[0.278165736, 0.9543357897283695, 0.9257, 0.5507776]
ACY3	NA	-1	-0.999743	[0.0, 0.0, 0.0, 0.0]
ACYP1	NA	-1	-0.999743	[0.0, 0.0, 0.0, 0.0]
ACYP2	NA	-1	-0.999743	[0.0, 0.0, 0.0, 0.0]
ADA	NA	-1	-0.999743	[0.0, 0.0, 0.0, 0.0]
ADA2	NA	-1	-0.999743	[0.0, 0.0, 0.0, 0.0]
ADAD1	NA	-1	-0.701587	[0.0, 0.0, 0.0, 0.7589428]
ADAD2	NA	-1	-0.934563	[0.0, 0.0, 0.0, 0.1671751]
ADAM10	NA	-1	-0.966232	[0.0, 0.0, 0.0, 0.0860641]
ADAM11	NA	1	0.0400219	[0.958290356, 0.7781400196320456, 0.0, 0.8484634]
ADAM12	NA	-1	-0.198402	[0.0, 0.0, 0.9911, 0.0]
ADAM15	NA	-1	-0.736684	[0.414227605, 0.0, 0.0, 0.2182744]
ADAM17	NA	-1	-0.6989	[0.0, 0.0, 0.0, 0.7657302]
ADAM19	NA	1	0.599696	[0.343530392, 0.7312839456970486, 0.97898706, 0.97898706]
ADAM2	NA	-1	-0.976039	[0.0, 0.0, 0.0, 0.0609027]
ADAM20	NA	-1	-0.535403	[0.008716922, 0.9543357897283695, 0.0, 0.2506149]
ADAM21	NA	-1	-0.974989	[0.0, 0.0, 0.0, 0.0635965]
ADAM22	NA	-1	-0.392592	[0.282430314, 0.672066523978196, 0.0, 0.5890181]
ADAM23	NA	-1	-0.981768	[0.0, 0.0, 0.0, 0.0461944]
ADAM28	NA	-1	-0.796264	[0.0, 0.0, 0.0, 0.5193154]
ADAM29	NA	-1	-0.92496	[0.0, 0.0, 0.0, 0.1917325]
ADAM30	NA	-1	-0.681045	[0.737871755, 0.0, 0.0, 0.0029799]
ADAM32	NA	-1	-0.727111	[0.0, 0.0, 0.0, 0.6944248]
ADAM7	NA	-1	-0.683627	[0.144620032, 0.0, 0.0, 0.6476776]
ADAM8	NA	-1	-0.992224	[0.0, 0.0, 0.0, 0.019331]
ADAM9	NA	1	0.655831	[0.46643077, 0.8451841202157444, 0.94623758, 0.94623758]
ADAMDEC1	NA	-1	-0.999743	[0.0, 0.0, 0.0, 0.0]
ADAMTS1	NA	-1	-0.99926	[0.0, 0.0, 0.0, 0.001242]
ADAMTS10	NA	-1	-0.997644	[0.0, 0.0, 0.0, 0.0053975]
ADAMTS12	NA	-1	-0.443566	[0.569659419, 0.672066523978196, 0.0, 0.1453688]
ADAMTS13	NA	-1	-0.549042	[0.154856084, 0.672066523978196, 0.0, 0.3309579]
ADAMTS14	NA	-1	-0.938788	[0.0, 0.0, 0.0, 0.1563652]
ADAMTS15	NA	-1	-0.555536	[0.775741293, 0.0, 0.0, 0.2820258]
ADAMTS16	NA	-1	-0.713334	[0.094168906, 0.0, 0.0, 0.6272552]
ADAMTS17	NA	-1	-0.988479	[0.0, 0.0, 0.0, 0.028957]
ADAMTS18	NA	-1	-0.472265	[0.7922, 0.0, 0.0, 0.4759162]
ADAMTS19	NA	-1	-0.399598	[0.576388195, 0.7481298038793058, 0.0, 0.1763103]
ADAMTS2	NA	-1	-0.291221	[0.586655249, 0.5041774756636639, 0.0, 0.6760361]
ADAMTS20	NA	-1	-0.627853	[0.258029005, 0.0, 0.0, 0.6655556]
ADAMTS3	NA	-1	-0.876067	[0.0, 0.0, 0.0, 0.3164937]
ADAMTS4	NA	-1	-0.980916	[0.0, 0.0, 0.0, 0.0483812]
ADAMTS5	NA	-1	-0.255734	[0.82801205, 0.9184805665561464, 0.0, 0.1020948]
ADAMTS6	NA	-1	-0.416634	[0.9471, 0.0, 0.0, 0.4471666]
ADAMTS7	NA	-1	-0.840521	[0.333615727, 0.0, 0.0, 0.0415206]
ADAMTS9	NA	-1	-0.68686	[0.64080353, 0.0, 0.0, 0.0956327]
ADAMTSL1	NA	-1	-0.612962	[0.082145653, 0.7481298038793058, 0.0, 0.1736278]
ADAMTSL2	NA	-1	-0.814308	[0.0, 0.0, 0.0, 0.473534]
ADAMTSL3	NA	-1	-0.431371	[0.253171702, 0.7205262036832359, 0.0, 0.4757254]
ADAMTSL4	NA	-1	-0.891176	[0.203804929, 0.0, 0.0, 0.0547166]
ADAMTSL5	NA	-1	-0.778496	[0.0, 0.0, 0.0, 0.5643584]
ADAP2	NA	-1	-0.999743	[0.0, 0.0, 0.0, 0.0]
ADAR	NA	-1	-0.994978	[0.0, 0.0, 0.0, 0.012253]
ADARB1	NA	-1	-0.897402	[0.0, 0.0, 0.0, 0.2621054]
ADARB2	NA	-1	-0.705428	[0.0, 0.0, 0.0, 0.7492362]
ADAT2	NA	-1	-0.999743	[0.0, 0.0, 0.0, 0.0]
ADAT3	NA	-1	-0.978061	[0.0, 0.0, 0.0, 0.0557117]
ADCK1	NA	-1	-0.999552	[0.0, 0.0, 0.0, 0.000491]
ADCK2	NA	-1	-0.999743	[0.0, 0.0, 0.0, 0.0]
ADCK5	NA	-1	-0.951917	[0.0, 0.0, 0.0, 0.1227538]
ADCY1	NA	-1	-0.533955	[0.996231283, 0.0, 0.0, 0.0934003]
ADCY10	NA	-1	-0.583295	[0.362365095, 0.0, 0.0, 0.6647204]
ADCY2	NA	-1	-0.495472	[0.086510457, 0.5684455464582316, 0.0, 0.6413958]
ADCY3	NA	-1	-0.878332	[0.0, 0.0, 0.0, 0.3107232]
ADCY4	NA	-1	-0.486172	[0.0, 0.5684455464582316, 0.0, 0.7587203]
ADCY5	NA	-1	-0.538215	[0.7523, 0.0, 0.0, 0.3519868]
ADCY6	NA	-1	-0.454779	[0.618049567, 0.0, 0.0, 0.7111268]
ADCY7	NA	-1	-0.818092	[0.0, 0.0, 0.0, 0.4639282]
ADCY8	NA	-1	-0.423171	[0.347161296, 0.672066523978196, 0.0, 0.4408731]
ADCY9	NA	-1	-0.236616	[0.69433779, 0.8451841202157444, 0.0, 0.3681358]
ADCYAP1	NA	-1	-0.999743	[0.0, 0.0, 0.0, 0.0]
ADCYAP1R1	NA	-1	-0.981798	[0.0, 0.0, 0.0, 0.0461184]
ADD1	NA	-1	-0.943362	[0.0, 0.0, 0.0, 0.1446595]
ADD2	NA	-1	-0.763419	[0.549554625, 0.0, 0.0, 0.0004765]
ADD3	NA	-1	-0.999743	[0.0, 0.0, 0.0, 0.0]
ADGB	NA	-1	-0.999743	[0.0, 0.0, 0.0, 0.0]
ADGRA1	NA	-1	-0.999743	[0.0, 0.0, 0.0, 0.0]
ADGRA2	NA	-1	-0.999743	[0.0, 0.0, 0.0, 0.0]
ADGRA3	NA	-1	-0.999743	[0.0, 0.0, 0.0, 0.0]
ADGRB1	NA	-1	-0.999743	[0.0, 0.0, 0.0, 0.0]
ADGRB2	NA	-1	-0.999743	[0.0, 0.0, 0.0, 0.0]
ADGRB3	NA	-1	-0.999743	[0.0, 0.0, 0.0, 0.0]
ADGRD1	NA	-1	-0.999743	[0.0, 0.0, 0.0, 0.0]
ADGRD2	NA	-1	-0.999743	[0.0, 0.0, 0.0, 0.0]
ADGRE1	NA	-1	-0.999743	[0.0, 0.0, 0.0, 0.0]
ADGRE2	NA	-1	-0.999743	[0.0, 0.0, 0.0, 0.0]
ADGRE3	NA	-1	-0.999743	[0.0, 0.0, 0.0, 0.0]
ADGRE5	NA	-1	-0.999743	[0.0, 0.0, 0.0, 0.0]
ADGRF1	NA	-1	-0.999743	[0.0, 0.0, 0.0, 0.0]
ADGRF2	NA	-1	-0.999743	[0.0, 0.0, 0.0, 0.0]
ADGRF3	NA	-1	-0.999743	[0.0, 0.0, 0.0, 0.0]
ADGRF4	NA	-1	-0.999743	[0.0, 0.0, 0.0, 0.0]
ADGRF5	NA	-1	-0.999743	[0.0, 0.0, 0.0, 0.0]
ADGRG1	NA	-1	-0.999743	[0.0, 0.0, 0.0, 0.0]
ADGRG2	NA	-1	-0.999743	[0.0, 0.0, 0.0, 0.0]
ADGRG3	NA	-1	-0.999743	[0.0, 0.0, 0.0, 0.0]
ADGRG4	NA	-1	-0.999743	[0.0, 0.0, 0.0, 0.0]
ADGRG5	NA	-1	-0.999743	[0.0, 0.0, 0.0, 0.0]
ADGRG6	NA	-1	-0.999743	[0.0, 0.0, 0.0, 0.0]
ADGRG7	NA	-1	-0.999743	[0.0, 0.0, 0.0, 0.0]
ADGRL1	NA	-1	-0.999743	[0.0, 0.0, 0.0, 0.0]
ADGRL2	NA	-1	-0.999743	[0.0, 0.0, 0.0, 0.0]
ADGRL3	NA	-1	-0.999743	[0.0, 0.0, 0.0, 0.0]
ADGRL4	NA	-1	-0.999743	[0.0, 0.0, 0.0, 0.0]
ADGRV1	NA	-1	-0.999743	[0.0, 0.0, 0.0, 0.0]
ADH1A	NA	1	0.0935086	[0.933994819, 0.9864083982273559, 0.0, 0.8109874]
ADH1B	NA	-1	-0.897244	[0.0, 0.0, 0.0, 0.262507]
ADH1C	NA	-1	-0.786568	[0.0, 0.0, 0.0, 0.5438987]
ADH4	NA	-1	-0.694191	[0.0, 0.0, 0.0, 0.7776265]
ADH5	NA	-1	-0.999743	[0.0, 0.0, 0.0, 0.0]
ADH7	NA	-1	-0.999743	[0.0, 0.0, 0.0, 0.0]
ADHFE1	NA	-1	-0.999743	[0.0, 0.0, 0.0, 0.0]
ADIG	NA	-1	-0.999743	[0.0, 0.0, 0.0, 0.0]
ADIPOQ	NA	-1	-0.817197	[0.0, 0.0, 0.0, 0.4662019]
ADIPOR1	NA	-1	-0.694549	[0.0, 0.0, 0.0, 0.7767219]
ADIRF	NA	-1	-0.999743	[0.0, 0.0, 0.0, 0.0]
ADK	NA	-1	-0.729412	[0.0, 0.0, 0.0, 0.6886079]
ADM	NA	-1	-0.999743	[0.0, 0.0, 0.0, 0.0]
ADM2	NA	-1	-0.999743	[0.0, 0.0, 0.0, 0.0]
ADNP	NA	-1	-0.932767	[0.0, 0.0, 0.0, 0.1717702]
ADNP2	NA	-1	-0.49465	[0.723586864, 0.0, 0.0, 0.4943644]
ADO	NA	-1	-0.833034	[0.0, 0.0, 0.0, 0.4259771]
ADORA1	NA	-1	-0.999743	[0.0, 0.0, 0.0, 0.0]
ADORA2A	NA	-1	-0.908515	[0.0, 0.0, 0.0, 0.2337421]
ADORA2B	NA	-1	-0.314177	[0.0, 0.9864083982273559, 0.0, 0.7911085]
ADPRH	NA	-1	-0.999743	[0.0, 0.0, 0.0, 0.0]
ADPRHL1	NA	-1	-0.999743	[0.0, 0.0, 0.0, 0.0]
ADPRHL2	NA	-1	-0.999743	[0.0, 0.0, 0.0, 0.0]
ADPRM	NA	-1	-0.999743	[0.0, 0.0, 0.0, 0.0]
ADRA1A	NA	-1	-0.548924	[0.485298491, 0.0, 0.0, 0.617623]
ADRA1B	NA	-1	-0.156048	[0.0, 0.0, 0.9648, 0.162258]
ADRA1D	NA	-1	-0.841093	[0.0, 0.0, 0.0, 0.4054963]
ADRA2A	NA	-1	-0.909728	[0.0, 0.0, 0.0, 0.2306463]
ADRA2B	NA	-1	-0.955762	[0.0, 0.0, 0.0, 0.1129017]
ADRA2C	NA	-1	-0.999743	[0.0, 0.0, 0.0, 0.0]
ADRB1	NA	-1	-0.775081	[0.0, 0.0, 0.0, 0.5730107]
ADRB2	NA	-1	-0.999743	[0.0, 0.0, 0.0, 0.0]
ADRM1	NA	-1	-0.389179	[0.66972099, 0.0, 0.0, 0.8209015]
ADSL	NA	-1	-0.658698	[0.0, 0.0, 0.0, 0.8672438]
ADSS	NA	-1	-0.948355	[0.0, 0.0, 0.0, 0.1318763]
AEBP1	NA	-1	-0.832998	[0.140993325, 0.0, 0.0, 0.2723619]
AEBP2	NA	-1	-0.954289	[0.0, 0.0, 0.0, 0.1166764]
AEN	NA	-1	-0.999743	[0.0, 0.0, 0.0, 0.0]
AFAP1	NA	-1	-0.999743	[0.0, 0.0, 0.0, 0.0]
AFAP1L1	NA	-1	-0.587308	[0.620536643, 0.0, 0.0, 0.3719674]
AFAP1L2	NA	-1	-0.933259	[0.0, 0.0, 0.0, 0.170512]
AFDN	NA	-1	-0.999743	[0.0, 0.0, 0.0, 0.0]
AFF1	NA	-1	-0.962851	[0.0, 0.0, 0.0, 0.094732]
AFF2	NA	-1	-0.280213	[0.802482421, 0.461406949221805, 0.0, 0.5091963]
AFF3	NA	-1	-0.383472	[0.786137233, 0.0, 0.0, 0.708079]
AFF4	NA	-1	-0.987616	[0.0, 0.0, 0.0, 0.0311743]
AFG1L	NA	-1	-0.999743	[0.0, 0.0, 0.0, 0.0]
AFG3L2	NA	-1	-0.9877	[0.0, 0.0, 0.0, 0.0309564]
AFM	NA	-1	-0.693426	[0.0, 0.0, 0.0, 0.7795589]
AFMID	NA	-1	-0.999743	[0.0, 0.0, 0.0, 0.0]
AFP	NA	-1	-0.31436	[0.199164545, 0.9543357897283695, 0.0, 0.6053565]
AFTPH	NA	-1	-0.998681	[0.0, 0.0, 0.0, 0.0027305]
AGAP1	NA	-1	-0.999743	[0.0, 0.0, 0.0, 0.0]
AGAP11	NA	-1	-0.999743	[0.0, 0.0, 0.0, 0.0]
AGAP2	NA	-1	-0.200344	[0.0, 0.0, 0.9887, 0.0]
AGAP4	NA	-1	-0.999743	[0.0, 0.0, 0.0, 0.0]
AGAP5	NA	-1	-0.999743	[0.0, 0.0, 0.0, 0.0]
AGAP9	NA	-1	-0.999743	[0.0, 0.0, 0.0, 0.0]
AGBL1	NA	-1	-0.605637	[0.396556676, 0.0, 0.0, 0.5708195]
AGBL2	NA	-1	-0.797709	[0.0, 0.0, 0.0, 0.5156507]
AGBL3	NA	-1	-0.999743	[0.0, 0.0, 0.0, 0.0]
AGBL4	NA	-1	-0.999743	[0.0, 0.0, 0.0, 0.0]
AGBL5	NA	-1	-0.94764	[0.0, 0.0, 0.0, 0.1337077]
AGER	NA	-1	-0.952766	[0.0, 0.0, 0.0, 0.1205778]
AGFG1	NA	-1	-0.999743	[0.0, 0.0, 0.0, 0.0]
AGFG2	NA	-1	-0.999743	[0.0, 0.0, 0.0, 0.0]
AGGF1	NA	-1	-0.719328	[0.0, 0.0, 0.0, 0.714105]
AGK	NA	-1	-0.999743	[0.0, 0.0, 0.0, 0.0]
AGL	NA	-1	-0.598567	[0.8727, 0.0, 0.0, 0.0648484]
AGMO	NA	-1	-0.999743	[0.0, 0.0, 0.0, 0.0]
AGO1	NA	-1	-0.999743	[0.0, 0.0, 0.0, 0.0]
AGO2	NA	-1	-0.999743	[0.0, 0.0, 0.0, 0.0]
AGO4	NA	-1	-0.999743	[0.0, 0.0, 0.0, 0.0]
AGPAT1	NA	-1	-0.0742822	[0.661260221, 0.9961871967635164, 0.0, 0.6714263]
AGPAT2	NA	-1	-0.655731	[0.0, 0.0, 0.0, 0.8747331]
AGPAT5	NA	-1	-0.900412	[0.0, 0.0, 0.0, 0.2544261]
AGPS	NA	-1	-0.924124	[0.0, 0.0, 0.0, 0.1938695]
AGR2	NA	-1	-0.999743	[0.0, 0.0, 0.0, 0.0]
AGR3	NA	-1	-0.999743	[0.0, 0.0, 0.0, 0.0]
AGRN	NA	-1	-0.577109	[0.27870447, 0.0, 0.0, 0.771428]
AGT	NA	-1	-0.379292	[0.119637574, 0.9543357897283695, 0.0, 0.5270074]
AGTPBP1	NA	-1	-0.329915	[0.950845546, 0.0, 0.0, 0.6636453]
AGTR1	NA	1	0.061728	[0.0, 0.0, 0.993, 0.6583414]
AGTR2	NA	-1	-0.723451	[0.0, 0.0, 0.0, 0.7036815]
AGTRAP	NA	-1	-0.999743	[0.0, 0.0, 0.0, 0.0]
AGXT	NA	-1	-0.999743	[0.0, 0.0, 0.0, 0.0]
AGXT2	NA	-1	-0.93555	[0.0, 0.0, 0.0, 0.1646492]
AHCTF1	NA	-1	-0.527288	[0.793957397, 0.0, 0.0, 0.3339468]
AHCY	NA	-1	-0.522809	[0.305735507, 0.0, 0.0, 0.8792997]
AHCYL1	NA	-1	-0.716009	[0.0, 0.0, 0.0, 0.7224939]
AHCYL2	NA	-1	-0.81869	[0.0, 0.0, 0.0, 0.4624108]
AHDC1	NA	-1	-0.795339	[0.106809724, 0.0, 0.0, 0.4055323]
AHI1	NA	-1	-0.974574	[0.0, 0.0, 0.0, 0.0646621]
AHNAK	NA	1	0.179576	[0.878144801, 0.0, 0.993, 2.1e-06]
AHNAK2	NA	-1	-0.997965	[0.0, 0.0, 0.0, 0.0045714]
AHR	NA	-1	-0.189781	[0.0, 0.0, 0.9536, 0.0993961]
AHRR	NA	-1	-0.979095	[0.0, 0.0, 0.0, 0.0530589]
AHSG	NA	-1	-0.999743	[0.0, 0.0, 0.0, 0.0]
AHSP	NA	-1	-0.999743	[0.0, 0.0, 0.0, 0.0]
AIDA	NA	-1	-0.999743	[0.0, 0.0, 0.0, 0.0]
AIF1	NA	-1	-0.999743	[0.0, 0.0, 0.0, 0.0]
AIF1L	NA	-1	-0.999743	[0.0, 0.0, 0.0, 0.0]
AIFM1	NA	-1	-0.816556	[0.0, 0.0, 0.0, 0.4678291]
AIFM3	NA	-1	-0.966065	[0.0, 0.0, 0.0, 0.0864908]
AIM2	NA	-1	-0.999743	[0.0, 0.0, 0.0, 0.0]
AIP	NA	-1	-0.982141	[0.0, 0.0, 0.0, 0.045236]
AIPL1	NA	-1	-0.856487	[0.0, 0.0, 0.0, 0.3663452]
AIRE	NA	-1	-0.999743	[0.0, 0.0, 0.0, 0.0]
AJAP1	NA	-1	-0.999743	[0.0, 0.0, 0.0, 0.0]
AJM1	NA	-1	-0.999743	[0.0, 0.0, 0.0, 0.0]
AJUBA	NA	-1	-0.999743	[0.0, 0.0, 0.0, 0.0]
AK1	NA	-1	-0.999743	[0.0, 0.0, 0.0, 0.0]
AK2	NA	-1	-0.999743	[0.0, 0.0, 0.0, 0.0]
AK6	NA	-1	-0.999743	[0.0, 0.0, 0.0, 0.0]
AK7	NA	-1	-0.999743	[0.0, 0.0, 0.0, 0.0]
AK8	NA	-1	-0.999743	[0.0, 0.0, 0.0, 0.0]
AK9	NA	-1	-0.999743	[0.0, 0.0, 0.0, 0.0]
AKAIN1	NA	-1	-0.999743	[0.0, 0.0, 0.0, 0.0]
AKAP1	NA	-1	-0.973861	[0.0, 0.0, 0.0, 0.0664923]
AKAP10	NA	-1	-0.999743	[0.0, 0.0, 0.0, 0.0]
AKAP11	NA	-1	-0.838572	[0.329886285, 0.0, 0.0, 0.050632]
AKAP12	NA	-1	-0.962088	[0.0, 0.0, 0.0, 0.0966892]
AKAP13	NA	1	0.137264	[0.306645146, 0.0, 0.9891, 0.5235384]
AKAP17A	NA	-1	-0.999743	[0.0, 0.0, 0.0, 0.0]
AKAP3	NA	-1	-0.396423	[0.30119182, 0.672066523978196, 0.0, 0.5588693]
AKAP4	NA	-1	-0.769036	[0.0, 0.0, 0.0, 0.5883241]
AKAP5	NA	-1	-0.999743	[0.0, 0.0, 0.0, 0.0]
AKAP6	NA	-1	-0.742594	[0.333, 0.0, 0.0, 0.2924305]
AKAP7	NA	-1	-0.781043	[0.063782745, 0.0, 0.0, 0.4886647]
AKAP8	NA	-1	-0.697457	[0.468227487, 0.0, 0.0, 0.2589212]
AKAP8L	NA	-1	-0.788748	[0.0, 0.0, 0.0, 0.5383742]
AKAP9	NA	1	0.106683	[0.42358862, 0.0, 0.7569, 0.795437]
AKIP1	NA	-1	-0.999743	[0.0, 0.0, 0.0, 0.0]
AKIRIN2	NA	-1	-0.68005	[0.0, 0.0, 0.0, 0.8133409]
AKNA	NA	-1	-0.964576	[0.0, 0.0, 0.0, 0.0903096]
AKNAD1	NA	-1	-0.699116	[0.0, 0.0, 0.0, 0.7651852]
AKR1A1	NA	-1	-0.3039	[0.0, 0.9543357897283695, 0.0, 0.8481409]
AKR1B10	NA	-1	-0.999743	[0.0, 0.0, 0.0, 0.0]
AKR1B15	NA	-1	-0.858293	[0.0, 0.0, 0.0, 0.3617496]
AKR1C1	NA	-1	-0.999743	[0.0, 0.0, 0.0, 0.0]
AKR1C2	NA	-1	-0.999743	[0.0, 0.0, 0.0, 0.0]
AKR1C3	NA	-1	-0.999743	[0.0, 0.0, 0.0, 0.0]
AKR1D1	NA	-1	-0.999743	[0.0, 0.0, 0.0, 0.0]
AKR1E2	NA	-1	-0.862586	[0.0, 0.0, 0.0, 0.3508244]
AKR7L	NA	-1	-0.999743	[0.0, 0.0, 0.0, 0.0]
AKTIP	NA	-1	-0.999743	[0.0, 0.0, 0.0, 0.0]
ALAD	NA	-1	-0.999743	[0.0, 0.0, 0.0, 0.0]
ALB	NA	-1	-0.999743	[0.0, 0.0, 0.0, 0.0]
ALCAM	NA	-1	-0.726792	[0.540055143, 0.0, 0.0, 0.1048314]
ALDH18A1	NA	-1	-0.613743	[0.543352423, 0.0, 0.0, 0.389508]
ALDH1A1	NA	-1	-0.999743	[0.0, 0.0, 0.0, 0.0]
ALDH1A3	NA	-1	-0.687431	[0.0, 0.0, 0.0, 0.7947032]
ALDH1B1	NA	-1	-0.739888	[0.283921039, 0.0, 0.0, 0.3530926]
ALDH1L1	NA	-1	-0.302145	[0.8457, 0.0, 0.0, 0.8492975]
ALDH1L2	NA	-1	-0.809219	[0.363890552, 0.0, 0.0, 0.0883245]
ALDH2	NA	-1	-0.738083	[0.0, 0.0, 0.0, 0.6666741]
ALDH3A1	NA	-1	-0.786532	[0.0, 0.0, 0.0, 0.5439914]
ALDH4A1	NA	-1	-0.139302	[0.0, 0.0, 0.985, 0.1632765]
ALDH5A1	NA	-1	-0.474961	[0.807957534, 0.0, 0.0, 0.4517434]
ALDH6A1	NA	-1	-0.02945	[0.0, 0.0, 0.9756, 0.4621849]
ALDH7A1	NA	-1	-0.416686	[0.8727, 0.0, 0.0, 0.5288092]
ALDH8A1	NA	-1	-0.45724	[0.544202339, 0.0, 0.0, 0.7855343]
ALDH9A1	NA	-1	-0.730594	[0.0, 0.0, 0.0, 0.6856179]
ALDOA	NA	-1	-0.999743	[0.0, 0.0, 0.0, 0.0]
ALDOB	NA	-1	-0.411152	[0.636191177, 0.0, 0.0, 0.8018457]
ALG1	NA	-1	-0.678536	[0.0, 0.0, 0.0, 0.817164]
ALG10	NA	-1	-0.994011	[0.0, 0.0, 0.0, 0.0147399]
ALG10B	NA	-1	-0.998059	[0.0, 0.0, 0.0, 0.0043314]
ALG11	NA	-1	-0.999743	[0.0, 0.0, 0.0, 0.0]
ALG12	NA	-1	-0.8427	[0.0, 0.0, 0.0, 0.4014108]
ALG13	NA	1	0.0871821	[0.0, 0.0, 0.90470843, 0.90470843]
ALG1L	NA	-1	-0.999743	[0.0, 0.0, 0.0, 0.0]
ALG1L2	NA	-1	-0.999743	[0.0, 0.0, 0.0, 0.0]
ALG2	NA	-1	-0.404152	[0.980357101, 0.0, 0.0, 0.4423617]
ALG5	NA	-1	-0.999743	[0.0, 0.0, 0.0, 0.0]
ALG6	NA	1	0.114416	[0.0, 0.0, 0.92740625, 0.92740625]
ALG8	NA	-1	-0.73941	[0.0, 0.0, 0.0, 0.6633184]
ALG9	NA	-1	-0.957008	[0.0, 0.0, 0.0, 0.1097089]
ALK	NA	-1	-0.793266	[0.0, 0.0, 0.0, 0.5269177]
ALKAL1	NA	-1	-0.999743	[0.0, 0.0, 0.0, 0.0]
ALKAL2	NA	-1	-0.999743	[0.0, 0.0, 0.0, 0.0]
ALKBH2	NA	-1	-0.999743	[0.0, 0.0, 0.0, 0.0]
ALKBH3	NA	-1	-0.811811	[0.0, 0.0, 0.0, 0.4798718]
ALKBH5	NA	-1	-0.999743	[0.0, 0.0, 0.0, 0.0]
ALKBH6	NA	-1	-0.999743	[0.0, 0.0, 0.0, 0.0]
ALKBH7	NA	-1	-0.999743	[0.0, 0.0, 0.0, 0.0]
ALLC	NA	-1	-0.904895	[0.0, 0.0, 0.0, 0.2429851]
ALMS1	NA	-1	-0.179303	[0.141238219, 0.44509085830264755, 0.729, 0.0061337]
ALOX12	NA	-1	-0.999743	[0.0, 0.0, 0.0, 0.0]
ALOX12B	NA	-1	-0.913647	[0.0, 0.0, 0.0, 0.2206384]
ALOX15	NA	-1	-0.514581	[0.504196131, 0.0, 0.0, 0.6839939]
ALOX15B	NA	-1	-0.999743	[0.0, 0.0, 0.0, 0.0]
ALOX5	NA	-1	-0.97763	[0.0, 0.0, 0.0, 0.056818]
ALOX5AP	NA	-1	-0.999743	[0.0, 0.0, 0.0, 0.0]
ALOXE3	NA	-1	-0.710422	[0.0, 0.0, 0.0, 0.7366163]
ALPG	NA	-1	-0.999743	[0.0, 0.0, 0.0, 0.0]
ALPI	NA	-1	-0.999743	[0.0, 0.0, 0.0, 0.0]
ALPK1	NA	-1	-0.973463	[0.0, 0.0, 0.0, 0.0675145]
ALPK2	NA	-1	-0.918524	[0.157064159, 0.0, 0.0, 0.0360027]
ALPK3	NA	-1	-0.764979	[0.361495131, 0.0, 0.0, 0.2040564]
ALPL	NA	-1	-0.895028	[0.0, 0.0, 0.0, 0.2681615]
ALPP	NA	1	0.151281	[0.0, 0.0, 0.95814792, 0.95814792]
ALS2	NA	-1	-0.957303	[0.0, 0.0, 0.0, 0.1089525]
ALS2CL	NA	-1	-0.67716	[0.3606, 0.0, 0.0, 0.4286375]
ALS2CR12	NA	-1	-0.999743	[0.0, 0.0, 0.0, 0.0]
ALX1	NA	-1	-0.601647	[0.176705538, 0.0, 0.0, 0.8201332]
ALX3	NA	-1	-0.999743	[0.0, 0.0, 0.0, 0.0]
ALX4	NA	-1	-0.999743	[0.0, 0.0, 0.0, 0.0]
ALYREF	NA	-1	-0.999743	[0.0, 0.0, 0.0, 0.0]
AMACR	NA	-1	-0.829924	[0.0, 0.0, 0.0, 0.4338789]
AMBN	NA	-1	-0.744929	[0.0, 0.0, 0.0, 0.6493542]
AMBP	NA	-1	-0.999743	[0.0, 0.0, 0.0, 0.0]
AMBRA1	NA	-1	-0.713768	[0.0, 0.0, 0.0, 0.7281592]
AMD1	NA	-1	-0.999743	[0.0, 0.0, 0.0, 0.0]
AMDHD1	NA	-1	-0.351585	[0.950005118, 0.0, 0.0, 0.6094758]
AMELY	NA	-1	-0.999743	[0.0, 0.0, 0.0, 0.0]
AMER1	NA	-1	-0.999743	[0.0, 0.0, 0.0, 0.0]
AMER3	NA	-1	-0.999743	[0.0, 0.0, 0.0, 0.0]
AMFR	NA	-1	-0.830658	[0.0, 0.0, 0.0, 0.4320145]
AMH	NA	-1	-0.999743	[0.0, 0.0, 0.0, 0.0]
AMHR2	NA	-1	-0.800949	[0.0, 0.0, 0.0, 0.5074336]
AMIGO2	NA	1	0.570626	[0.0, 1.0, 0.993615881, 0.993615881]
AMIGO3	NA	-1	-0.993217	[0.0, 0.0, 0.0, 0.0167809]
AMMECR1	NA	-1	-0.457957	[0.631487573, 0.0, 0.0, 0.6883792]
AMMECR1L	NA	-1	-0.716155	[0.0, 0.0, 0.0, 0.7221251]
AMN	NA	-1	-0.999743	[0.0, 0.0, 0.0, 0.0]
AMOT	NA	-1	-0.919875	[0.0, 0.0, 0.0, 0.2047283]
AMOTL1	NA	-1	-0.781527	[0.0, 0.0, 0.0, 0.5566769]
AMOTL2	NA	-1	-0.164809	[0.599358534, 0.8451841202157444, 0.0, 0.6543751]
AMPD1	NA	-1	-0.390167	[0.809257274, 0.0, 0.0, 0.6657668]
AMPD2	NA	-1	-0.777599	[0.0, 0.0, 0.0, 0.5666298]
AMPD3	NA	-1	-0.678835	[0.39153927, 0.0, 0.0, 0.3905053]
AMPH	NA	-1	-0.925886	[0.0, 0.0, 0.0, 0.1893647]
AMT	NA	-1	-0.945492	[0.0, 0.0, 0.0, 0.1392077]
AMTN	NA	-1	-0.999743	[0.0, 0.0, 0.0, 0.0]
AMY1B	NA	-1	-0.999743	[0.0, 0.0, 0.0, 0.0]
AMY1C	NA	-1	-0.999743	[0.0, 0.0, 0.0, 0.0]
AMY2A	NA	-1	-0.999743	[0.0, 0.0, 0.0, 0.0]
AMY2B	NA	-1	-0.893235	[0.0, 0.0, 0.0, 0.2727328]
AMZ1	NA	-1	-0.239562	[0.353893163, 0.9543357897283695, 0.0, 0.6268099]
AMZ2	NA	-1	-0.999743	[0.0, 0.0, 0.0, 0.0]
ANAPC11	NA	-1	-0.654922	[0.0, 0.0, 0.0, 0.8767729]
ANAPC13	NA	1	0.104322	[0.0, 0.0, 0.91899224, 0.91899224]
ANAPC15	NA	-1	-0.999743	[0.0, 0.0, 0.0, 0.0]
ANAPC2	NA	-1	-0.771087	[0.0, 0.0, 0.0, 0.583128]
ANAPC4	NA	-1	-0.78943	[0.0, 0.0, 0.0, 0.536645]
ANAPC5	NA	-1	-0.404223	[0.0, 0.0, 0.7369, 0.0]
ANAPC7	NA	-1	-0.409488	[0.0, 0.0, 0.7304, 0.0]
ANG	NA	-1	-0.999743	[0.0, 0.0, 0.0, 0.0]
ANGEL1	NA	-1	-0.93717	[0.0, 0.0, 0.0, 0.1605046]
ANGEL2	NA	-1	-0.730828	[0.0, 0.0, 0.0, 0.6850247]
ANGPT1	NA	-1	-0.0464951	[0.0, 0.0, 0.8205, 0.7378088]
ANGPT2	NA	-1	-0.251328	[0.0, 0.0, 0.9257, 0.0]
ANGPT4	NA	-1	-0.923112	[0.0, 0.0, 0.0, 0.1964544]
ANGPTL1	NA	-1	-0.812142	[0.0, 0.0, 0.0, 0.4790335]
ANGPTL2	NA	-1	-0.9452	[0.0, 0.0, 0.0, 0.139954]
ANGPTL4	NA	-1	-0.893404	[0.0, 0.0, 0.0, 0.2723039]
ANGPTL6	NA	-1	-0.959403	[0.0, 0.0, 0.0, 0.1035707]
ANGPTL7	NA	-1	-0.999743	[0.0, 0.0, 0.0, 0.0]
ANGPTL8	NA	-1	-0.999743	[0.0, 0.0, 0.0, 0.0]
ANHX	NA	-1	-0.999743	[0.0, 0.0, 0.0, 0.0]
ANK1	NA	-1	-0.648935	[0.0, 0.5684455464582316, 0.0, 0.3461229]
ANK2	NA	-1	-0.956554	[0.100885563, 0.0, 0.0, 0.0001473]
ANK3	NA	-1	-0.344744	[0.202651931, 0.672066523978196, 0.0, 0.7969898]
ANKAR	NA	-1	-0.996761	[0.0, 0.0, 0.0, 0.0076672]
ANKDD1A	NA	-1	-0.803441	[0.0, 0.0, 0.0, 0.5011111]
ANKDD1B	NA	-1	-0.999743	[0.0, 0.0, 0.0, 0.0]
ANKEF1	NA	-1	-0.999743	[0.0, 0.0, 0.0, 0.0]
ANKFY1	NA	-1	-0.751153	[0.0, 0.0, 0.0, 0.6336019]
ANKH	NA	-1	-0.999743	[0.0, 0.0, 0.0, 0.0]
ANKHD1	NA	-1	-0.724999	[0.479364289, 0.0, 0.0, 0.1763845]
ANKHD1-EIF4EBP3	NA	-1	-0.999743	[0.0, 0.0, 0.0, 0.0]
ANKIB1	NA	1	0.365283	[0.0, 0.7481298038793058, 0.90075986, 0.90075986]
ANKK1	NA	-1	-0.261638	[0.503275114, 0.9543357897283695, 0.0, 0.4078026]
ANKLE2	NA	-1	-0.97061	[0.0, 0.0, 0.0, 0.0748329]
ANKMY1	NA	-1	-0.998791	[0.0, 0.0, 0.0, 0.0024482]
ANKRD10	NA	-1	-0.999743	[0.0, 0.0, 0.0, 0.0]
ANKRD11	NA	-1	-0.497954	[0.461548141, 0.0, 0.0, 0.7726173]
ANKRD12	NA	-1	-0.658088	[0.431912084, 0.0, 0.0, 0.3990067]
ANKRD13B	NA	-1	-0.839766	[0.0, 0.0, 0.0, 0.4088677]
ANKRD16	NA	-1	-0.660191	[0.0, 0.0, 0.0, 0.8634754]
ANKRD17	NA	-1	-0.999742	[0.0, 0.0, 0.0, 1.4e-06]
ANKRD18A	NA	-1	-0.898973	[0.0, 0.0, 0.0, 0.2580975]
ANKRD18B	NA	-1	-0.999743	[0.0, 0.0, 0.0, 0.0]
ANKRD20A1	NA	-1	-0.999743	[0.0, 0.0, 0.0, 0.0]
ANKRD20A2	NA	-1	-0.999743	[0.0, 0.0, 0.0, 0.0]
ANKRD20A3	NA	-1	-0.999743	[0.0, 0.0, 0.0, 0.0]
ANKRD20A4	NA	-1	-0.999743	[0.0, 0.0, 0.0, 0.0]
ANKRD22	NA	-1	-0.640809	[0.152534721, 0.0, 0.0, 0.747383]
ANKRD24	NA	-1	-0.900344	[0.0, 0.0, 0.0, 0.2545976]
ANKRD26	NA	-1	-0.432169	[0.9236, 0.0, 0.0, 0.433467]
ANKRD27	NA	-1	-0.871487	[0.0, 0.0, 0.0, 0.3281596]
ANKRD28	NA	-1	-0.838895	[0.0, 0.0, 0.0, 0.411083]
ANKRD29	NA	-1	-0.999743	[0.0, 0.0, 0.0, 0.0]
ANKRD30A	NA	-1	-0.48495	[0.44039491, 0.0, 0.0, 0.8285618]
ANKRD30B	NA	-1	-0.807303	[0.0, 0.0, 0.0, 0.4913135]
ANKRD31	NA	-1	-0.793276	[0.0, 0.0, 0.0, 0.5268936]
ANKRD34B	NA	-1	-0.847873	[0.0, 0.0, 0.0, 0.3882556]
ANKRD34C	NA	-1	-0.790618	[0.0, 0.0, 0.0, 0.533633]
ANKRD35	NA	-1	-0.831382	[0.0, 0.0, 0.0, 0.4301746]
ANKRD36	NA	-1	-0.654915	[0.0, 0.8451841202157444, 0.0, 0.0614611]
ANKRD36B	NA	-1	-0.999743	[0.0, 0.0, 0.0, 0.0]
ANKRD37	NA	-1	-0.999743	[0.0, 0.0, 0.0, 0.0]
ANKRD39	NA	-1	-0.999743	[0.0, 0.0, 0.0, 0.0]
ANKRD40	NA	-1	-0.999743	[0.0, 0.0, 0.0, 0.0]
ANKRD40CL	NA	-1	-0.999743	[0.0, 0.0, 0.0, 0.0]
ANKRD44	NA	-1	-0.7662	[0.0, 0.0, 0.0, 0.5955066]
ANKRD45	NA	-1	-0.19598	[0.171317362, 1.0267243183629582, 0.0, 0.8661771]
ANKRD46	NA	-1	-0.74347	[0.0, 0.0, 0.0, 0.6530466]
ANKRD49	NA	-1	-0.999743	[0.0, 0.0, 0.0, 0.0]
ANKRD50	NA	-1	-0.97226	[0.0, 0.0, 0.0, 0.0706006]
ANKRD52	NA	-1	-0.717821	[0.655133228, 0.0, 0.0, 0.000426]
ANKRD54	NA	-1	-0.70293	[0.0, 0.0, 0.0, 0.7555477]
ANKRD55	NA	-1	-0.894308	[0.0, 0.0, 0.0, 0.2699983]
ANKRD6	NA	-1	-0.95242	[0.0, 0.0, 0.0, 0.1214655]
ANKRD60	NA	-1	-0.999743	[0.0, 0.0, 0.0, 0.0]
ANKRD61	NA	-1	-0.999743	[0.0, 0.0, 0.0, 0.0]
ANKRD62	NA	-1	-0.999743	[0.0, 0.0, 0.0, 0.0]
ANKRD63	NA	-1	-0.999743	[0.0, 0.0, 0.0, 0.0]
ANKRD65	NA	-1	-0.999743	[0.0, 0.0, 0.0, 0.0]
ANKRD66	NA	-1	-0.999743	[0.0, 0.0, 0.0, 0.0]
ANKRD7	NA	-1	-0.999743	[0.0, 0.0, 0.0, 0.0]
ANKRD9	NA	-1	-0.853391	[0.0, 0.0, 0.0, 0.3742214]
ANKS1A	NA	-1	-0.999743	[0.0, 0.0, 0.0, 0.0]
ANKS1B	NA	-1	-0.960026	[0.0, 0.0, 0.0, 0.1019733]
ANKS3	NA	-1	-0.838622	[0.0, 0.0, 0.0, 0.4117768]
ANKS4B	NA	-1	-0.841261	[0.0, 0.0, 0.0, 0.4050686]
ANKS6	NA	-1	-0.894644	[0.0, 0.0, 0.0, 0.2691414]
ANKUB1	NA	-1	-0.999743	[0.0, 0.0, 0.0, 0.0]
ANKZF1	NA	-1	-0.72718	[0.0, 0.0, 0.0, 0.6942506]
ANLN	NA	-1	-0.999743	[0.0, 0.0, 0.0, 0.0]
ANO1	NA	-1	-0.846284	[0.0, 0.0, 0.0, 0.3922977]
ANO10	NA	-1	-0.999743	[0.0, 0.0, 0.0, 0.0]
ANO2	NA	-1	-0.697844	[0.029219367, 0.0, 0.0, 0.7368054]
ANO3	NA	-1	-0.999093	[0.0, 0.0, 0.0, 0.0016714]
ANO4	NA	1	0.0378507	[0.954653843, 0.7332222699919793, 0.0, 0.890124]
ANO5	NA	-1	-0.529149	[0.937030081, 0.0, 0.0, 0.1712574]
ANO6	NA	-1	-0.910335	[0.0, 0.0, 0.0, 0.2290963]
ANO7	NA	-1	-0.968092	[0.0, 0.0, 0.0, 0.0812932]
ANO8	NA	-1	-0.546929	[0.427798659, 0.672066523978196, 0.0, 0.0374088]
ANO9	NA	-1	-0.653344	[0.0, 0.0, 0.0, 0.8807561]
ANOS1	NA	-1	-0.999743	[0.0, 0.0, 0.0, 0.0]
ANP32A	NA	-1	-0.0165793	[0.0, 0.0, 0.9891, 0.4671509]
ANP32B	NA	-1	-0.999743	[0.0, 0.0, 0.0, 0.0]
ANP32C	NA	-1	-0.999743	[0.0, 0.0, 0.0, 0.0]
ANP32D	NA	-1	-0.999743	[0.0, 0.0, 0.0, 0.0]
ANPEP	NA	-1	-0.683588	[0.402781221, 0.0, 0.0, 0.3660983]
ANTXR1	NA	-1	-0.892962	[0.0, 0.0, 0.0, 0.2734306]
ANTXR2	NA	-1	-0.941584	[0.0, 0.0, 0.0, 0.1492109]
ANTXRL	NA	-1	-0.999743	[0.0, 0.0, 0.0, 0.0]
ANXA1	NA	-1	-0.0203327	[0.0, 0.0, 0.9648, 0.5075872]
ANXA10	NA	-1	-0.999743	[0.0, 0.0, 0.0, 0.0]
ANXA11	NA	-1	-0.765467	[0.0, 0.0, 0.0, 0.5973643]
ANXA2	NA	-1	-0.820916	[0.0, 0.0, 0.0, 0.4567587]
ANXA2R	NA	-1	-0.999743	[0.0, 0.0, 0.0, 0.0]
ANXA3	NA	-1	-0.999743	[0.0, 0.0, 0.0, 0.0]
ANXA4	NA	-1	-0.895151	[0.0, 0.0, 0.0, 0.2678479]
ANXA7	NA	-1	-0.917264	[0.0, 0.0, 0.0, 0.2113974]
ANXA8	NA	-1	-0.999743	[0.0, 0.0, 0.0, 0.0]
ANXA8L1	NA	-1	-0.999743	[0.0, 0.0, 0.0, 0.0]
ANXA9	NA	-1	-0.920411	[0.0, 0.0, 0.0, 0.2033568]
AOAH	NA	-1	-0.458433	[0.0, 0.9543357897283695, 0.0, 0.455998]
AOC1	NA	-1	-0.999743	[0.0, 0.0, 0.0, 0.0]
AOC2	NA	-1	-0.999743	[0.0, 0.0, 0.0, 0.0]
AOC3	NA	-1	-0.427507	[0.098961268, 1.0267243183629582, 0.0, 0.356715]
AOPEP	NA	-1	-0.999743	[0.0, 0.0, 0.0, 0.0]
AOX1	NA	-1	-0.938689	[0.0, 0.0, 0.0, 0.1566188]
AP1B1	NA	1	0.0242707	[0.437271382, 0.0, 0.9316, 0.2117497]
AP1G1	NA	1	0.0576204	[0.0, 0.0, 0.9494, 0.7375412]
AP1G2	NA	-1	-0.825283	[0.0, 0.0, 0.0, 0.4456689]
AP1M1	NA	-1	-0.999743	[0.0, 0.0, 0.0, 0.0]
AP1M2	NA	-1	-0.999743	[0.0, 0.0, 0.0, 0.0]
AP1S1	NA	-1	-0.999743	[0.0, 0.0, 0.0, 0.0]
AP1S2	NA	-1	-0.999743	[0.0, 0.0, 0.0, 0.0]
AP1S3	NA	-1	-0.999743	[0.0, 0.0, 0.0, 0.0]
AP2A1	NA	-1	-0.720196	[0.0, 0.0, 0.0, 0.7119113]
AP2A2	NA	-1	-0.670744	[0.18086239, 0.0, 0.0, 0.640911]
AP2B1	NA	1	0.00706267	[0.619616448, 0.0, 0.7882, 0.2637082]
AP2M1	NA	-1	-0.882964	[0.0, 0.0, 0.0, 0.2989198]
AP3B1	NA	-1	-0.994516	[0.0, 0.0, 0.0, 0.0134415]
AP3B2	NA	-1	-0.968112	[0.0, 0.0, 0.0, 0.0812422]
AP3D1	NA	-1	-0.458454	[0.361713339, 0.9543357897283695, 0.0, 0.0611596]
AP3M2	NA	-1	-0.999743	[0.0, 0.0, 0.0, 0.0]
AP3S2	NA	-1	-0.999743	[0.0, 0.0, 0.0, 0.0]
AP4E1	NA	-1	-0.720906	[0.474697511, 0.0, 0.0, 0.19198]
AP4M1	NA	-1	-0.715153	[0.0, 0.0, 0.0, 0.7246575]
AP5B1	NA	-1	-0.999743	[0.0, 0.0, 0.0, 0.0]
AP5M1	NA	-1	-0.999743	[0.0, 0.0, 0.0, 0.0]
AP5Z1	NA	-1	-0.999743	[0.0, 0.0, 0.0, 0.0]
APAF1	NA	-1	-0.80014	[0.0, 0.0, 0.0, 0.509486]
APBA1	NA	-1	-0.258049	[0.0, 0.0, 0.9173, 0.0002018]
APBA2	NA	-1	-0.00279085	[0.939292144, 0.7481298038793058, 0.0, 0.7889872]
APBB1	NA	-1	-0.562613	[0.713439993, 0.0, 0.0, 0.3326351]
APBB1IP	NA	-1	-0.908963	[0.0, 0.0, 0.0, 0.2325998]
APBB2	NA	-1	-0.196865	[0.0, 0.0, 0.993, 0.0]
APC	NA	1	0.312252	[0.026290803, 0.7312839456970486, 0.9958, 0.5577482]
APC2	NA	-1	-0.999669	[0.0, 0.0, 0.0, 0.0001904]
APCDD1	NA	-1	-0.930445	[0.0, 0.0, 0.0, 0.177709]
APCS	NA	-1	-0.710676	[0.0, 0.0, 0.0, 0.735974]
APEH	NA	-1	-0.667609	[0.0, 0.0, 0.0, 0.8447529]
APELA	NA	-1	-0.999743	[0.0, 0.0, 0.0, 0.0]
APEX1	NA	1	0.907432	[0.997111223, 0.7481298038793058, 0.999134728, 0.999134728]
APEX2	NA	-1	-0.782351	[0.0, 0.0, 0.0, 0.5545892]
APH1A	NA	-1	-0.984121	[0.0, 0.0, 0.0, 0.0401519]
APH1B	NA	-1	-0.692871	[0.0, 0.0, 0.0, 0.7809616]
API5	NA	-1	-0.971153	[0.0, 0.0, 0.0, 0.0734404]
APIP	NA	-1	-0.999743	[0.0, 0.0, 0.0, 0.0]
APLF	NA	-1	-0.54675	[0.640030531, 0.0, 0.0, 0.4536865]
APLNR	NA	-1	-0.808726	[0.0, 0.0, 0.0, 0.4877017]
APLP1	NA	-1	-0.125287	[0.0, 0.0, 0.8506, 0.475713]
APLP2	NA	-1	-0.158111	[0.0, 0.0, 0.9576, 0.1718471]
APMAP	NA	-1	-0.999743	[0.0, 0.0, 0.0, 0.0]
APOA1	NA	-1	-0.21685	[0.0, 0.0, 0.9683, 0.0]
APOA4	NA	-1	-0.738191	[0.0, 0.0, 0.0, 0.6664021]
APOA5	NA	-1	-0.679925	[0.0, 0.0, 0.0, 0.8136588]
APOB	NA	-1	-0.705715	[0.670820496, 0.0, 0.0, 0.0140834]
APOBEC1	NA	-1	-0.999743	[0.0, 0.0, 0.0, 0.0]
APOBEC2	NA	-1	-0.82391	[0.0, 0.0, 0.0, 0.4491554]
APOBEC3A	NA	-1	-0.999743	[0.0, 0.0, 0.0, 0.0]
APOBEC3A_B	NA	-1	-0.999743	[0.0, 0.0, 0.0, 0.0]
APOBEC3B	NA	-1	-0.882804	[0.0, 0.0, 0.0, 0.2993286]
APOBEC3C	NA	-1	-0.999743	[0.0, 0.0, 0.0, 0.0]
APOBEC3F	NA	-1	-0.930736	[0.0, 0.0, 0.0, 0.1769625]
APOBEC3G	NA	-1	-0.880448	[0.0, 0.0, 0.0, 0.305332]
APOBEC3H	NA	-1	-0.711436	[0.0, 0.0, 0.0, 0.734054]
APOBR	NA	-1	-0.999743	[0.0, 0.0, 0.0, 0.0]
APOC1	NA	-1	-0.670697	[0.0, 0.0, 0.0, 0.8369561]
APOC2	NA	-1	-0.999743	[0.0, 0.0, 0.0, 0.0]
APOC3	NA	-1	-0.999743	[0.0, 0.0, 0.0, 0.0]
APOC4	NA	-1	-0.999743	[0.0, 0.0, 0.0, 0.0]
APOD	NA	-1	-0.999743	[0.0, 0.0, 0.0, 0.0]
APOE	NA	-1	-0.999743	[0.0, 0.0, 0.0, 0.0]
APOF	NA	1	0.105156	[0.0, 0.0, 0.91968685, 0.91968685]
APOH	NA	-1	-0.87227	[0.0, 0.0, 0.0, 0.3261656]
APOL2	NA	-1	-0.713442	[0.0, 0.0, 0.0, 0.7289845]
APOL4	NA	-1	-0.999743	[0.0, 0.0, 0.0, 0.0]
APOL5	NA	-1	-0.945784	[0.0, 0.0, 0.0, 0.1384581]
APOL6	NA	-1	-0.999743	[0.0, 0.0, 0.0, 0.0]
APOM	NA	-1	-0.999743	[0.0, 0.0, 0.0, 0.0]
APOO	NA	-1	-0.374328	[0.766135922, 0.0, 0.0, 0.7531651]
APOPT1	NA	-1	-0.999743	[0.0, 0.0, 0.0, 0.0]
APP	NA	-1	-0.105945	[0.0, 0.0, 0.9535, 0.3130898]
APPBP2	NA	1	0.536226	[0.9879, 0.0, 0.92682463, 0.92682463]
APPL1	NA	1	0.275763	[0.599546797, 0.0, 0.9929, 0.5484721]
APPL2	NA	-1	-0.150809	[0.657638285, 0.9864083982273559, 0.0, 0.4901515]
APRT	NA	1	0.10416	[0.97210779, 0.9543357897283695, 0.0, 0.82749]
APTX	NA	-1	-0.71224	[0.0, 0.0, 0.0, 0.7320214]
AQP1	NA	-1	-0.999742	[0.0, 0.0, 0.0, 2.3e-06]
AQP11	NA	-1	-0.999743	[0.0, 0.0, 0.0, 0.0]
AQP12A	NA	-1	-0.999743	[0.0, 0.0, 0.0, 0.0]
AQP12B	NA	-1	-0.999743	[0.0, 0.0, 0.0, 0.0]
AQP2	NA	-1	-0.999743	[0.0, 0.0, 0.0, 0.0]
AQP3	NA	-1	-0.999743	[0.0, 0.0, 0.0, 0.0]
AQP5	NA	-1	-0.308589	[0.982175546, 0.0, 0.0, 0.683512]
AQP6	NA	-1	-0.999743	[0.0, 0.0, 0.0, 0.0]
AQP7	NA	-1	-0.999743	[0.0, 0.0, 0.0, 0.0]
AQP8	NA	-1	-0.999743	[0.0, 0.0, 0.0, 0.0]
AQP9	NA	-1	-0.999743	[0.0, 0.0, 0.0, 0.0]
AQR	NA	-1	-0.544353	[0.974, 0.0, 0.0, 0.0914112]
AR	NA	1	0.508998	[0.971160732, 0.0, 0.9986, 0.7273876]
ARAF	NA	-1	-0.153614	[0.0, 0.0, 0.8586, 0.3872472]
ARAP1	NA	-1	-0.614437	[0.613441333, 0.0, 0.0, 0.3107082]
ARAP2	NA	-1	-0.474232	[0.264232697, 0.9864083982273559, 0.0, 0.0963898]
ARAP3	NA	-1	-0.494793	[0.738220947, 0.0, 0.0, 0.4779352]
ARC	NA	-1	-0.999743	[0.0, 0.0, 0.0, 0.0]
ARCN1	NA	-1	-0.931255	[0.0, 0.0, 0.0, 0.1756375]
AREG	NA	-1	-0.999743	[0.0, 0.0, 0.0, 0.0]
AREL1	NA	-1	-0.999743	[0.0, 0.0, 0.0, 0.0]
ARF1	NA	-1	-0.281349	[0.967970596, 0.0, 0.0, 0.7683207]
ARF4	NA	-1	-0.999743	[0.0, 0.0, 0.0, 0.0]
ARF5	NA	-1	-0.999743	[0.0, 0.0, 0.0, 0.0]
ARF6	NA	-1	-0.250357	[0.0, 0.0, 0.9269, 0.0]
ARFGAP1	NA	-1	-0.265009	[0.0, 0.0, 0.9088, 0.0]
ARFGAP2	NA	-1	-0.953097	[0.0, 0.0, 0.0, 0.1197308]
ARFGEF1	NA	1	0.344452	[0.562323135, 0.0, 0.91813699, 0.91813699]
ARFGEF2	NA	-1	-0.324969	[0.891063612, 0.5327960558170212, 0.0, 0.229312]
ARFGEF3	NA	-1	-0.999743	[0.0, 0.0, 0.0, 0.0]
ARFIP1	NA	-1	-0.999743	[0.0, 0.0, 0.0, 0.0]
ARFIP2	NA	-1	-0.999663	[0.0, 0.0, 0.0, 0.0002055]
ARFRP1	NA	-1	-0.89923	[0.2347, 0.0, 0.0, 3e-07]
ARG1	NA	-1	-0.847783	[0.0, 0.0, 0.0, 0.3884844]
ARGFX	NA	-1	-0.64771	[0.0, 0.0, 0.0, 0.8949723]
ARGLU1	NA	-1	-0.852998	[0.0, 0.0, 0.0, 0.3752219]
ARHGAP1	NA	-1	-0.191525	[0.0, 0.0, 0.9996, 0.0]
ARHGAP10	NA	-1	-0.987005	[0.0, 0.0, 0.0, 0.0327438]
ARHGAP11A	NA	-1	-0.916678	[0.0, 0.0, 0.0, 0.2128956]
ARHGAP11B	NA	-1	-0.999743	[0.0, 0.0, 0.0, 0.0]
ARHGAP12	NA	-1	-0.786828	[0.0, 0.0, 0.0, 0.543242]
ARHGAP17	NA	-1	-0.999743	[0.0, 0.0, 0.0, 0.0]
ARHGAP18	NA	1	0.115757	[0.0, 0.0, 0.92852396, 0.92852396]
ARHGAP19	NA	-1	-0.886068	[0.0, 0.0, 0.0, 0.2910095]
ARHGAP20	NA	-1	-0.972773	[0.0, 0.0, 0.0, 0.0692842]
ARHGAP21	NA	-1	-0.970332	[0.0, 0.0, 0.0, 0.0755477]
ARHGAP22	NA	-1	-0.859826	[0.0, 0.0, 0.0, 0.3578484]
ARHGAP23	NA	-1	-0.982238	[0.0, 0.0, 0.0, 0.0449882]
ARHGAP25	NA	-1	-0.611147	[0.0, 0.9864083982273559, 0.0, 0.0352665]
ARHGAP26	NA	-1	-0.968629	[0.0, 0.0, 0.0, 0.0799165]
ARHGAP27	NA	-1	-0.999743	[0.0, 0.0, 0.0, 0.0]
ARHGAP28	NA	-1	-0.955638	[0.0, 0.0, 0.0, 0.1132202]
ARHGAP29	NA	-1	-0.820115	[0.0, 0.0, 0.0, 0.4587912]
ARHGAP30	NA	-1	-0.903951	[0.0, 0.0, 0.0, 0.2453931]
ARHGAP31	NA	-1	-0.659742	[0.634237114, 0.0, 0.0, 0.172227]
ARHGAP32	NA	-1	-0.999599	[0.0, 0.0, 0.0, 0.0003692]
ARHGAP33	NA	-1	-0.996177	[0.0, 0.0, 0.0, 0.0091691]
ARHGAP35	NA	-1	-0.589138	[0.952905125, 0.0, 0.0, 0.0]
ARHGAP36	NA	-1	-0.624712	[0.563118988, 0.0, 0.0, 0.3398889]
ARHGAP39	NA	-1	-0.998343	[0.0, 0.0, 0.0, 0.0036003]
ARHGAP4	NA	1	0.730979	[0.778744507, 0.7481298038793058, 0.92825492, 0.92825492]
ARHGAP40	NA	-1	-0.912097	[0.0, 0.0, 0.0, 0.2245952]
ARHGAP42	NA	-1	-0.314586	[0.0, 1.0, 0.0, 0.7769406]
ARHGAP44	NA	-1	-0.999743	[0.0, 0.0, 0.0, 0.0]
ARHGAP45	NA	-1	-0.999743	[0.0, 0.0, 0.0, 0.0]
ARHGAP5	NA	-1	-0.495247	[0.612151359, 0.0, 0.0, 0.6149846]
ARHGAP6	NA	1	0.161108	[0.0, 0.0, 0.96634733, 0.96634733]
ARHGAP9	NA	-1	-0.691468	[0.333312301, 0.0, 0.0, 0.4221427]
ARHGDIA	NA	1	0.0364476	[0.0, 0.0, 0.8918, 0.8021081]
ARHGDIB	NA	-1	-0.999743	[0.0, 0.0, 0.0, 0.0]
ARHGDIG	NA	-1	-0.999743	[0.0, 0.0, 0.0, 0.0]
ARHGEF1	NA	-1	-0.125579	[0.027458507, 0.0, 0.9779, 0.1828699]
ARHGEF10	NA	-1	-0.448094	[0.192352864, 0.8451841202157444, 0.0, 0.3788278]
ARHGEF10L	NA	-1	-0.984919	[0.0, 0.0, 0.0, 0.0381015]
ARHGEF11	NA	1	0.439661	[0.647311095, 0.9000016087197249, 0.9959, 0.0445004]
ARHGEF12	NA	1	0.0182509	[0.0, 0.0, 0.9716, 0.5917322]
ARHGEF17	NA	-1	-0.586391	[0.539681653, 0.0, 0.0, 0.4630495]
ARHGEF18	NA	-1	-0.929629	[0.0, 0.0, 0.0, 0.1797945]
ARHGEF19	NA	-1	-0.637834	[0.169404942, 0.0, 0.0, 0.736603]
ARHGEF2	NA	-1	-0.171354	[0.0, 0.0, 0.9173, 0.2211985]
ARHGEF25	NA	-1	-0.637178	[0.0, 0.9543357897283695, 0.0, 0.0]
ARHGEF26	NA	-1	-0.999743	[0.0, 0.0, 0.0, 0.0]
ARHGEF28	NA	-1	-0.999743	[0.0, 0.0, 0.0, 0.0]
ARHGEF3	NA	-1	-0.999743	[0.0, 0.0, 0.0, 0.0]
ARHGEF33	NA	-1	-0.900841	[0.0, 0.0, 0.0, 0.25333]
ARHGEF35	NA	-1	-0.999743	[0.0, 0.0, 0.0, 0.0]
ARHGEF37	NA	-1	-0.999743	[0.0, 0.0, 0.0, 0.0]
ARHGEF38	NA	-1	-0.198864	[0.9507, 0.0, 0.0, 0.996865089]
ARHGEF39	NA	-1	-0.999743	[0.0, 0.0, 0.0, 0.0]
ARHGEF40	NA	-1	-0.999743	[0.0, 0.0, 0.0, 0.0]
ARHGEF5	NA	-1	-0.991261	[0.0, 0.0, 0.0, 0.0218063]
ARHGEF6	NA	-1	-0.745444	[0.0, 0.0, 0.0, 0.6480514]
ARHGEF7	NA	-1	-0.882995	[0.0, 0.0, 0.0, 0.2988406]
ARHGEF9	NA	-1	-0.891429	[0.0, 0.0, 0.0, 0.2773405]
ARID1A	NA	1	0.790424	[0.893138371, 0.549603548483825, 0.999999984, 0.999999984]
ARID1B	NA	-1	-0.971861	[0.004956727, 0.0, 0.0, 0.0661922]
ARID2	NA	-1	-0.908022	[0.0, 0.0, 0.0, 0.2350008]
ARID3A	NA	-1	-0.219683	[0.0, 0.0, 0.9648, 0.0]
ARID3B	NA	-1	-0.857238	[0.0, 0.0, 0.0, 0.364434]
ARID3C	NA	-1	-0.755629	[0.0, 0.0, 0.0, 0.6222729]
ARID4A	NA	-1	-0.864719	[0.0, 0.0, 0.0, 0.3453936]
ARID4B	NA	-1	-0.984967	[0.0, 0.0, 0.0, 0.0379777]
ARID5A	NA	-1	-0.824311	[0.0, 0.0, 0.0, 0.4481375]
ARID5B	NA	-1	-0.758992	[0.0, 0.0, 0.0, 0.6137603]
ARIH1	NA	-1	-0.927008	[0.0, 0.0, 0.0, 0.1864955]
ARIH2	NA	-1	-0.910515	[0.0, 0.0, 0.0, 0.2286372]
ARIH2OS	NA	-1	-0.999743	[0.0, 0.0, 0.0, 0.0]
ARL1	NA	-1	-0.999743	[0.0, 0.0, 0.0, 0.0]
ARL10	NA	-1	-0.999743	[0.0, 0.0, 0.0, 0.0]
ARL11	NA	-1	-0.999743	[0.0, 0.0, 0.0, 0.0]
ARL13A	NA	-1	-0.367047	[0.0, 0.9543357897283695, 0.0, 0.6880031]
ARL13B	NA	-1	-0.999743	[0.0, 0.0, 0.0, 0.0]
ARL14	NA	-1	-0.999743	[0.0, 0.0, 0.0, 0.0]
ARL14EP	NA	-1	-0.999743	[0.0, 0.0, 0.0, 0.0]
ARL14EPL	NA	-1	-0.999743	[0.0, 0.0, 0.0, 0.0]
ARL15	NA	-1	-0.999743	[0.0, 0.0, 0.0, 0.0]
ARL17A	NA	-1	-0.999743	[0.0, 0.0, 0.0, 0.0]
ARL17B	NA	-1	-0.999743	[0.0, 0.0, 0.0, 0.0]
ARL2	NA	-1	-0.999743	[0.0, 0.0, 0.0, 0.0]
ARL2BP	NA	-1	-0.999743	[0.0, 0.0, 0.0, 0.0]
ARL3	NA	-1	-0.262266	[0.999999672, 0.0, 0.0, 0.7817608]
ARL4A	NA	-1	-0.999743	[0.0, 0.0, 0.0, 0.0]
ARL4C	NA	-1	-0.999743	[0.0, 0.0, 0.0, 0.0]
ARL4D	NA	-1	-0.0861304	[0.0, 0.0, 0.8918, 0.4904664]
ARL5A	NA	-1	-0.999743	[0.0, 0.0, 0.0, 0.0]
ARL5B	NA	-1	-0.999743	[0.0, 0.0, 0.0, 0.0]
ARL5C	NA	-1	-0.999743	[0.0, 0.0, 0.0, 0.0]
ARL6	NA	1	0.533138	[0.0, 0.9864083982273559, 0.9664122, 0.9664122]
ARL6IP1	NA	-1	-0.999743	[0.0, 0.0, 0.0, 0.0]
ARL6IP5	NA	-1	-0.999743	[0.0, 0.0, 0.0, 0.0]
ARL6IP6	NA	-1	-0.999743	[0.0, 0.0, 0.0, 0.0]
ARL8A	NA	-1	-0.999743	[0.0, 0.0, 0.0, 0.0]
ARL8B	NA	-1	-0.999743	[0.0, 0.0, 0.0, 0.0]
ARL9	NA	-1	-0.999743	[0.0, 0.0, 0.0, 0.0]
ARMC10	NA	-1	-0.610752	[0.13226154, 0.0, 0.0, 0.8452926]
ARMC12	NA	-1	-0.999743	[0.0, 0.0, 0.0, 0.0]
ARMC2	NA	-1	-0.0685399	[0.608793228, 0.9184805665561464, 0.0, 0.8180791]
ARMC3	NA	-1	-0.980483	[0.0, 0.0, 0.0, 0.0494945]
ARMC4	NA	-1	-0.336878	[0.440084475, 0.8451841202157444, 0.0, 0.3911363]
ARMC5	NA	-1	-0.999743	[0.0, 0.0, 0.0, 0.0]
ARMC6	NA	-1	-0.89746	[0.0, 0.0, 0.0, 0.2619557]
ARMC8	NA	1	0.816047	[0.806910101, 0.8451841202157444, 0.95926931, 0.95926931]
ARMC9	NA	-1	-0.924739	[0.0, 0.0, 0.0, 0.1922965]
ARMCX1	NA	-1	-0.980648	[0.0, 0.0, 0.0, 0.0490711]
ARMCX2	NA	-1	-0.52907	[0.490571257, 0.0, 0.0, 0.6621706]
ARMCX4	NA	-1	-0.999743	[0.0, 0.0, 0.0, 0.0]
ARMCX5-GPRASP2	NA	-1	-0.999743	[0.0, 0.0, 0.0, 0.0]
ARMCX6	NA	-1	-0.999743	[0.0, 0.0, 0.0, 0.0]
ARMH1	NA	-1	-0.999743	[0.0, 0.0, 0.0, 0.0]
ARMH2	NA	-1	-0.999743	[0.0, 0.0, 0.0, 0.0]
ARMH3	NA	-1	-0.999743	[0.0, 0.0, 0.0, 0.0]
ARMH4	NA	-1	-0.999743	[0.0, 0.0, 0.0, 0.0]
ARMS2	NA	-1	-0.999743	[0.0, 0.0, 0.0, 0.0]
ARMT1	NA	-1	-0.999743	[0.0, 0.0, 0.0, 0.0]
ARNT	NA	1	0.152957	[0.760878363, 0.0, 0.771, 0.5158892]
ARNT2	NA	-1	-0.999743	[0.0, 0.0, 0.0, 0.0]
ARNTL	NA	-1	-0.999743	[0.0, 0.0, 0.0, 0.0]
ARNTL2	NA	-1	-0.999743	[0.0, 0.0, 0.0, 0.0]
ARPC1A	NA	-1	-0.999743	[0.0, 0.0, 0.0, 0.0]
ARPC1B	NA	-1	-0.785364	[0.0, 0.0, 0.0, 0.5469519]
ARPC2	NA	-1	-0.999743	[0.0, 0.0, 0.0, 0.0]
ARPC4	NA	-1	-0.999743	[0.0, 0.0, 0.0, 0.0]
ARPC5	NA	-1	-0.16885	[0.51320786, 0.9543357897283695, 0.0, 0.6327898]
ARPC5L	NA	-1	-0.999743	[0.0, 0.0, 0.0, 0.0]
ARPIN	NA	-1	-0.999743	[0.0, 0.0, 0.0, 0.0]
ARPIN-AP3S2	NA	-1	-0.999743	[0.0, 0.0, 0.0, 0.0]
ARPP21	NA	-1	-0.46739	[0.869460146, 0.0, 0.0, 0.4033665]
ARRB1	NA	-1	-0.218874	[0.0, 0.0, 0.9658, 0.0]
ARRDC1	NA	-1	-0.841793	[0.0, 0.0, 0.0, 0.4037149]
ARRDC2	NA	-1	-0.669575	[0.220921567, 0.0, 0.0, 0.6003026]
ARRDC3	NA	-1	-0.999743	[0.0, 0.0, 0.0, 0.0]
ARRDC4	NA	-1	-0.898396	[0.0, 0.0, 0.0, 0.2595701]
ARRDC5	NA	-1	-0.829751	[0.0, 0.0, 0.0, 0.4343176]
ARSA	NA	-1	-0.999743	[0.0, 0.0, 0.0, 0.0]
ARSB	NA	-1	-0.999743	[0.0, 0.0, 0.0, 0.0]
ARSD	NA	-1	-0.897025	[0.0, 0.0, 0.0, 0.2630676]
ARSE	NA	-1	-0.933843	[0.0, 0.0, 0.0, 0.1690168]
ARSF	NA	-1	-0.993627	[0.0, 0.0, 0.0, 0.0157266]
ARSG	NA	-1	-0.865416	[0.0, 0.0, 0.0, 0.3436204]
ARSH	NA	-1	-0.944385	[0.0, 0.0, 0.0, 0.1420418]
ARSI	NA	-1	-0.424941	[0.6532, 0.0, 0.0, 0.7483272]
ARSJ	NA	-1	-0.450732	[0.8313, 0.0, 0.0, 0.4877134]
ARSK	NA	-1	-0.747303	[0.0, 0.0, 0.0, 0.6433461]
ART4	NA	-1	-0.999743	[0.0, 0.0, 0.0, 0.0]
ART5	NA	-1	-0.999743	[0.0, 0.0, 0.0, 0.0]
ARTN	NA	-1	-0.790261	[0.0, 0.0, 0.0, 0.5345368]
ARVCF	NA	-1	-0.970781	[0.0, 0.0, 0.0, 0.0743939]
ARX	NA	-1	-0.776198	[0.0, 0.0, 0.0, 0.5701818]
AS3MT	NA	-1	-0.999743	[0.0, 0.0, 0.0, 0.0]
ASAH2B	NA	-1	-0.999743	[0.0, 0.0, 0.0, 0.0]
ASAP1	NA	-1	-0.987984	[0.0, 0.0, 0.0, 0.0302289]
ASAP2	NA	-1	-0.070812	[0.797575125, 0.8451841202157444, 0.0, 0.6770395]
ASAP3	NA	-1	-0.679995	[0.120417361, 0.0, 0.0, 0.6831368]
ASB10	NA	-1	-0.996829	[0.0, 0.0, 0.0, 0.0074933]
ASB11	NA	1	0.528269	[0.92550454, 0.0, 0.94236015, 0.94236015]
ASB12	NA	-1	-0.999743	[0.0, 0.0, 0.0, 0.0]
ASB15	NA	-1	-0.999743	[0.0, 0.0, 0.0, 0.0]
ASB2	NA	-1	-0.877882	[0.0, 0.0, 0.0, 0.3118695]
ASB3	NA	-1	-0.999743	[0.0, 0.0, 0.0, 0.0]
ASB5	NA	-1	-0.729734	[0.0, 0.0, 0.0, 0.687793]
ASB7	NA	-1	-0.793759	[0.0, 0.0, 0.0, 0.5256678]
ASB8	NA	-1	-0.999743	[0.0, 0.0, 0.0, 0.0]
ASB9	NA	-1	-0.999743	[0.0, 0.0, 0.0, 0.0]
ASCC1	NA	1	0.0933135	[0.0, 0.0, 0.90981758, 0.90981758]
ASCC3	NA	-1	-0.774437	[0.507806958, 0.0, 0.0, 0.0184444]
ASCL1	NA	-1	-0.654881	[0.0, 0.0, 0.0, 0.8768777]
ASCL2	NA	-1	-0.999743	[0.0, 0.0, 0.0, 0.0]
ASCL5	NA	-1	-0.999743	[0.0, 0.0, 0.0, 0.0]
ASDURF	NA	-1	-0.999743	[0.0, 0.0, 0.0, 0.0]
ASF1A	NA	-1	-0.27189	[0.0, 0.0, 0.9003, 0.0]
ASF1B	NA	1	0.0553214	[0.0, 0.0, 0.95, 0.7304571]
ASGR2	NA	-1	-0.999743	[0.0, 0.0, 0.0, 0.0]
ASH1L	NA	-1	-0.656298	[0.391783148, 0.461406949221805, 0.0, 0.002256]
ASH2L	NA	-1	-0.699565	[0.0, 0.0, 0.0, 0.76405]
ASIC2	NA	-1	-0.999743	[0.0, 0.0, 0.0, 0.0]
ASIC3	NA	-1	-0.999743	[0.0, 0.0, 0.0, 0.0]
ASIC5	NA	-1	-0.999743	[0.0, 0.0, 0.0, 0.0]
ASL	NA	1	0.112613	[0.0, 0.0, 0.92590337, 0.92590337]
ASMT	NA	-1	-0.999743	[0.0, 0.0, 0.0, 0.0]
ASNA1	NA	-1	-0.988595	[0.0, 0.0, 0.0, 0.0286589]
ASNS	NA	-1	-0.166942	[0.695890169, 0.9543357897283695, 0.0, 0.4382945]
ASPDH	NA	-1	-0.999743	[0.0, 0.0, 0.0, 0.0]
ASPG	NA	-1	-0.933365	[0.0, 0.0, 0.0, 0.1702391]
ASPH	NA	-1	-0.960871	[0.0, 0.0, 0.0, 0.0998094]
ASPHD1	NA	-1	-0.912485	[0.0, 0.0, 0.0, 0.2236057]
ASPHD2	NA	-1	-0.999743	[0.0, 0.0, 0.0, 0.0]
ASPM	NA	-1	-0.608747	[0.887611364, 0.0, 0.0, 0.0222111]
ASPN	NA	-1	-0.807161	[0.0, 0.0, 0.0, 0.4916738]
ASPRV1	NA	-1	-0.680606	[0.0, 0.0, 0.0, 0.8119389]
ASPSCR1	NA	-1	-0.968155	[0.0, 0.0, 0.0, 0.0811301]
ASRGL1	NA	-1	-0.643888	[0.293223848, 0.0, 0.0, 0.5866242]
ASS1	NA	1	0.151864	[0.326290023, 0.0, 0.9844, 0.5488831]
ASTE1	NA	-1	-0.728691	[0.0, 0.0, 0.0, 0.6904308]
ASTN1	NA	-1	-0.414178	[0.154309729, 0.5041774756636639, 0.0, 0.8353623]
ASTN2	NA	-1	-0.73791	[0.572873837, 0.0, 0.0, 0.0400667]
ASXL1	NA	-1	-0.447846	[0.170210258, 0.5041774756636639, 0.0, 0.7329476]
ASXL2	NA	-1	-0.667615	[0.0, 0.0, 0.0, 0.8447367]
ASXL3	NA	-1	-0.996336	[0.0, 0.0, 0.0, 0.0087608]
ATAD2	NA	-1	-0.946595	[0.120256115, 0.0, 0.0, 0.0044254]
ATAD2B	NA	-1	-0.906887	[0.0, 0.0, 0.0, 0.2378996]
ATAD3A	NA	-1	-0.941865	[0.0, 0.0, 0.0, 0.1484911]
ATAD3C	NA	-1	-0.999613	[0.0, 0.0, 0.0, 0.0003334]
ATAD5	NA	-1	-0.406935	[0.224934709, 0.5684455464582316, 0.0, 0.7151529]
ATCAY	NA	-1	-0.999743	[0.0, 0.0, 0.0, 0.0]
ATF1	NA	-1	-0.98186	[0.0, 0.0, 0.0, 0.045958]
ATF2	NA	1	0.238857	[0.578777608, 0.0, 0.9269, 0.61277]
ATF3	NA	1	0.444138	[0.759010631, 0.0, 0.95, 0.8925575]
ATF4	NA	-1	-0.999743	[0.0, 0.0, 0.0, 0.0]
ATF5	NA	1	0.616278	[0.110891302, 1.0199360710783771, 0.98580913, 0.98580913]
ATF6	NA	-1	-0.380399	[0.703732884, 0.0, 0.0, 0.8059979]
ATF6B	NA	-1	-0.995643	[0.0, 0.0, 0.0, 0.0105423]
ATF7	NA	-1	-0.945717	[0.0, 0.0, 0.0, 0.1386298]
ATF7IP	NA	1	0.00287872	[0.0, 0.8451841202157444, 0.7258, 0.2446217]
ATF7IP2	NA	-1	-0.929787	[0.0, 0.0, 0.0, 0.1793916]
ATF7-NPFF	NA	-1	-0.999743	[0.0, 0.0, 0.0, 0.0]
ATG10	NA	-1	-0.999743	[0.0, 0.0, 0.0, 0.0]
ATG12	NA	-1	-0.999743	[0.0, 0.0, 0.0, 0.0]
ATG13	NA	-1	-0.999743	[0.0, 0.0, 0.0, 0.0]
ATG16L1	NA	-1	-0.975162	[0.0, 0.0, 0.0, 0.0631536]
ATG16L2	NA	-1	-0.82356	[0.0, 0.0, 0.0, 0.4500442]
ATG2A	NA	-1	-0.681175	[0.740213899, 0.0, 0.0, 4.52e-05]
ATG2B	NA	-1	-0.482067	[0.499565409, 0.7481298038793058, 0.0, 0.050247]
ATG4A	NA	-1	-0.999743	[0.0, 0.0, 0.0, 0.0]
ATG4B	NA	-1	-0.999743	[0.0, 0.0, 0.0, 0.0]
ATG4C	NA	1	0.171153	[0.0, 0.0, 0.97472896, 0.97472896]
ATG4D	NA	-1	-0.858643	[0.0, 0.0, 0.0, 0.3608589]
ATG5	NA	-1	-0.999743	[0.0, 0.0, 0.0, 0.0]
ATG7	NA	-1	-0.999743	[0.0, 0.0, 0.0, 0.0]
ATG9A	NA	-1	-0.99307	[0.0, 0.0, 0.0, 0.0171579]
ATIC	NA	-1	-0.886854	[0.0, 0.0, 0.0, 0.2890057]
ATL1	NA	-1	-0.999743	[0.0, 0.0, 0.0, 0.0]
ATL2	NA	-1	-0.999743	[0.0, 0.0, 0.0, 0.0]
ATL3	NA	-1	-0.788245	[0.0, 0.0, 0.0, 0.5396476]
ATM	NA	-1	-0.366125	[0.935401269, 0.0, 0.0, 0.5885309]
ATMIN	NA	-1	-0.999743	[0.0, 0.0, 0.0, 0.0]
ATN1	NA	1	0.0145563	[0.322748658, 0.5327960558170212, 0.7702, 0.1315477]
ATOH7	NA	-1	-0.999743	[0.0, 0.0, 0.0, 0.0]
ATOH8	NA	-1	-0.999743	[0.0, 0.0, 0.0, 0.0]
ATOX1	NA	-1	-0.999743	[0.0, 0.0, 0.0, 0.0]
ATP10A	NA	-1	-0.983767	[0.0, 0.0, 0.0, 0.0410608]
ATP10B	NA	-1	-0.906441	[0.0, 0.0, 0.0, 0.2390373]
ATP10D	NA	-1	-0.45495	[0.57816431, 0.7481298038793058, 0.0, 0.0331023]
ATP11A	NA	-1	-0.505111	[0.139784583, 0.6136779226834786, 0.0, 0.5154249]
ATP11AUN	NA	-1	-0.999743	[0.0, 0.0, 0.0, 0.0]
ATP11B	NA	-1	-0.915079	[0.0, 0.0, 0.0, 0.2169797]
ATP11C	NA	-1	-0.99974	[0.0, 0.0, 0.0, 8.5e-06]
ATP12A	NA	-1	-0.972369	[0.0, 0.0, 0.0, 0.0703194]
ATP13A1	NA	-1	-0.897147	[0.0, 0.0, 0.0, 0.262755]
ATP13A2	NA	-1	-0.959728	[0.0, 0.0, 0.0, 0.1027378]
ATP13A3	NA	-1	-0.909956	[0.0, 0.0, 0.0, 0.2300641]
ATP13A4	NA	-1	-0.484536	[0.8313, 0.0, 0.0, 0.4017071]
ATP13A5	NA	-1	-0.275785	[0.937303345, 0.7481298038793058, 0.0, 0.0957972]
ATP1A1	NA	1	0.351093	[0.0, 0.9543357897283695, 0.9959, 0.4714828]
ATP1A2	NA	1	0.801339	[0.901402212, 0.672066523978196, 0.96765701, 0.96765701]
ATP1A3	NA	-1	-0.583828	[0.440783586, 0.0, 0.0, 0.5777927]
ATP1A4	NA	-1	-0.94541	[0.0, 0.0, 0.0, 0.1394154]
ATP1B2	NA	-1	-0.96793	[0.0, 0.0, 0.0, 0.0817071]
ATP1B3	NA	-1	-0.781623	[0.144280497, 0.0, 0.0, 0.3995435]
ATP1B4	NA	-1	-0.863168	[0.0, 0.0, 0.0, 0.3493413]
ATP23	NA	-1	-0.999743	[0.0, 0.0, 0.0, 0.0]
ATP2A1	NA	-1	-0.999743	[0.0, 0.0, 0.0, 4e-07]
ATP2A2	NA	-1	-0.713727	[0.0, 0.0, 0.0, 0.7282641]
ATP2A3	NA	-1	-0.987623	[0.0, 0.0, 0.0, 0.0311565]
ATP2B1	NA	-1	-0.571131	[0.368477239, 0.0, 0.0, 0.6888537]
ATP2B2	NA	-1	-0.0720429	[0.832878608, 0.6136779226834786, 0.0, 0.8582709]
ATP2B3	NA	-1	-0.360932	[0.852908512, 0.5327960558170212, 0.0, 0.1795713]
ATP2B4	NA	1	0.376211	[0.0, 0.8451841202157444, 0.9576, 0.718585]
ATP2C1	NA	-1	-0.999743	[0.0, 0.0, 0.0, 0.0]
ATP2C2	NA	-1	-0.985054	[0.0, 0.0, 0.0, 0.0377557]
ATP4A	NA	-1	-0.717004	[0.563777737, 0.0, 0.0, 0.1036639]
ATP4B	NA	-1	-0.842179	[0.0, 0.0, 0.0, 0.4027344]
ATP5F1A	NA	-1	-0.999743	[0.0, 0.0, 0.0, 0.0]
ATP5F1B	NA	-1	-0.999743	[0.0, 0.0, 0.0, 0.0]
ATP5F1C	NA	-1	-0.999743	[0.0, 0.0, 0.0, 0.0]
ATP5F1D	NA	-1	-0.999743	[0.0, 0.0, 0.0, 0.0]
ATP5F1E	NA	-1	-0.999743	[0.0, 0.0, 0.0, 0.0]
ATP5IF1	NA	-1	-0.999743	[0.0, 0.0, 0.0, 0.0]
ATP5MC1	NA	-1	-0.999743	[0.0, 0.0, 0.0, 0.0]
ATP5MC2	NA	-1	-0.999743	[0.0, 0.0, 0.0, 0.0]
ATP5MC3	NA	-1	-0.999743	[0.0, 0.0, 0.0, 0.0]
ATP5MD	NA	-1	-0.999743	[0.0, 0.0, 0.0, 0.0]
ATP5ME	NA	-1	-0.999743	[0.0, 0.0, 0.0, 0.0]
ATP5MF	NA	-1	-0.999743	[0.0, 0.0, 0.0, 0.0]
ATP5MF-PTCD1	NA	-1	-0.999743	[0.0, 0.0, 0.0, 0.0]
ATP5MG	NA	-1	-0.999743	[0.0, 0.0, 0.0, 0.0]
ATP5MGL	NA	-1	-0.999743	[0.0, 0.0, 0.0, 0.0]
ATP5MPL	NA	-1	-0.999743	[0.0, 0.0, 0.0, 0.0]
ATP5PB	NA	-1	-0.999743	[0.0, 0.0, 0.0, 0.0]
ATP5PD	NA	-1	-0.999743	[0.0, 0.0, 0.0, 0.0]
ATP5PF	NA	-1	-0.999743	[0.0, 0.0, 0.0, 0.0]
ATP5PO	NA	-1	-0.999743	[0.0, 0.0, 0.0, 0.0]
ATP6	NA	-1	-0.999743	[0.0, 0.0, 0.0, 0.0]
ATP6	NA	-1	-0.999743	[0.0, 0.0, 0.0, 0.0]
ATP6	NA	-1	-0.999743	[0.0, 0.0, 0.0, 0.0]
ATP6AP1	NA	-1	-0.952534	[0.0, 0.0, 0.0, 0.1211711]
ATP6AP1L	NA	-1	-0.999743	[0.0, 0.0, 0.0, 0.0]
ATP6AP2	NA	-1	-0.999743	[0.0, 0.0, 0.0, 0.0]
ATP6V0A1	NA	-1	-0.911517	[0.0, 0.0, 0.0, 0.2260767]
ATP6V0A2	NA	-1	-0.96863	[0.0, 0.0, 0.0, 0.0799124]
ATP6V0A4	NA	1	0.0349636	[0.977799033, 0.8451841202157444, 0.0, 0.7497862]
ATP6V0B	NA	-1	-0.999743	[0.0, 0.0, 0.0, 0.0]
ATP6V0C	NA	-1	-0.999743	[0.0, 0.0, 0.0, 0.0]
ATP6V0D2	NA	-1	-0.613776	[0.395124767, 0.0, 0.0, 0.5517488]
ATP6V0E1	NA	-1	-0.999743	[0.0, 0.0, 0.0, 0.0]
ATP6V0E2	NA	-1	-0.999743	[0.0, 0.0, 0.0, 0.0]
ATP6V1B1	NA	-1	-0.999743	[0.0, 0.0, 0.0, 0.0]
ATP6V1B2	NA	-1	-0.816888	[0.0, 0.0, 0.0, 0.4669848]
ATP6V1C1	NA	-1	-0.889437	[0.0, 0.0, 0.0, 0.2824191]
ATP6V1C2	NA	-1	-0.822712	[0.0, 0.0, 0.0, 0.4521963]
ATP6V1D	NA	-1	-0.999743	[0.0, 0.0, 0.0, 0.0]
ATP6V1E1	NA	-1	-0.999743	[0.0, 0.0, 0.0, 0.0]
ATP6V1E2	NA	-1	-0.713091	[0.0, 0.0, 0.0, 0.7298703]
ATP6V1F	NA	-1	-0.999743	[0.0, 0.0, 0.0, 0.0]
ATP6V1FNB	NA	-1	-0.999743	[0.0, 0.0, 0.0, 0.0]
ATP6V1G2	NA	-1	-0.999743	[0.0, 0.0, 0.0, 0.0]
ATP6V1G3	NA	-1	-0.999743	[0.0, 0.0, 0.0, 0.0]
ATP7A	NA	-1	-0.620303	[0.42938844, 0.0, 0.0, 0.4977361]
ATP7B	NA	-1	-0.947212	[0.0, 0.0, 0.0, 0.1348029]
ATP8	NA	-1	-0.999743	[0.0, 0.0, 0.0, 0.0]
ATP8	NA	-1	-0.999743	[0.0, 0.0, 0.0, 0.0]
ATP8	NA	-1	-0.999743	[0.0, 0.0, 0.0, 0.0]
ATP8A1	NA	-1	-0.836709	[0.0, 0.0, 0.0, 0.4166371]
ATP8A2	NA	-1	-0.181301	[0.862666804, 0.7481298038793058, 0.0, 0.4184255]
ATP8B1	NA	-1	-0.880838	[0.0, 0.0, 0.0, 0.3043375]
ATP8B2	NA	-1	-0.82657	[0.0, 0.0, 0.0, 0.4424002]
ATP8B3	NA	-1	-0.998426	[0.0, 0.0, 0.0, 0.0033863]
ATP8B4	NA	1	0.729655	[0.574087152, 0.8038859206954393, 0.98266181, 0.98266181]
ATP9B	NA	-1	-0.615272	[0.8727, 0.0, 0.0, 0.0220296]
ATPAF1	NA	-1	-0.999743	[0.0, 0.0, 0.0, 0.0]
ATPAF2	NA	-1	-0.661628	[0.0, 0.0, 0.0, 0.8598494]
ATPSCKMT	NA	-1	-0.999743	[0.0, 0.0, 0.0, 0.0]
ATR	NA	-1	-0.984047	[0.0, 0.0, 0.0, 0.0403419]
ATRNL1	NA	-1	-0.957932	[0.0, 0.0, 0.0, 0.1073404]
ATRX	NA	-1	-0.354278	[0.397676015, 0.4311953292438538, 0.0, 0.7925331]
ATXN1	NA	-1	-0.311994	[0.0, 0.0, 0.8487, 0.0042824]
ATXN10	NA	-1	-0.670297	[0.0, 0.0, 0.0, 0.8379673]
ATXN1L	NA	-1	-0.928257	[0.0, 0.0, 0.0, 0.183303]
ATXN2L	NA	-1	-0.700282	[0.626233133, 0.0, 0.0, 0.0773969]
ATXN3	NA	-1	-0.785413	[0.0, 0.0, 0.0, 0.5468269]
ATXN3L	NA	-1	-0.716521	[0.0, 0.0, 0.0, 0.7212014]
ATXN7	NA	-1	-0.906901	[0.0, 0.0, 0.0, 0.2378633]
ATXN7L1	NA	-1	-0.981816	[0.0, 0.0, 0.0, 0.0460699]
ATXN7L2	NA	-1	-0.807234	[0.0, 0.0, 0.0, 0.491489]
ATXN7L3	NA	-1	-0.999743	[0.0, 0.0, 0.0, 0.0]
ATXN7L3B	NA	-1	-0.999743	[0.0, 0.0, 0.0, 0.0]
ATXN8	NA	-1	-0.999743	[0.0, 0.0, 0.0, 0.0]
AUH	NA	-1	-0.336509	[0.0, 0.0, 0.8205, 0.0]
AURKA	NA	1	0.0394229	[0.341540649, 0.0, 0.8934, 0.4333801]
AURKAIP1	NA	-1	-0.999743	[0.0, 0.0, 0.0, 0.0]
AURKB	NA	1	0.123469	[0.231244104, 0.0, 0.8508, 0.8552095]
AURKC	NA	-1	-0.718688	[0.0, 0.0, 0.0, 0.7157216]
AUTS2	NA	-1	-0.982054	[0.0, 0.0, 0.0, 0.0454612]
AVEN	NA	-1	-0.999743	[0.0, 0.0, 0.0, 0.0]
AVIL	NA	-1	-0.927522	[0.0, 0.0, 0.0, 0.185182]
AVPI1	NA	-1	-0.667957	[0.0, 0.0, 0.0, 0.8438729]
AVPR1A	NA	-1	-0.400716	[0.941925816, 0.0, 0.0, 0.4933747]
AVPR1B	NA	-1	-0.904813	[0.0, 0.0, 0.0, 0.2431931]
AWAT1	NA	-1	-0.999743	[0.0, 0.0, 0.0, 0.0]
AWAT2	NA	-1	-0.92152	[0.0, 0.0, 0.0, 0.2005227]
AXDND1	NA	-1	-0.999743	[0.0, 0.0, 0.0, 0.0]
AXIN1	NA	-1	-0.182667	[0.0, 0.0, 0.8697, 0.2904991]
AXIN2	NA	-1	-0.481922	[0.9818, 0.0, 0.0, 0.2424458]
AXL	NA	-1	-0.210782	[0.0, 0.0, 0.9758, 0.0]
AZGP1	NA	-1	-0.864622	[0.0, 0.0, 0.0, 0.3456405]
AZIN1	NA	-1	-0.809869	[0.0, 0.0, 0.0, 0.4848012]
AZIN2	NA	-1	-0.999743	[0.0, 0.0, 0.0, 0.0]
AZU1	NA	-1	-0.794729	[0.0, 0.0, 0.0, 0.5232096]
B2M	NA	-1	-0.34971	[0.0, 0.0, 0.8042, 0.0]
B3GALNT1	NA	-1	-0.999743	[0.0, 0.0, 0.0, 0.0]
B3GALNT2	NA	-1	-0.841219	[0.338494156, 0.0, 0.0, 0.0343454]
B3GALT1	NA	-1	-0.704562	[0.0, 0.0, 0.0, 0.751425]
B3GALT4	NA	-1	-0.999743	[0.0, 0.0, 0.0, 0.0]
B3GAT1	NA	-1	-0.78254	[0.0, 0.0, 0.0, 0.5541099]
B3GAT3	NA	-1	-0.999743	[0.0, 0.0, 0.0, 0.0]
B3GLCT	NA	-1	-0.999743	[0.0, 0.0, 0.0, 0.0]
B3GNT2	NA	-1	-0.999743	[0.0, 0.0, 0.0, 0.0]
B3GNT3	NA	-1	-0.999743	[0.0, 0.0, 0.0, 0.0]
B3GNT5	NA	-1	-0.999743	[0.0, 0.0, 0.0, 0.0]
B3GNT6	NA	1	0.182071	[0.0, 0.0, 0.98384194, 0.98384194]
B3GNT7	NA	-1	-0.999743	[0.0, 0.0, 0.0, 0.0]
B3GNT8	NA	-1	-0.999743	[0.0, 0.0, 0.0, 0.0]
B3GNTL1	NA	-1	-0.999743	[0.0, 0.0, 0.0, 0.0]
B4GALNT1	NA	-1	-0.889129	[0.0, 0.0, 0.0, 0.2832054]
B4GALNT2	NA	-1	-0.663019	[0.0, 0.0, 0.0, 0.8563392]
B4GALNT3	NA	-1	-0.463882	[0.32061042, 0.9543357897283695, 0.0, 0.0923412]
B4GALNT4	NA	-1	-0.365715	[0.816052235, 0.0, 0.0, 0.7203946]
B4GALT1	NA	-1	-0.705989	[0.0, 0.0, 0.0, 0.7478187]
B4GALT2	NA	-1	-0.999743	[0.0, 0.0, 0.0, 0.0]
B4GALT3	NA	-1	-0.887536	[0.0, 0.0, 0.0, 0.2872655]
B4GALT4	NA	-1	-0.361538	[0.6794, 0.0, 0.0, 0.8803723]
B4GALT5	NA	-1	-0.772333	[0.0, 0.0, 0.0, 0.5799724]
B4GALT7	NA	-1	-0.750648	[0.0, 0.0, 0.0, 0.6348816]
B4GAT1	NA	-1	-0.999743	[0.0, 0.0, 0.0, 0.0]
B9D1	NA	-1	-0.999743	[0.0, 0.0, 0.0, 0.0]
B9D2	NA	-1	-0.999743	[0.0, 0.0, 0.0, 0.0]
BAALC	NA	1	0.570178	[0.137875498, 1.0267243183629582, 0.93528867, 0.93528867]
BABAM1	NA	-1	-0.999743	[0.0, 0.0, 0.0, 0.0]
BABAM2	NA	-1	-0.999743	[0.0, 0.0, 0.0, 0.0]
BACE2	NA	-1	-0.747974	[0.0, 0.0, 0.0, 0.6416479]
BACH1	NA	-1	-0.952404	[0.0, 0.0, 0.0, 0.1215064]
BACH2	NA	-1	-0.683413	[0.360649123, 0.0, 0.0, 0.4126955]
BAD	NA	1	0.0320704	[0.0, 0.0, 0.8744, 0.8267493]
BAG1	NA	1	0.0714973	[0.0, 0.0, 0.9725, 0.7253578]
BAG2	NA	-1	-0.999743	[0.0, 0.0, 0.0, 0.0]
BAG3	NA	-1	-0.209082	[0.0, 0.0, 0.9779, 0.0]
BAG4	NA	1	0.332082	[0.532050018, 0.0, 0.91862661, 0.91862661]
BAG6	NA	-1	-0.999743	[0.0, 0.0, 0.0, 0.0]
BAGE	NA	-1	-0.999743	[0.0, 0.0, 0.0, 0.0]
BAGE2	NA	-1	-0.999743	[0.0, 0.0, 0.0, 0.0]
BAGE3	NA	-1	-0.999743	[0.0, 0.0, 0.0, 0.0]
BAGE4	NA	-1	-0.999743	[0.0, 0.0, 0.0, 0.0]
BAGE5	NA	-1	-0.999743	[0.0, 0.0, 0.0, 0.0]
BAHCC1	NA	-1	-0.864267	[0.0, 0.0, 0.0, 0.3465454]
BAIAP2	NA	-1	-0.596817	[0.899402114, 0.0, 0.0, 0.0397137]
BAIAP2L1	NA	-1	-0.999743	[0.0, 0.0, 0.0, 0.0]
BAIAP2L2	NA	-1	-0.889521	[0.0, 0.0, 0.0, 0.2822045]
BAIAP3	NA	-1	-0.995406	[0.0, 0.0, 0.0, 0.0111517]
BAK1	NA	-1	-0.958213	[0.0, 0.0, 0.0, 0.106621]
BAMBI	NA	-1	-0.999743	[0.0, 0.0, 0.0, 0.0]
BANF1	NA	-1	-0.649667	[0.0, 0.0, 0.0, 0.8900342]
BANF2	NA	-1	-0.720905	[0.0, 0.0, 0.0, 0.7101188]
BANK1	NA	-1	-0.812683	[0.0, 0.0, 0.0, 0.4776586]
BAP1	NA	-1	-0.164951	[0.485797267, 0.9543357897283695, 0.0, 0.6725729]
BARD1	NA	-1	-0.167612	[0.0, 0.0, 0.738, 0.5998069]
BARHL1	NA	-1	-0.90985	[0.0, 0.0, 0.0, 0.2303335]
BARHL2	NA	-1	-0.8257	[0.0, 0.0, 0.0, 0.4446095]
BARX1	NA	-1	-0.873564	[0.0, 0.0, 0.0, 0.3228705]
BARX2	NA	-1	-0.999743	[0.0, 0.0, 0.0, 0.0]
BASP1	NA	-1	-0.999743	[0.0, 0.0, 0.0, 0.0]
BATF	NA	1	0.907791	[0.7864, 0.9864083982273559, 0.999661269, 0.999661269]
BAX	NA	-1	-0.827179	[0.0, 0.0, 0.0, 0.4408527]
BAZ1A	NA	-1	-0.881342	[0.23301733, 0.0, 0.0, 0.0477642]
BAZ1B	NA	-1	-0.922624	[0.0, 0.0, 0.0, 0.1977028]
BAZ2A	NA	-1	-0.604193	[0.0, 0.8451841202157444, 0.0, 0.1910681]
BAZ2B	NA	-1	-0.72715	[0.62031449, 0.0, 0.0, 0.015102]
BBC3	NA	-1	-0.862362	[0.0, 0.0, 0.0, 0.351394]
BBOF1	NA	-1	-0.999743	[0.0, 0.0, 0.0, 0.0]
BBOX1	NA	-1	-0.773491	[0.0, 0.0, 0.0, 0.5770379]
BBS1	NA	-1	-0.835548	[0.0, 0.0, 0.0, 0.4195881]
BBS12	NA	-1	-0.69924	[0.219570783, 0.0, 0.0, 0.5265989]
BBS2	NA	-1	-0.999743	[0.0, 0.0, 0.0, 0.0]
BBS4	NA	-1	-0.872125	[0.0, 0.0, 0.0, 0.3265352]
BBS5	NA	1	0.0855549	[0.0, 0.0, 0.90335264, 0.90335264]
BBS7	NA	-1	-0.919934	[0.0, 0.0, 0.0, 0.2045762]
BBS9	NA	-1	-0.949824	[0.0, 0.0, 0.0, 0.1281136]
BBX	NA	-1	-0.881554	[0.0, 0.0, 0.0, 0.3025127]
BCAM	NA	-1	-0.984984	[0.0, 0.0, 0.0, 0.0379349]
BCAN	NA	-1	-0.688848	[0.647701713, 0.0, 0.0, 0.082912]
BCAP29	NA	-1	-0.999743	[0.0, 0.0, 0.0, 0.0]
BCAP31	NA	-1	-0.335243	[0.0, 0.8451841202157444, 0.0, 0.8740189]
BCAR1	NA	1	0.220218	[0.513176828, 0.0, 0.9715, 0.5452596]
BCAR3	NA	-1	-0.999743	[0.0, 0.0, 0.0, 0.0]
BCAS1	NA	-1	-0.8577	[0.0, 0.0, 0.0, 0.3632568]
BCAS3	NA	-1	-0.614768	[0.282496023, 0.0, 0.0, 0.6720451]
BCAS4	NA	-1	-0.8232	[0.109608729, 0.0, 0.0, 0.3316109]
BCAT1	NA	-1	-0.999743	[0.0, 0.0, 0.0, 0.0]
BCAT2	NA	-1	-0.733942	[0.0, 0.0, 0.0, 0.6771489]
BCCIP	NA	-1	-0.808159	[0.0, 0.0, 0.0, 0.4891411]
BCHE	NA	-1	-0.827391	[0.0, 0.0, 0.0, 0.4403139]
BCKDHA	NA	-1	-0.139729	[0.0, 0.0, 0.9553, 0.2233996]
BCKDK	NA	-1	-0.999743	[0.0, 0.0, 0.0, 0.0]
BCL10	NA	1	0.0933386	[0.0, 0.0, 0.9451, 0.8373126]
BCL11A	NA	-1	-0.755734	[0.0, 0.0, 0.0, 0.6220063]
BCL11B	NA	-1	-0.337751	[0.730152761, 0.9184805665561464, 0.0, 5e-07]
BCL2	NA	-1	-0.194357	[0.0, 0.0, 0.9961, 0.0]
BCL2L1	NA	-1	-0.223486	[0.0, 0.0, 0.9601, 0.0]
BCL2L10	NA	-1	-0.777942	[0.0, 0.0, 0.0, 0.5657628]
BCL2L11	NA	-1	-0.723942	[0.0, 0.0, 0.0, 0.702438]
BCL2L12	NA	-1	-0.872804	[0.0, 0.0, 0.0, 0.3248068]
BCL2L13	NA	-1	-0.862018	[0.0, 0.0, 0.0, 0.3522688]
BCL2L14	NA	-1	-0.999743	[0.0, 0.0, 0.0, 0.0]
BCL2L15	NA	-1	-0.999743	[0.0, 0.0, 0.0, 0.0]
BCL2L2	NA	-1	-0.999743	[0.0, 0.0, 0.0, 0.0]
BCL2L2-PABPN1	NA	-1	-0.999743	[0.0, 0.0, 0.0, 0.0]
BCL3	NA	1	0.154021	[0.0, 0.0, 0.96043404, 0.96043404]
BCL6	NA	1	0.458748	[0.806357435, 0.0, 0.92657226, 0.92657226]
BCL7A	NA	-1	-0.365799	[0.741191758, 0.0, 0.0, 0.8020732]
BCL7B	NA	-1	-0.999743	[0.0, 0.0, 0.0, 0.0]
BCL7C	NA	-1	-0.47138	[0.585900368, 0.0, 0.0, 0.7041915]
BCL9	NA	-1	-0.556721	[0.311031923, 0.0, 0.0, 0.7878316]
BCL9L	NA	-1	-0.999743	[0.0, 0.0, 0.0, 0.0]
BCLAF1	NA	-1	-0.336476	[0.325731885, 0.672066523978196, 0.0, 0.6840808]
BCLAF3	NA	-1	-0.999743	[0.0, 0.0, 0.0, 0.0]
BCO1	NA	-1	-0.999743	[0.0, 0.0, 0.0, 0.0]
BCOR	NA	-1	-0.784674	[0.460632369, 0.0, 0.0, 0.0443843]
BCORL1	NA	-1	-0.88838	[0.191026217, 0.0, 0.0, 0.0759448]
BCR	NA	-1	-0.0451773	[0.4995, 0.0, 0.9127, 0.0058848]
BCS1L	NA	-1	-0.673255	[0.0, 0.0, 0.0, 0.8304977]
BDH1	NA	-1	-0.999743	[0.0, 0.0, 0.0, 0.0]
BDH2	NA	-1	-0.999743	[0.0, 0.0, 0.0, 0.0]
BDKRB1	NA	-1	-0.775175	[0.023284926, 0.0, 0.0, 0.5475234]
BDKRB2	NA	-1	-0.097989	[0.0, 0.0, 0.9421, 0.3568001]
BDNF	NA	1	0.692908	[0.642738815, 1.0267243183629582, 0.969, 0.6284221]
BDP1	NA	-1	-0.250103	[0.0, 0.0, 0.9269, 0.0006476]
BEAN1	NA	-1	-0.999743	[0.0, 0.0, 0.0, 0.0]
BECN1	NA	-1	-0.953966	[0.0, 0.0, 0.0, 0.1175028]
BECN2	NA	-1	-0.999743	[0.0, 0.0, 0.0, 0.0]
BEGAIN	NA	1	0.0424912	[0.795874981, 1.0, 0.0, 0.818318]
BEND2	NA	-1	-0.456713	[0.152046254, 0.8451841202157444, 0.0, 0.4008464]
BEND3	NA	-1	-0.890714	[0.0, 0.0, 0.0, 0.2791639]
BEND5	NA	-1	-0.999743	[0.0, 0.0, 0.0, 0.0]
BEND7	NA	-1	-0.776413	[0.027610379, 0.0, 0.0, 0.5396925]
BEST2	NA	-1	-0.999665	[0.0, 0.0, 0.0, 0.0002012]
BEST3	NA	-1	-0.790605	[0.0, 0.0, 0.0, 0.5336657]
BEST4	NA	-1	-0.999743	[0.0, 0.0, 0.0, 0.0]
BET1	NA	-1	-0.999743	[0.0, 0.0, 0.0, 0.0]
BET1L	NA	-1	-0.999743	[0.0, 0.0, 0.0, 0.0]
BEX1	NA	-1	-0.999743	[0.0, 0.0, 0.0, 0.0]
BEX3	NA	-1	-0.999743	[0.0, 0.0, 0.0, 0.0]
BEX4	NA	-1	-0.999743	[0.0, 0.0, 0.0, 0.0]
BEX5	NA	-1	-0.999743	[0.0, 0.0, 0.0, 0.0]
BFAR	NA	-1	-0.373808	[0.9979256, 0.0, 0.0, 0.5003079]
BFSP1	NA	-1	-0.936406	[0.0, 0.0, 0.0, 0.162461]
BFSP2	NA	-1	-0.652592	[0.298731913, 0.0, 0.0, 0.5585619]
BGLAP	NA	-1	-0.999743	[0.0, 0.0, 0.0, 0.0]
BGN	NA	-1	-0.767193	[0.0, 0.0, 0.0, 0.5929921]
BHLHA15	NA	-1	-0.999743	[0.0, 0.0, 0.0, 0.0]
BHLHE22	NA	-1	-0.500449	[0.630782579, 0.0, 0.0, 0.5813931]
BHLHE23	NA	-1	-0.677103	[0.0, 0.0, 0.0, 0.8207841]
BHLHE40	NA	-1	-0.598748	[0.287695797, 0.0, 0.0, 0.7069246]
BHLHE41	NA	-1	-0.999743	[0.0, 0.0, 0.0, 0.0]
BHMG1	NA	-1	-0.999743	[0.0, 0.0, 0.0, 0.0]
BHMT	NA	-1	-0.627253	[0.409768835, 0.0, 0.0, 0.5015592]
BHMT2	NA	-1	-0.891347	[0.0, 0.0, 0.0, 0.2775495]
BICC1	NA	-1	-0.970015	[0.0, 0.0, 0.0, 0.0763597]
BICD1	NA	-1	-0.556731	[0.609388877, 0.0, 0.0, 0.4619508]
BICD2	NA	-1	-0.999743	[0.0, 0.0, 0.0, 0.0]
BICDL1	NA	-1	-0.999743	[0.0, 0.0, 0.0, 0.0]
BICDL2	NA	-1	-0.999743	[0.0, 0.0, 0.0, 0.0]
BICRA	NA	-1	-0.999743	[0.0, 0.0, 0.0, 0.0]
BICRAL	NA	-1	-0.999743	[0.0, 0.0, 0.0, 0.0]
BID	NA	-1	-0.386969	[0.0, 0.0, 0.7582, 0.0]
BIK	NA	-1	-0.889722	[0.0, 0.0, 0.0, 0.2816926]
BIN1	NA	-1	-0.923215	[0.0, 0.0, 0.0, 0.1961909]
BIN3	NA	-1	-0.999743	[0.0, 0.0, 0.0, 0.0]
BIRC2	NA	-1	-0.711246	[0.0, 0.0, 0.0, 0.7345342]
BIRC3	NA	-1	-0.568967	[0.234557889, 0.0, 0.0, 0.839946]
BIRC5	NA	-1	-0.119567	[0.0, 0.0, 0.8131, 0.567387]
BIRC6	NA	-1	-0.711304	[0.238013538, 0.0, 0.0, 0.4758866]
BIRC7	NA	-1	-0.665659	[0.0, 0.0, 0.0, 0.8496747]
BIVM	NA	-1	-0.999743	[0.0, 0.0, 0.0, 0.0]
BIVM-ERCC5	NA	-1	-0.999743	[0.0, 0.0, 0.0, 0.0]
BLCAP	NA	-1	-0.999743	[0.0, 0.0, 0.0, 0.0]
BLID	NA	-1	-0.771357	[0.0, 0.0, 0.0, 0.5824441]
BLK	NA	-1	-0.67509	[0.521127121, 0.0, 0.0, 0.257744]
BLM	NA	-1	-0.692093	[0.5223, 0.0, 0.0, 0.2130841]
BLMH	NA	-1	-0.801932	[0.0, 0.0, 0.0, 0.5049392]
BLNK	NA	1	0.548262	[0.0, 0.9864083982273559, 0.9791034, 0.9791034]
BLOC1S2	NA	-1	-0.999743	[0.0, 0.0, 0.0, 0.0]
BLOC1S3	NA	-1	-0.999743	[0.0, 0.0, 0.0, 0.0]
BLOC1S4	NA	-1	-0.999743	[0.0, 0.0, 0.0, 0.0]
BLOC1S6	NA	-1	-0.999743	[0.0, 0.0, 0.0, 0.0]
BMF	NA	-1	-0.999743	[0.0, 0.0, 0.0, 0.0]
BMI1	NA	-1	-0.999743	[0.0, 0.0, 0.0, 0.0]
BMP1	NA	-1	-0.998704	[0.0, 0.0, 0.0, 0.0026731]
BMP10	NA	-1	-0.999743	[0.0, 0.0, 0.0, 0.0]
BMP15	NA	-1	-0.687927	[0.0, 0.0, 0.0, 0.7934499]
BMP2	NA	1	0.181961	[0.0, 0.0, 0.98375002, 0.98375002]
BMP2K	NA	-1	-0.465367	[0.006391588, 0.7481298038793058, 0.0, 0.6311533]
BMP3	NA	1	0.447123	[0.0, 0.7481298038793058, 0.96920971, 0.96920971]
BMP4	NA	-1	-0.0996675	[0.638729699, 0.9184805665561464, 0.0, 0.7063132]
BMP5	NA	-1	-0.798957	[0.0, 0.0, 0.0, 0.5124848]
BMP6	NA	-1	-0.893503	[0.0, 0.0, 0.0, 0.2720511]
BMP7	NA	-1	-0.902964	[0.0, 0.0, 0.0, 0.2479119]
BMP8A	NA	-1	-0.999743	[0.0, 0.0, 0.0, 0.0]
BMP8B	NA	-1	-0.999743	[0.0, 0.0, 0.0, 0.0]
BMPER	NA	-1	-0.922254	[0.0, 0.0, 0.0, 0.198647]
BMPR1A	NA	-1	-0.999743	[0.0, 0.0, 0.0, 0.0]
BMPR1B	NA	-1	-0.215556	[0.0, 0.0, 0.9699, 0.0]
BMPR2	NA	-1	-0.196891	[0.0, 0.0, 0.8202, 0.3562865]
BMS1	NA	-1	-0.659546	[0.487277334, 0.0, 0.0, 0.3345526]
BMT2	NA	-1	-0.999743	[0.0, 0.0, 0.0, 0.0]
BMX	NA	-1	-0.225445	[0.0, 0.0, 0.8833, 0.1535553]
BNC1	NA	-1	-0.237325	[0.749428178, 0.7481298038793058, 0.0, 0.3997947]
BNC2	NA	-1	-0.970667	[0.0, 0.0, 0.0, 0.0746866]
BNIP2	NA	-1	-0.675693	[0.0, 0.0, 0.0, 0.8243424]
BNIP3	NA	-1	-0.677661	[0.0, 0.0, 0.0, 0.8193737]
BOC	NA	-1	-0.840918	[0.0, 0.0, 0.0, 0.4059393]
BOD1	NA	-1	-0.999743	[0.0, 0.0, 0.0, 0.0]
BOD1L1	NA	-1	-0.999743	[0.0, 0.0, 0.0, 0.0]
BOK	NA	-1	-0.999743	[0.0, 0.0, 0.0, 0.0]
BOLA1	NA	-1	-0.789613	[0.0, 0.0, 0.0, 0.5361817]
BOLA2	NA	-1	-0.999743	[0.0, 0.0, 0.0, 0.0]
BOLA2B	NA	-1	-0.999743	[0.0, 0.0, 0.0, 0.0]
BOLA2-SMG1P6	NA	-1	-0.999743	[0.0, 0.0, 0.0, 0.0]
BOLA3	NA	-1	-0.999743	[0.0, 0.0, 0.0, 0.0]
BOLL	NA	-1	-0.999743	[0.0, 0.0, 0.0, 0.0]
BOP1	NA	-1	-0.999743	[0.0, 0.0, 0.0, 0.0]
BORA	NA	-1	-0.999743	[0.0, 0.0, 0.0, 0.0]
BORCS5	NA	-1	-0.999743	[0.0, 0.0, 0.0, 0.0]
BORCS6	NA	-1	-0.999743	[0.0, 0.0, 0.0, 0.0]
BORCS7	NA	-1	-0.999743	[0.0, 0.0, 0.0, 0.0]
BORCS8	NA	-1	-0.999743	[0.0, 0.0, 0.0, 0.0]
BORCS8-MEF2B	NA	-1	-0.999743	[0.0, 0.0, 0.0, 0.0]
BPGM	NA	-1	-0.999743	[0.0, 0.0, 0.0, 0.0]
BPHL	NA	1	0.118743	[0.0, 0.0, 0.93101288, 0.93101288]
BPIFB1	NA	-1	-0.999743	[0.0, 0.0, 0.0, 0.0]
BPIFB2	NA	-1	-0.999743	[0.0, 0.0, 0.0, 0.0]
BPIFB3	NA	-1	-0.999743	[0.0, 0.0, 0.0, 0.0]
BPIFB6	NA	-1	-0.999743	[0.0, 0.0, 0.0, 0.0]
BPIFC	NA	-1	-0.999743	[0.0, 0.0, 0.0, 0.0]
BPNT1	NA	-1	-0.69927	[0.0, 0.0, 0.0, 0.7647971]
BPTF	NA	-1	-0.933517	[0.064387953, 0.0, 0.0, 0.0993592]
BPY2	NA	-1	-0.999743	[0.0, 0.0, 0.0, 0.0]
BPY2B	NA	-1	-0.999743	[0.0, 0.0, 0.0, 0.0]
BPY2C	NA	-1	-0.999743	[0.0, 0.0, 0.0, 0.0]
BRAF	NA	-1	-0.161834	[0.0, 0.0, 0.8427, 0.3990824]
BRAP	NA	-1	-0.999743	[0.0, 0.0, 0.0, 0.0]
BRAT1	NA	-1	-0.678913	[0.0, 0.8451841202157444, 0.0, 0.0]
BRCC3	NA	-1	-0.999743	[0.0, 0.0, 0.0, 0.0]
BRD1	NA	-1	-0.666124	[0.7674, 0.0, 0.0, 0.0084842]
BRD2	NA	-1	-0.722015	[0.0, 0.0, 0.0, 0.7073115]
BRD3	NA	-1	-0.260574	[0.2459, 0.7481298038793058, 0.0, 0.8898942]
BRD3OS	NA	-1	-0.999743	[0.0, 0.0, 0.0, 0.0]
BRD4	NA	-1	-0.999743	[0.0, 0.0, 0.0, 0.0]
BRD7	NA	-1	-0.855983	[0.0, 0.0, 0.0, 0.3676275]
BRD8	NA	-1	-0.283379	[0.9709, 0.0, 0.0, 0.7599534]
BRD9	NA	-1	-0.999743	[0.0, 0.0, 0.0, 0.0]
BRDT	NA	-1	-0.999743	[0.0, 0.0, 0.0, 0.0]
BRF2	NA	1	0.0289375	[0.0, 0.0, 0.8586, 0.8512657]
BRI3	NA	-1	-0.999743	[0.0, 0.0, 0.0, 0.0]
BRI3BP	NA	-1	-0.999743	[0.0, 0.0, 0.0, 0.0]
BRICD5	NA	-1	-0.999743	[0.0, 0.0, 0.0, 0.0]
BRINP1	NA	-1	-0.999743	[0.0, 0.0, 0.0, 0.0]
BRINP2	NA	-1	-0.932735	[0.156619636, 0.0, 0.0, 0.0]
BRINP3	NA	-1	-0.999743	[0.0, 0.0, 0.0, 0.0]
BRIP1	NA	-1	-0.999738	[0.0, 0.0, 0.0, 1.2e-05]
BRIX1	NA	-1	-0.888992	[0.0, 0.0, 0.0, 0.2835538]
BRK1	NA	-1	-0.999743	[0.0, 0.0, 0.0, 0.0]
BRMS1	NA	-1	-0.999743	[0.0, 0.0, 0.0, 0.0]
BRMS1L	NA	-1	-0.768908	[0.0, 0.0, 0.0, 0.5886477]
BROX	NA	-1	-0.999743	[0.0, 0.0, 0.0, 0.0]
BRPF1	NA	-1	-0.998353	[0.0, 0.0, 0.0, 0.0035736]
BRPF3	NA	-1	-0.883385	[0.240447287, 0.0, 0.0, 0.0343366]
BRS3	NA	-1	-0.999743	[0.0, 0.0, 0.0, 0.0]
BRSK1	NA	-1	-0.922036	[0.101183116, 0.0, 0.0, 0.0884122]
BRWD1	NA	-1	-0.0316178	[0.8457, 0.7481298038793058, 0.0, 0.8176939]
BRWD3	NA	-1	-0.75713	[0.253968113, 0.0, 0.0, 0.3420023]
BSCL2	NA	-1	-0.999743	[0.0, 0.0, 0.0, 0.0]
BSDC1	NA	-1	-0.999743	[0.0, 0.0, 0.0, 0.0]
BSG	NA	-1	-0.999743	[0.0, 0.0, 0.0, 0.0]
BSN	NA	-1	-0.834444	[0.372885478, 0.0, 0.0, 0.0137374]
BSND	NA	-1	-0.998459	[0.0, 0.0, 0.0, 0.0033027]
BSPH1	NA	-1	-0.999743	[0.0, 0.0, 0.0, 0.0]
BSPRY	NA	-1	-0.69636	[0.0, 0.0, 0.0, 0.7721469]
BST1	NA	-1	-0.999743	[0.0, 0.0, 0.0, 0.0]
BST2	NA	-1	-0.999743	[0.0, 0.0, 0.0, 0.0]
BTAF1	NA	-1	-0.732897	[0.362438329, 0.0, 0.0, 0.284834]
BTBD1	NA	-1	-0.999743	[0.0, 0.0, 0.0, 0.0]
BTBD11	NA	-1	-0.946399	[0.0, 0.0, 0.0, 0.1368854]
BTBD17	NA	-1	-0.650627	[0.0, 0.0, 0.0, 0.8876123]
BTBD18	NA	-1	-0.957939	[0.0, 0.0, 0.0, 0.1073232]
BTBD19	NA	-1	-0.842008	[0.0, 0.0, 0.0, 0.4031686]
BTBD3	NA	-1	-0.999743	[0.0, 0.0, 0.0, 0.0]
BTBD6	NA	-1	-0.897224	[0.0, 0.0, 0.0, 0.2625585]
BTBD7	NA	-1	-0.99425	[0.0, 0.0, 0.0, 0.0141236]
BTBD8	NA	-1	-0.999743	[0.0, 0.0, 0.0, 0.0]
BTBD9	NA	-1	-0.937373	[0.0, 0.0, 0.0, 0.1599875]
BTD	NA	-1	-0.999743	[0.0, 0.0, 0.0, 0.0]
BTF3	NA	-1	-0.999743	[0.0, 0.0, 0.0, 0.0]
BTG1	NA	-1	-0.999743	[0.0, 0.0, 0.0, 0.0]
BTG2	NA	-1	-0.71828	[0.0, 0.0, 0.0, 0.7167527]
BTG4	NA	-1	-0.999743	[0.0, 0.0, 0.0, 0.0]
BTK	NA	-1	-0.191364	[0.0, 0.0, 0.9998, 0.0]
BTLA	NA	-1	-0.777286	[0.0, 0.0, 0.0, 0.5674248]
BTN1A1	NA	-1	-0.743999	[0.0, 0.0, 0.0, 0.6517062]
BTN2A1	NA	-1	-0.564768	[0.217, 0.0, 0.0, 0.8695986]
BTN2A2	NA	-1	-0.999743	[0.0, 0.0, 0.0, 0.0]
BTN3A1	NA	-1	-0.825451	[0.0, 0.0, 0.0, 0.44524]
BTN3A2	NA	-1	-0.826393	[0.0, 0.0, 0.0, 0.4428478]
BTN3A3	NA	1	0.426543	[0.025574949, 0.8451841202157444, 0.91227408, 0.91227408]
BTNL10	NA	-1	-0.999743	[0.0, 0.0, 0.0, 0.0]
BTNL3	NA	-1	-0.999743	[0.0, 0.0, 0.0, 0.0]
BTNL8	NA	-1	-0.612836	[0.897784738, 0.0, 0.0, 0.0004234]
BTNL9	NA	-1	-0.841622	[0.0, 0.0, 0.0, 0.4041499]
BTRC	NA	-1	-0.0867239	[0.0, 0.0, 0.8748, 0.5239296]
BUB1	NA	-1	-0.972859	[0.0, 0.0, 0.0, 0.0690623]
BUB1B	NA	1	0.634015	[0.939484401, 0.9184805665561464, 0.9137, 0.3730231]
BUB1B-PAK6	NA	-1	-0.999743	[0.0, 0.0, 0.0, 0.0]
BUB3	NA	-1	-0.00358724	[0.0, 0.0, 0.9058, 0.6715004]
BUD23	NA	-1	-0.999743	[0.0, 0.0, 0.0, 0.0]
BVES	NA	-1	-0.999743	[0.0, 0.0, 0.0, 0.0]
BYSL	NA	-1	-0.667124	[0.0, 0.0, 0.0, 0.8459757]
BZW1	NA	-1	-0.902944	[0.0, 0.0, 0.0, 0.2479625]
BZW2	NA	1	0.0688634	[0.978623666, 0.9864083982273559, 0.0, 0.6994846]
C10orf105	NA	-1	-0.999743	[0.0, 0.0, 0.0, 0.0]
C10orf111	NA	-1	-0.999743	[0.0, 0.0, 0.0, 0.0]
C10orf113	NA	-1	-0.999743	[0.0, 0.0, 0.0, 0.0]
C10orf120	NA	-1	-0.999743	[0.0, 0.0, 0.0, 0.0]
C10orf142	NA	-1	-0.999743	[0.0, 0.0, 0.0, 0.0]
C10orf143	NA	-1	-0.999743	[0.0, 0.0, 0.0, 0.0]
C10orf25	NA	-1	-0.999743	[0.0, 0.0, 0.0, 0.0]
C10orf53	NA	-1	-0.999743	[0.0, 0.0, 0.0, 0.0]
C10orf62	NA	-1	-0.999743	[0.0, 0.0, 0.0, 0.0]
C10orf67	NA	-1	-0.999743	[0.0, 0.0, 0.0, 0.0]
C10orf71	NA	-1	-0.710209	[0.383883966, 0.0, 0.0, 0.3190834]
C10orf88	NA	-1	-0.999743	[0.0, 0.0, 0.0, 0.0]
C10orf90	NA	-1	-0.892565	[0.0, 0.0, 0.0, 0.2744424]
C10orf95	NA	-1	-0.693929	[0.0, 0.0, 0.0, 0.7782901]
C11orf16	NA	-1	-0.397849	[0.19529793, 0.9184805665561464, 0.0, 0.4322573]
C11orf24	NA	-1	-0.999743	[0.0, 0.0, 0.0, 0.0]
C11orf42	NA	-1	-0.897757	[0.0, 0.0, 0.0, 0.2611992]
C11orf44	NA	-1	-0.999743	[0.0, 0.0, 0.0, 0.0]
C11orf45	NA	-1	-0.670398	[0.0, 0.0, 0.0, 0.8377124]
C11orf52	NA	-1	-0.904108	[0.0, 0.0, 0.0, 0.2449925]
C11orf54	NA	-1	-0.999743	[0.0, 0.0, 0.0, 0.0]
C11orf65	NA	-1	-0.999743	[0.0, 0.0, 0.0, 0.0]
C11orf80	NA	-1	-0.873282	[0.0, 0.0, 0.0, 0.3235889]
C11orf86	NA	-1	-0.999743	[0.0, 0.0, 0.0, 0.0]
C11orf91	NA	-1	-0.999743	[0.0, 0.0, 0.0, 0.0]
C11orf94	NA	-1	-0.999743	[0.0, 0.0, 0.0, 0.0]
C11orf95	NA	-1	-0.999743	[0.0, 0.0, 0.0, 0.0]
C11orf97	NA	-1	-0.999743	[0.0, 0.0, 0.0, 0.0]
C11orf98	NA	-1	-0.999743	[0.0, 0.0, 0.0, 0.0]
C12orf10	NA	-1	-0.999743	[0.0, 0.0, 0.0, 0.0]
C12orf29	NA	1	0.990371	[0.9913, 1.0267243183629582, 0.9840251, 0.9840251]
C12orf4	NA	-1	-0.858218	[0.0, 0.0, 0.0, 0.3619398]
C12orf40	NA	-1	-0.883599	[0.0, 0.0, 0.0, 0.2973019]
C12orf43	NA	-1	-0.820416	[0.0, 0.0, 0.0, 0.4580266]
C12orf45	NA	-1	-0.999743	[0.0, 0.0, 0.0, 0.0]
C12orf49	NA	-1	-0.67789	[0.0, 0.0, 0.0, 0.8187973]
C12orf50	NA	-1	-0.800398	[0.0, 0.0, 0.0, 0.5088305]
C12orf54	NA	-1	-0.999743	[0.0, 0.0, 0.0, 0.0]
C12orf56	NA	-1	-0.0727459	[0.839496587, 0.7481298038793058, 0.0, 0.7198374]
C12orf57	NA	-1	-0.999139	[0.0, 0.0, 0.0, 0.0015536]
C12orf65	NA	-1	-0.662954	[0.0, 0.0, 0.0, 0.8565015]
C12orf66	NA	-1	-0.999743	[0.0, 0.0, 0.0, 0.0]
C12orf71	NA	-1	-0.999743	[0.0, 0.0, 0.0, 0.0]
C12orf73	NA	-1	-0.999743	[0.0, 0.0, 0.0, 0.0]
C12orf74	NA	-1	-0.999743	[0.0, 0.0, 0.0, 0.0]
C12orf75	NA	-1	-0.999743	[0.0, 0.0, 0.0, 0.0]
C12orf76	NA	-1	-0.999743	[0.0, 0.0, 0.0, 0.0]
C12orf77	NA	-1	-0.246658	[0.0, 0.9543357897283695, 0.0, 0.993298736]
C12orf80	NA	-1	-0.999743	[0.0, 0.0, 0.0, 0.0]
C12orf81	NA	-1	-0.999743	[0.0, 0.0, 0.0, 0.0]
C13orf42	NA	-1	-0.999743	[0.0, 0.0, 0.0, 0.0]
C13orf46	NA	-1	-0.999743	[0.0, 0.0, 0.0, 0.0]
C14orf119	NA	-1	-0.999743	[0.0, 0.0, 0.0, 0.0]
C14orf132	NA	-1	-0.999743	[0.0, 0.0, 0.0, 0.0]
C14orf178	NA	-1	-0.999743	[0.0, 0.0, 0.0, 0.0]
C14orf180	NA	-1	-0.999743	[0.0, 0.0, 0.0, 0.0]
C14orf28	NA	-1	-0.698664	[0.0, 0.0, 0.0, 0.7663283]
C14orf93	NA	-1	-0.806996	[0.0, 0.0, 0.0, 0.4920904]
C15orf32	NA	-1	-0.999743	[0.0, 0.0, 0.0, 0.0]
C15orf39	NA	-1	-0.864284	[0.0, 0.0, 0.0, 0.3464997]
C15orf40	NA	-1	-0.999743	[0.0, 0.0, 0.0, 0.0]
C15orf41	NA	-1	-0.999743	[0.0, 0.0, 0.0, 0.0]
C15orf48	NA	-1	-0.999743	[0.0, 0.0, 0.0, 0.0]
C15orf53	NA	-1	-0.999743	[0.0, 0.0, 0.0, 0.0]
C15orf56	NA	-1	-0.999743	[0.0, 0.0, 0.0, 0.0]
C15orf61	NA	-1	-0.999743	[0.0, 0.0, 0.0, 0.0]
C15orf62	NA	-1	-0.999743	[0.0, 0.0, 0.0, 0.0]
C15orf65	NA	-1	-0.999743	[0.0, 0.0, 0.0, 0.0]
C16orf46	NA	-1	-0.999743	[0.0, 0.0, 0.0, 0.0]
C16orf71	NA	-1	-0.208668	[0.656735219, 0.8451841202157444, 0.0, 0.4803104]
C16orf72	NA	-1	-0.999743	[0.0, 0.0, 0.0, 0.0]
C16orf78	NA	-1	-0.999743	[0.0, 0.0, 0.0, 0.0]
C16orf82	NA	-1	-0.999743	[0.0, 0.0, 0.0, 0.0]
C16orf86	NA	1	0.572192	[0.0, 1.0267243183629582, 0.98655226, 0.98655226]
C16orf87	NA	-1	-0.999743	[0.0, 0.0, 0.0, 0.0]
C16orf89	NA	-1	-0.687212	[0.12587514, 0.0, 0.0, 0.6589551]
C16orf91	NA	-1	-0.999743	[0.0, 0.0, 0.0, 0.0]
C16orf92	NA	-1	-0.999743	[0.0, 0.0, 0.0, 0.0]
C16orf95	NA	-1	-0.999743	[0.0, 0.0, 0.0, 0.0]
C16orf96	NA	-1	-0.999743	[0.0, 0.0, 0.0, 0.0]
C16orf97	NA	-1	-0.999743	[0.0, 0.0, 0.0, 0.0]
C17orf102	NA	1	0.0853555	[0.0, 0.0, 0.90318653, 0.90318653]
C17orf107	NA	-1	-0.999743	[0.0, 0.0, 0.0, 0.0]
C17orf112	NA	-1	-0.999743	[0.0, 0.0, 0.0, 0.0]
C17orf113	NA	-1	-0.999743	[0.0, 0.0, 0.0, 0.0]
C17orf51	NA	-1	-0.999743	[0.0, 0.0, 0.0, 0.0]
C17orf58	NA	-1	-0.999743	[0.0, 0.0, 0.0, 0.0]
C17orf75	NA	-1	-0.999743	[0.0, 0.0, 0.0, 0.0]
C17orf77	NA	-1	-0.704274	[0.0, 0.0, 0.0, 0.7521534]
C17orf78	NA	-1	-0.963443	[0.0, 0.0, 0.0, 0.0932149]
C17orf82	NA	-1	-0.965494	[0.0, 0.0, 0.0, 0.0879549]
C18orf12	NA	-1	-0.999743	[0.0, 0.0, 0.0, 0.0]
C18orf21	NA	-1	-0.999743	[0.0, 0.0, 0.0, 0.0]
C18orf25	NA	-1	-0.891559	[0.0, 0.0, 0.0, 0.2770084]
C18orf32	NA	-1	-0.999743	[0.0, 0.0, 0.0, 0.0]
C18orf54	NA	-1	-0.999743	[0.0, 0.0, 0.0, 0.0]
C18orf63	NA	-1	-0.999743	[0.0, 0.0, 0.0, 0.0]
C18orf65	NA	-1	-0.999743	[0.0, 0.0, 0.0, 0.0]
C19orf24	NA	-1	-0.999743	[0.0, 0.0, 0.0, 0.0]
C19orf25	NA	-1	-0.999743	[0.0, 0.0, 0.0, 0.0]
C19orf33	NA	-1	-0.999743	[0.0, 0.0, 0.0, 0.0]
C19orf38	NA	-1	-0.773767	[0.0, 0.0, 0.0, 0.5763384]
C19orf44	NA	-1	-0.855455	[0.0, 0.0, 0.0, 0.3689703]
C19orf47	NA	-1	-0.999743	[0.0, 0.0, 0.0, 0.0]
C19orf67	NA	-1	-0.999743	[0.0, 0.0, 0.0, 0.0]
C19orf73	NA	-1	-0.999743	[0.0, 0.0, 0.0, 0.0]
C19orf81	NA	-1	-0.999743	[0.0, 0.0, 0.0, 0.0]
C19orf84	NA	-1	-0.999743	[0.0, 0.0, 0.0, 0.0]
C19orf85	NA	-1	-0.999743	[0.0, 0.0, 0.0, 0.0]
C1D	NA	-1	-0.999743	[0.0, 0.0, 0.0, 0.0]
C1GALT1	NA	-1	-0.690569	[0.0, 0.0, 0.0, 0.7867768]
C1GALT1C1L	NA	-1	-0.999743	[0.0, 0.0, 0.0, 0.0]
C1orf100	NA	-1	-0.999743	[0.0, 0.0, 0.0, 0.0]
C1orf112	NA	-1	-0.894886	[0.0, 0.0, 0.0, 0.2685219]
C1orf115	NA	-1	-0.999743	[0.0, 0.0, 0.0, 0.0]
C1orf116	NA	-1	-0.6072	[0.679097443, 0.0, 0.0, 0.2568377]
C1orf122	NA	-1	-0.999743	[0.0, 0.0, 0.0, 0.0]
C1orf127	NA	-1	-0.93466	[0.0, 0.0, 0.0, 0.1669265]
C1orf131	NA	-1	-0.504694	[0.429741001, 0.0, 0.0, 0.7902206]
C1orf134	NA	-1	-0.999743	[0.0, 0.0, 0.0, 0.0]
C1orf141	NA	-1	-0.837689	[0.0, 0.0, 0.0, 0.4141477]
C1orf146	NA	-1	-0.999743	[0.0, 0.0, 0.0, 0.0]
C1orf147	NA	-1	-0.999743	[0.0, 0.0, 0.0, 0.0]
C1orf159	NA	-1	-0.999743	[0.0, 0.0, 0.0, 0.0]
C1orf167	NA	-1	-0.999743	[0.0, 0.0, 0.0, 0.0]
C1orf174	NA	-1	-0.999743	[0.0, 0.0, 0.0, 0.0]
C1orf194	NA	-1	-0.999743	[0.0, 0.0, 0.0, 0.0]
C1orf195	NA	-1	-0.999743	[0.0, 0.0, 0.0, 0.0]
C1orf196	NA	-1	-0.999743	[0.0, 0.0, 0.0, 0.0]
C1orf198	NA	-1	-0.999743	[0.0, 0.0, 0.0, 0.0]
C1orf21	NA	-1	-0.608734	[0.119097972, 0.0, 0.0, 0.8646377]
C1orf210	NA	-1	-0.999666	[0.0, 0.0, 0.0, 0.000199]
C1orf232	NA	-1	-0.999743	[0.0, 0.0, 0.0, 0.0]
C1orf35	NA	-1	-0.999743	[0.0, 0.0, 0.0, 0.0]
C1orf50	NA	-1	-0.999743	[0.0, 0.0, 0.0, 0.0]
C1orf52	NA	-1	-0.999743	[0.0, 0.0, 0.0, 0.0]
C1orf53	NA	-1	-0.999743	[0.0, 0.0, 0.0, 0.0]
C1orf54	NA	-1	-0.999743	[0.0, 0.0, 0.0, 0.0]
C1orf61	NA	-1	-0.999743	[0.0, 0.0, 0.0, 0.0]
C1orf87	NA	-1	-0.998992	[0.0, 0.0, 0.0, 0.001931]
C1orf94	NA	-1	-0.947759	[0.0, 0.0, 0.0, 0.133403]
C1QA	NA	-1	-0.688738	[0.0, 0.0, 0.0, 0.7914015]
C1QBP	NA	-1	-0.31853	[0.0, 0.0, 0.8427, 0.0]
C1QL1	NA	-1	-0.999743	[0.0, 0.0, 0.0, 0.0]
C1QL2	NA	-1	-0.781848	[0.0, 0.0, 0.0, 0.5558627]
C1QL3	NA	-1	-0.999743	[0.0, 0.0, 0.0, 0.0]
C1QL4	NA	-1	-0.952939	[0.0, 0.0, 0.0, 0.120134]
C1QTNF12	NA	-1	-0.999743	[0.0, 0.0, 0.0, 0.0]
C1QTNF2	NA	-1	-0.0794611	[0.590797962, 0.8451841202157444, 0.0, 0.8805214]
C1QTNF3	NA	-1	-0.999743	[0.0, 0.0, 0.0, 0.0]
C1QTNF4	NA	-1	-0.771337	[0.0, 0.0, 0.0, 0.5824954]
C1QTNF5	NA	-1	-0.999743	[0.0, 0.0, 0.0, 0.0]
C1QTNF6	NA	-1	-0.999743	[0.0, 0.0, 0.0, 0.0]
C1QTNF8	NA	-1	-0.861567	[0.0, 0.0, 0.0, 0.353416]
C1QTNF9	NA	-1	-0.999743	[0.0, 0.0, 0.0, 0.0]
C1QTNF9B	NA	-1	-0.999743	[0.0, 0.0, 0.0, 0.0]
C1R	NA	-1	-0.891665	[0.0, 0.0, 0.0, 0.2767368]
C1RL	NA	-1	-0.813567	[0.0, 0.0, 0.0, 0.4754164]
C2	NA	-1	-0.97645	[0.0, 0.0, 0.0, 0.0598475]
C20orf141	NA	-1	-0.999743	[0.0, 0.0, 0.0, 0.0]
C20orf144	NA	-1	-0.673402	[0.0, 0.0, 0.0, 0.8301286]
C20orf173	NA	-1	-0.999743	[0.0, 0.0, 0.0, 0.0]
C20orf194	NA	-1	-0.723689	[0.0, 0.0, 0.0, 0.7030783]
C20orf202	NA	-1	-0.999743	[0.0, 0.0, 0.0, 0.0]
C20orf203	NA	-1	-0.999743	[0.0, 0.0, 0.0, 0.0]
C20orf204	NA	-1	-0.999743	[0.0, 0.0, 0.0, 0.0]
C20orf27	NA	-1	-0.691328	[0.0, 0.0, 0.0, 0.7848605]
C20orf78	NA	-1	-0.999743	[0.0, 0.0, 0.0, 0.0]
C20orf85	NA	-1	-0.999743	[0.0, 0.0, 0.0, 0.0]
C21orf58	NA	-1	-0.648015	[0.0, 0.0, 0.0, 0.894203]
C21orf59-TCP10L	NA	-1	-0.999743	[0.0, 0.0, 0.0, 0.0]
C21orf62	NA	-1	-0.999743	[0.0, 0.0, 0.0, 0.0]
C21orf91	NA	-1	-0.999743	[0.0, 0.0, 0.0, 0.0]
C22orf15	NA	-1	-0.999743	[0.0, 0.0, 0.0, 0.0]
C22orf23	NA	-1	-0.999743	[0.0, 0.0, 0.0, 0.0]
C22orf24	NA	-1	-0.999743	[0.0, 0.0, 0.0, 0.0]
C22orf31	NA	-1	-0.999743	[0.0, 0.0, 0.0, 0.0]
C22orf34	NA	-1	-0.999743	[0.0, 0.0, 0.0, 0.0]
C22orf42	NA	-1	-0.708473	[0.0, 0.0, 0.0, 0.7415409]
C22orf46	NA	-1	-0.741836	[0.0, 0.0, 0.0, 0.6571811]
C2CD2L	NA	-1	-0.999743	[0.0, 0.0, 0.0, 0.0]
C2CD3	NA	-1	-0.907077	[0.1901, 0.0, 0.0, 0.0290119]
C2CD4A	NA	-1	-0.855983	[0.0, 0.0, 0.0, 0.3676268]
C2CD4B	NA	-1	-0.999743	[0.0, 0.0, 0.0, 0.0]
C2CD4C	NA	-1	-0.999743	[0.0, 0.0, 0.0, 0.0]
C2CD5	NA	-1	-0.999743	[0.0, 0.0, 0.0, 0.0]
C2CD6	NA	-1	-0.999743	[0.0, 0.0, 0.0, 0.0]
C2orf15	NA	-1	-0.999743	[0.0, 0.0, 0.0, 0.0]
C2orf16	NA	-1	-0.901722	[0.227724177, 0.0, 0.0, 0.0012927]
C2orf27A	NA	-1	-0.999743	[0.0, 0.0, 0.0, 0.0]
C2orf27B	NA	-1	-0.999743	[0.0, 0.0, 0.0, 0.0]
C2orf40	NA	-1	-0.999743	[0.0, 0.0, 0.0, 0.0]
C2orf42	NA	-1	-0.70972	[0.0, 0.0, 0.0, 0.73839]
C2orf48	NA	-1	-0.999743	[0.0, 0.0, 0.0, 0.0]
C2orf49	NA	-1	-0.999743	[0.0, 0.0, 0.0, 0.0]
C2orf50	NA	-1	-0.999743	[0.0, 0.0, 0.0, 0.0]
C2orf66	NA	-1	-0.999743	[0.0, 0.0, 0.0, 0.0]
C2orf68	NA	-1	-0.999743	[0.0, 0.0, 0.0, 0.0]
C2orf69	NA	1	0.137122	[0.0, 0.0, 0.94633867, 0.94633867]
C2orf70	NA	-1	-0.999743	[0.0, 0.0, 0.0, 0.0]
C2orf72	NA	-1	-0.999743	[0.0, 0.0, 0.0, 0.0]
C2orf73	NA	1	0.182453	[0.0, 0.0, 0.98416042, 0.98416042]
C2orf74	NA	-1	-0.999743	[0.0, 0.0, 0.0, 0.0]
C2orf76	NA	1	0.112589	[0.0, 0.0, 0.92588255, 0.92588255]
C2orf78	NA	-1	-0.937514	[0.0, 0.0, 0.0, 0.1596262]
C2orf80	NA	-1	-0.999743	[0.0, 0.0, 0.0, 0.0]
C2orf81	NA	-1	-0.708205	[0.0, 0.0, 0.0, 0.7422191]
C2orf88	NA	-1	-0.999743	[0.0, 0.0, 0.0, 0.0]
C2orf91	NA	-1	-0.999743	[0.0, 0.0, 0.0, 0.0]
C2orf92	NA	-1	-0.999743	[0.0, 0.0, 0.0, 0.0]
C3	NA	-1	-0.469927	[0.918762114, 0.0, 0.0, 0.3426043]
C3orf14	NA	-1	-0.999743	[0.0, 0.0, 0.0, 0.0]
C3orf18	NA	-1	-0.999743	[0.0, 0.0, 0.0, 0.0]
C3orf22	NA	-1	-0.999743	[0.0, 0.0, 0.0, 0.0]
C3orf33	NA	-1	-0.999743	[0.0, 0.0, 0.0, 0.0]
C3orf35	NA	-1	-0.999743	[0.0, 0.0, 0.0, 0.0]
C3orf36	NA	-1	-0.999743	[0.0, 0.0, 0.0, 0.0]
C3orf38	NA	-1	-0.999743	[0.0, 0.0, 0.0, 0.0]
C3orf49	NA	-1	-0.999743	[0.0, 0.0, 0.0, 0.0]
C3orf52	NA	-1	-0.999743	[0.0, 0.0, 0.0, 0.0]
C3orf67	NA	-1	-0.371688	[0.876587599, 0.0, 0.0, 0.6389058]
C3orf70	NA	-1	-0.347149	[0.555864428, 0.8451841202157444, 0.0, 0.2383594]
C3orf79	NA	-1	-0.999743	[0.0, 0.0, 0.0, 0.0]
C3orf80	NA	-1	-0.999743	[0.0, 0.0, 0.0, 0.0]
C3orf84	NA	-1	-0.999743	[0.0, 0.0, 0.0, 0.0]
C3orf85	NA	-1	-0.999743	[0.0, 0.0, 0.0, 0.0]
C3orf86	NA	-1	-0.999743	[0.0, 0.0, 0.0, 0.0]
C4B_2	NA	-1	-0.999743	[0.0, 0.0, 0.0, 0.0]
C4BPA	NA	-1	-0.0566417	[0.603607724, 0.9184805665561464, 0.0, 0.853984]
C4BPB	NA	-1	-0.999743	[0.0, 0.0, 0.0, 0.0]
C4orf3	NA	-1	-0.999743	[0.0, 0.0, 0.0, 0.0]
C4orf33	NA	-1	-0.72499	[0.0, 0.0, 0.0, 0.6997893]
C4orf36	NA	-1	-0.999743	[0.0, 0.0, 0.0, 0.0]
C4orf45	NA	-1	-0.999743	[0.0, 0.0, 0.0, 0.0]
C4orf46	NA	-1	-0.999743	[0.0, 0.0, 0.0, 0.0]
C4orf48	NA	-1	-0.999743	[0.0, 0.0, 0.0, 0.0]
C4orf50	NA	-1	-0.999743	[0.0, 0.0, 0.0, 0.0]
C4orf51	NA	-1	-0.999743	[0.0, 0.0, 0.0, 0.0]
C4orf54	NA	-1	-0.999743	[0.0, 0.0, 0.0, 0.0]
C5	NA	-1	-0.558332	[0.6774, 0.0, 0.0, 0.3831834]
C5AR2	NA	-1	-0.999743	[0.0, 0.0, 0.0, 0.0]
C5orf15	NA	-1	-0.999743	[0.0, 0.0, 0.0, 0.0]
C5orf24	NA	-1	-0.999743	[0.0, 0.0, 0.0, 0.0]
C5orf34	NA	-1	-0.999743	[0.0, 0.0, 0.0, 0.0]
C5orf46	NA	-1	-0.999743	[0.0, 0.0, 0.0, 0.0]
C5orf47	NA	-1	-0.686144	[0.0, 0.0, 0.0, 0.7979517]
C5orf49	NA	1	0.493198	[0.0, 0.9543357897283695, 0.9429851, 0.9429851]
C5orf56	NA	-1	-0.999743	[0.0, 0.0, 0.0, 0.0]
C5orf60	NA	-1	-0.745768	[0.0, 0.0, 0.0, 0.6472312]
C5orf63	NA	-1	-0.999743	[0.0, 0.0, 0.0, 0.0]
C5orf64	NA	-1	-0.999743	[0.0, 0.0, 0.0, 0.0]
C5orf67	NA	-1	-0.999743	[0.0, 0.0, 0.0, 0.0]
C6	NA	-1	-0.406188	[0.9872, 0.0, 0.0, 0.4296476]
C6orf106	NA	-1	-0.999743	[0.0, 0.0, 0.0, 0.0]
C6orf118	NA	-1	-0.865089	[0.0, 0.0, 0.0, 0.3444508]
C6orf120	NA	-1	-0.739269	[0.0, 0.0, 0.0, 0.6636752]
C6orf136	NA	-1	-0.933586	[0.0, 0.0, 0.0, 0.1696734]
C6orf141	NA	-1	-0.801752	[0.0, 0.0, 0.0, 0.5053966]
C6orf201	NA	-1	-0.999743	[0.0, 0.0, 0.0, 0.0]
C6orf203	NA	-1	-0.999743	[0.0, 0.0, 0.0, 0.0]
C6orf222	NA	-1	-0.573255	[0.3241, 0.0, 0.0, 0.7318025]
C6orf223	NA	-1	-0.999743	[0.0, 0.0, 0.0, 0.0]
C6orf226	NA	-1	-0.999743	[0.0, 0.0, 0.0, 0.0]
C6orf48	NA	1	0.139793	[0.0, 0.0, 0.94856569, 0.94856569]
C6orf52	NA	-1	-0.999743	[0.0, 0.0, 0.0, 0.0]
C6orf62	NA	-1	-0.999743	[0.0, 0.0, 0.0, 0.0]
C6orf89	NA	-1	-0.999743	[0.0, 0.0, 0.0, 0.0]
C6orf99	NA	-1	-0.999743	[0.0, 0.0, 0.0, 0.0]
C7	NA	-1	-0.767165	[0.0, 0.0, 0.0, 0.5930637]
C7orf25	NA	-1	-0.49203	[0.358514084, 0.0, 0.0, 0.8997383]
C7orf26	NA	-1	-0.999743	[0.0, 0.0, 0.0, 0.0]
C7orf31	NA	-1	-0.46111	[0.698466629, 0.0, 0.0, 0.6070788]
C7orf33	NA	-1	-0.999743	[0.0, 0.0, 0.0, 0.0]
C7orf65	NA	-1	-0.999743	[0.0, 0.0, 0.0, 0.0]
C7orf66	NA	-1	-0.999743	[0.0, 0.0, 0.0, 0.0]
C7orf69	NA	-1	-0.999743	[0.0, 0.0, 0.0, 0.0]
C7orf77	NA	-1	-0.999743	[0.0, 0.0, 0.0, 0.0]
C8A	NA	-1	-0.999743	[0.0, 0.0, 0.0, 0.0]
C8B	NA	-1	-0.640329	[0.729652151, 0.0, 0.0, 0.1163924]
C8orf17	NA	-1	-0.999743	[0.0, 0.0, 0.0, 0.0]
C8orf33	NA	-1	-0.999743	[0.0, 0.0, 0.0, 0.0]
C8orf34	NA	-1	-0.515368	[0.725506152, 0.0, 0.0, 0.4395937]
C8orf37	NA	-1	-0.999743	[0.0, 0.0, 0.0, 0.0]
C8orf44	NA	1	0.987142	[0.952953537, 1.0267243183629582, 0.994889477, 0.994889477]
C8orf48	NA	-1	-0.999743	[0.0, 0.0, 0.0, 0.0]
C8orf49	NA	-1	-0.999743	[0.0, 0.0, 0.0, 0.0]
C8orf58	NA	-1	-0.999743	[0.0, 0.0, 0.0, 0.0]
C8orf59	NA	-1	-0.999743	[0.0, 0.0, 0.0, 0.0]
C8orf74	NA	-1	-0.767763	[0.0, 0.0, 0.0, 0.5915475]
C8orf76	NA	-1	-0.811066	[0.0, 0.0, 0.0, 0.4817628]
C8orf82	NA	-1	-0.999743	[0.0, 0.0, 0.0, 0.0]
C8orf86	NA	-1	-0.701948	[7.67e-05, 0.0, 0.0, 0.7579474]
C8orf87	NA	-1	-0.999743	[0.0, 0.0, 0.0, 0.0]
C8orf88	NA	-1	-0.999743	[0.0, 0.0, 0.0, 0.0]
C8orf89	NA	-1	-0.999743	[0.0, 0.0, 0.0, 0.0]
C9	NA	-1	-0.594331	[0.629577408, 0.0, 0.0, 0.344154]
C9orf116	NA	-1	-0.999743	[0.0, 0.0, 0.0, 0.0]
C9orf118	NA	-1	-0.999743	[0.0, 0.0, 0.0, 0.0]
C9orf129	NA	-1	-0.999743	[0.0, 0.0, 0.0, 0.0]
C9orf131	NA	-1	-0.986384	[0.0, 0.0, 0.0, 0.034339]
C9orf135	NA	-1	-0.833	[0.0, 0.0, 0.0, 0.4260644]
C9orf139	NA	-1	-0.999743	[0.0, 0.0, 0.0, 0.0]
C9orf147	NA	-1	-0.999743	[0.0, 0.0, 0.0, 0.0]
C9orf152	NA	-1	-0.999743	[0.0, 0.0, 0.0, 0.0]
C9orf153	NA	-1	-0.999743	[0.0, 0.0, 0.0, 0.0]
C9orf16	NA	-1	-0.999743	[0.0, 0.0, 0.0, 0.0]
C9orf163	NA	-1	-0.799909	[0.0, 0.0, 0.0, 0.5100715]
C9orf170	NA	-1	-0.999743	[0.0, 0.0, 0.0, 0.0]
C9orf24	NA	-1	-0.858395	[0.0, 0.0, 0.0, 0.3614906]
C9orf40	NA	-1	-0.999743	[0.0, 0.0, 0.0, 0.0]
C9orf43	NA	-1	-0.999743	[0.0, 0.0, 0.0, 0.0]
C9orf64	NA	-1	-0.999743	[0.0, 0.0, 0.0, 0.0]
C9orf66	NA	-1	-0.902393	[0.0, 0.0, 0.0, 0.2493703]
C9orf78	NA	-1	-0.938759	[0.0, 0.0, 0.0, 0.1564391]
C9orf85	NA	-1	-0.72838	[0.0, 0.0, 0.0, 0.6912176]
C9orf92	NA	-1	-0.999743	[0.0, 0.0, 0.0, 0.0]
CA1	NA	-1	-0.703095	[0.0, 0.0, 0.0, 0.7551324]
CA11	NA	-1	-0.684405	[0.0, 0.0, 0.0, 0.8023448]
CA13	NA	-1	-0.999743	[0.0, 0.0, 0.0, 0.0]
CA14	NA	1	0.108275	[0.0, 0.0, 0.92228727, 0.92228727]
CA2	NA	-1	-0.863894	[0.0, 0.0, 0.0, 0.3474925]
CA4	NA	-1	-0.730562	[0.0, 0.0, 0.0, 0.6856996]
CA6	NA	-1	-0.999743	[0.0, 0.0, 0.0, 0.0]
CA8	NA	-1	-0.999743	[0.0, 0.0, 0.0, 0.0]
CA9	NA	-1	-0.897692	[0.0, 0.0, 0.0, 0.2613653]
CAAP1	NA	-1	-0.999743	[0.0, 0.0, 0.0, 0.0]
CAB39	NA	-1	-0.999743	[0.0, 0.0, 0.0, 0.0]
CABCOCO1	NA	-1	-0.999743	[0.0, 0.0, 0.0, 0.0]
CABIN1	NA	-1	-0.995112	[0.0, 0.0, 0.0, 0.0119089]
CABLES1	NA	-1	-0.999618	[0.0, 0.0, 0.0, 0.0003206]
CABLES2	NA	-1	-0.999743	[0.0, 0.0, 0.0, 0.0]
CABP1	NA	-1	-0.999743	[0.0, 0.0, 0.0, 0.0]
CABP2	NA	-1	-0.999743	[0.0, 0.0, 0.0, 0.0]
CABP4	NA	-1	-0.916441	[0.0, 0.0, 0.0, 0.213502]
CABP5	NA	-1	-0.999743	[0.0, 0.0, 0.0, 0.0]
CABP7	NA	-1	-0.999743	[0.0, 0.0, 0.0, 0.0]
CACFD1	NA	-1	-0.999743	[0.0, 0.0, 0.0, 0.0]
CACHD1	NA	-1	-0.444667	[0.888715386, 0.0, 0.0, 0.4400253]
CACNA1A	NA	-1	-0.677547	[0.748175597, 0.0, 0.0, 0.0005161]
CACNA1B	NA	-1	-0.621635	[0.877509901, 0.0, 0.0, 0.0003656]
CACNA1C	NA	-1	-0.715372	[0.655070469, 0.0, 0.0, 0.0067771]
CACNA1D	NA	-1	-0.323105	[0.941537569, 0.672066523978196, 0.0, 0.0438677]
CACNA1E	NA	1	0.561325	[0.453956231, 0.44509085830264755, 0.997498311, 0.997498311]
CACNA1F	NA	-1	-0.747933	[0.0, 0.0, 0.0, 0.641753]
CACNA1G	NA	-1	-0.559185	[0.50325192, 0.5041774756636639, 0.0, 0.0862305]
CACNA1H	NA	-1	-0.18942	[0.531909055, 0.8153752507982887, 0.0, 0.6941777]
CACNA1I	NA	-1	-0.236305	[0.523624569, 0.5327960558170212, 0.0, 0.8564291]
CACNA1S	NA	-1	-0.675075	[0.0, 0.0, 0.0, 0.8259034]
CACNA2D1	NA	-1	-0.860828	[0.0, 0.0, 0.0, 0.3552981]
CACNA2D3	NA	-1	-0.25287	[0.432616784, 0.6136779226834786, 0.0, 0.8357642]
CACNA2D4	NA	-1	-0.930036	[0.0, 0.0, 0.0, 0.178754]
CACNB1	NA	-1	-0.978735	[0.0, 0.0, 0.0, 0.0539819]
CACNB2	NA	-1	-0.395957	[0.974058385, 0.0, 0.0, 0.4701597]
CACNB4	NA	-1	-0.999743	[0.0, 0.0, 0.0, 0.0]
CACNG3	NA	-1	-0.8433	[0.0, 0.0, 0.0, 0.3998837]
CACNG4	NA	-1	-0.999743	[0.0, 0.0, 0.0, 0.0]
CACNG6	NA	-1	-0.331845	[0.0, 0.9543357897283695, 0.0, 0.7772817]
CACNG7	NA	-1	-0.84006	[0.0, 0.0, 0.0, 0.4081218]
CACNG8	NA	-1	-0.84605	[0.0, 0.0, 0.0, 0.3928926]
CACTIN	NA	-1	-0.999743	[0.0, 0.0, 0.0, 0.0]
CACUL1	NA	-1	-0.999743	[0.0, 0.0, 0.0, 0.0]
CACYBP	NA	-1	-0.837076	[0.0, 0.0, 0.0, 0.4157056]
CAD	NA	-1	-0.0869363	[0.114640819, 0.0, 0.9127, 0.3202664]
CADM1	NA	-1	-0.665699	[0.0, 0.0, 0.0, 0.8495743]
CADM2	NA	-1	-0.438852	[0.7225, 0.0, 0.0, 0.6372331]
CADM4	NA	-1	-0.999743	[0.0, 0.0, 0.0, 0.0]
CADPS	NA	-1	-0.999743	[0.0, 0.0, 0.0, 0.0]
CADPS2	NA	-1	-0.595696	[0.0, 0.7481298038793058, 0.0, 0.3071945]
CAGE1	NA	-1	-0.864559	[0.0, 0.0, 0.0, 0.345802]
CALB1	NA	-1	-0.999743	[0.0, 0.0, 0.0, 0.0]
CALB2	NA	-1	-0.999743	[0.0, 0.0, 0.0, 0.0]
CALCA	NA	-1	-0.999743	[0.0, 0.0, 0.0, 0.0]
CALCB	NA	-1	-0.999743	[0.0, 0.0, 0.0, 0.0]
CALCOCO1	NA	-1	-0.999743	[0.0, 0.0, 0.0, 0.0]
CALCR	NA	1	0.0608195	[0.999181767, 1.0267243183629582, 0.0, 0.6178024]
CALCRL	NA	-1	-0.666829	[0.0, 0.0, 0.0, 0.8467215]
CALD1	NA	-1	-0.905134	[0.0, 0.0, 0.0, 0.2423737]
CALHM1	NA	-1	-0.999743	[0.0, 0.0, 0.0, 0.0]
CALHM2	NA	-1	-0.999743	[0.0, 0.0, 0.0, 0.0]
CALHM3	NA	-1	-0.999743	[0.0, 0.0, 0.0, 0.0]
CALHM4	NA	-1	-0.999743	[0.0, 0.0, 0.0, 0.0]
CALHM5	NA	-1	-0.999743	[0.0, 0.0, 0.0, 0.0]
CALHM6	NA	-1	-0.999743	[0.0, 0.0, 0.0, 0.0]
CALM2	NA	-1	-0.342178	[0.0, 0.0, 0.8135, 0.0]
CALML3	NA	-1	-0.999743	[0.0, 0.0, 0.0, 0.0]
CALML4	NA	-1	-0.999743	[0.0, 0.0, 0.0, 0.0]
CALML5	NA	-1	-0.999743	[0.0, 0.0, 0.0, 0.0]
CALML6	NA	-1	-0.999743	[0.0, 0.0, 0.0, 0.0]
CALN1	NA	-1	-0.86606	[0.0, 0.0, 0.0, 0.3419802]
CALR	NA	-1	-0.69506	[0.0, 0.0, 0.0, 0.7754321]
CALU	NA	-1	-0.999743	[0.0, 0.0, 0.0, 0.0]
CALY	NA	-1	-0.999743	[0.0, 0.0, 0.0, 0.0]
CAMK1	NA	-1	-0.811111	[0.0, 0.0, 0.0, 0.4816497]
CAMK1D	NA	-1	-0.9973	[0.0, 0.0, 0.0, 0.0062835]
CAMK1G	NA	-1	-0.507178	[0.432927528, 0.0, 0.0, 0.7804648]
CAMK2A	NA	1	0.0484406	[0.0, 0.0, 0.8791, 0.8587391]
CAMK2B	NA	-1	-0.768864	[0.0, 0.0, 0.0, 0.5887599]
CAMK2G	NA	-1	-0.250357	[0.0, 0.0, 0.9269, 0.0]
CAMK2N1	NA	-1	-0.999743	[0.0, 0.0, 0.0, 0.0]
CAMK2N2	NA	-1	-0.999743	[0.0, 0.0, 0.0, 0.0]
CAMKK1	NA	-1	-0.961057	[0.0, 0.0, 0.0, 0.0993326]
CAMKK2	NA	-1	-0.320196	[0.240703312, 0.9543357897283695, 0.0, 0.5453371]
CAMKMT	NA	-1	-0.62491	[0.0, 0.9864083982273559, 0.0, 0.0]
CAMKV	NA	-1	-0.999743	[0.0, 0.0, 0.0, 0.0]
CAMLG	NA	-1	-0.999743	[0.0, 0.0, 0.0, 0.0]
CAMP	NA	-1	-0.999743	[0.0, 0.0, 0.0, 0.0]
CAMSAP1	NA	-1	-0.888662	[0.0, 0.0, 0.0, 0.2843964]
CAMSAP2	NA	-1	-0.999743	[0.0, 0.0, 0.0, 0.0]
CAMSAP3	NA	-1	-0.999743	[0.0, 0.0, 0.0, 0.0]
CAMTA1	NA	-1	-0.538217	[0.901365538, 0.0, 0.0, 0.1875221]
CAND1	NA	-1	-0.915121	[0.172782792, 0.0, 0.0, 0.027435]
CAND2	NA	-1	-0.651498	[0.526339268, 0.0, 0.0, 0.3121215]
CANT1	NA	-1	-0.999743	[0.0, 0.0, 0.0, 0.0]
CANX	NA	-1	-0.727436	[0.0, 0.0, 0.0, 0.6936042]
CAP1	NA	-1	-0.911627	[0.0, 0.0, 0.0, 0.2257963]
CAP2	NA	-1	-0.98332	[0.0, 0.0, 0.0, 0.0422079]
CAPG	NA	-1	-0.747052	[0.0, 0.0, 0.0, 0.6439827]
CAPN1	NA	-1	-0.202205	[0.0, 0.0, 0.9864, 0.0]
CAPN10	NA	-1	-0.788004	[0.0, 0.0, 0.0, 0.5402592]
CAPN11	NA	-1	-0.923018	[0.0, 0.0, 0.0, 0.1966955]
CAPN12	NA	1	0.385597	[0.471394639, 0.0, 0.98504902, 0.98504902]
CAPN14	NA	-1	-0.924839	[0.0, 0.0, 0.0, 0.1920412]
CAPN15	NA	-1	-0.999743	[0.0, 0.0, 0.0, 0.0]
CAPN2	NA	1	0.286304	[0.33036186, 0.0, 0.9929, 0.8694842]
CAPN3	NA	-1	-0.999743	[0.0, 0.0, 0.0, 0.0]
CAPN6	NA	-1	-0.47598	[0.569626742, 0.0, 0.0, 0.7103178]
CAPN7	NA	-1	-0.654301	[0.302032648, 0.0, 0.0, 0.5506287]
CAPN8	NA	-1	-0.653016	[0.0, 0.0, 0.0, 0.8815829]
CAPN9	NA	-1	-0.857917	[0.0, 0.0, 0.0, 0.362707]
CAPNS1	NA	-1	-0.869919	[0.0, 0.0, 0.0, 0.3321543]
CAPNS2	NA	-1	-0.364781	[0.741421033, 0.0, 0.0, 0.8044039]
CAPRIN1	NA	-1	-0.963868	[0.0, 0.0, 0.0, 0.0921244]
CAPRIN2	NA	-1	-0.623021	[0.8727, 0.0, 0.0, 0.0021516]
CAPS	NA	-1	-0.999743	[0.0, 0.0, 0.0, 0.0]
CAPS2	NA	-1	-0.688207	[0.2881, 0.0, 0.0, 0.4798352]
CAPZA2	NA	-1	-0.999743	[0.0, 0.0, 0.0, 0.0]
CAPZA3	NA	-1	-0.999743	[0.0, 0.0, 0.0, 0.0]
CAPZB	NA	-1	-0.999743	[0.0, 0.0, 0.0, 0.0]
CARD10	NA	-1	-0.86291	[0.0, 0.0, 0.0, 0.3499978]
CARD11	NA	-1	-0.913802	[0.0, 0.0, 0.0, 0.2202415]
CARD14	NA	1	0.0950274	[0.0, 0.0, 0.91124585, 0.91124585]
CARD16	NA	-1	-0.999743	[0.0, 0.0, 0.0, 0.0]
CARD17	NA	-1	-0.999743	[0.0, 0.0, 0.0, 0.0]
CARD18	NA	-1	-0.999743	[0.0, 0.0, 0.0, 0.0]
CARD19	NA	-1	-0.999743	[0.0, 0.0, 0.0, 0.0]
CARD6	NA	-1	-0.799105	[0.0, 0.0, 0.0, 0.5121112]
CARD9	NA	-1	-0.755242	[0.0, 0.0, 0.0, 0.6232534]
CARF	NA	-1	-0.999743	[0.0, 0.0, 0.0, 0.0]
CARMIL1	NA	-1	-0.999743	[0.0, 0.0, 0.0, 0.0]
CARMIL2	NA	-1	-0.999743	[0.0, 0.0, 0.0, 0.0]
CARMIL3	NA	-1	-0.999743	[0.0, 0.0, 0.0, 0.0]
CARNMT1	NA	-1	-0.999743	[0.0, 0.0, 0.0, 0.0]
CARNS1	NA	-1	-0.933196	[0.0, 0.0, 0.0, 0.1706726]
CARS	NA	-1	-0.999743	[0.0, 0.0, 0.0, 0.0]
CARS2	NA	-1	-0.999743	[0.0, 0.0, 0.0, 0.0]
CARTPT	NA	1	0.181664	[0.0, 0.0, 0.98350204, 0.98350204]
CASC1	NA	-1	-0.756636	[0.0, 0.0, 0.0, 0.6197236]
CASC10	NA	-1	-0.999743	[0.0, 0.0, 0.0, 0.0]
CASC4	NA	-1	-0.999743	[0.0, 0.0, 0.0, 0.0]
CASD1	NA	-1	-0.925806	[0.0, 0.0, 0.0, 0.189568]
CASK	NA	1	0.0974154	[0.0, 0.0, 0.91323589, 0.91323589]
CASKIN1	NA	-1	-0.991763	[0.0, 0.0, 0.0, 0.0205177]
CASKIN2	NA	-1	-0.976772	[0.0, 0.0, 0.0, 0.0590213]
CASP1	NA	-1	-0.125645	[0.0, 0.0, 0.9222, 0.3274223]
CASP10	NA	-1	-0.299118	[0.0, 0.0, 0.7771, 0.1850173]
CASP12	NA	-1	-0.999743	[0.0, 0.0, 0.0, 0.0]
CASP14	NA	-1	-0.79111	[0.0, 0.0, 0.0, 0.5323863]
CASP2	NA	-1	-0.259226	[0.0, 0.0, 0.772, 0.2970666]
CASP3	NA	-1	-0.336428	[0.0, 0.0, 0.8206, 0.0]
CASP5	NA	-1	-0.915224	[0.0, 0.0, 0.0, 0.2166087]
CASP6	NA	-1	-0.0371405	[0.0, 0.0, 0.7671, 0.8713362]
CASP8	NA	-1	-0.280381	[0.0, 0.0, 0.8161, 0.1522627]
CASP8AP2	NA	-1	-0.999743	[0.0, 0.0, 0.0, 0.0]
CASP9	NA	-1	-0.218874	[0.0, 0.0, 0.9658, 0.0]
CASQ1	NA	-1	-0.707132	[0.0, 0.0, 0.0, 0.7449311]
CASQ2	NA	-1	-0.857921	[0.0, 0.0, 0.0, 0.362695]
CASR	NA	-1	-0.953944	[0.0, 0.0, 0.0, 0.1175606]
CASS4	NA	-1	-0.867603	[0.305206071, 0.0, 0.0, 0.0033977]
CAST	NA	1	0.0465626	[0.817224166, 0.9543357897283695, 0.0, 0.8493653]
CASTOR1	NA	-1	-0.999743	[0.0, 0.0, 0.0, 0.0]
CASTOR2	NA	-1	-0.999743	[0.0, 0.0, 0.0, 0.0]
CASTOR3	NA	-1	-0.999743	[0.0, 0.0, 0.0, 0.0]
CASZ1	NA	-1	-0.812218	[0.0, 0.0, 0.0, 0.4788394]
CAT	NA	-1	-0.999743	[0.0, 0.0, 0.0, 0.0]
CATSPER1	NA	-1	-0.846558	[0.04289569, 0.0, 0.0, 0.3449054]
CATSPER2	NA	-1	-0.881997	[0.0, 0.0, 0.0, 0.3013852]
CATSPER3	NA	-1	-0.999743	[0.0, 0.0, 0.0, 0.0]
CATSPER4	NA	-1	-0.994125	[0.0, 0.0, 0.0, 0.0144457]
CATSPERB	NA	-1	-0.998968	[0.0, 0.0, 0.0, 0.0019942]
CATSPERD	NA	-1	-0.999743	[0.0, 0.0, 0.0, 0.0]
CATSPERE	NA	-1	-0.999743	[0.0, 0.0, 0.0, 0.0]
CATSPERG	NA	-1	-0.996153	[0.0, 0.0, 0.0, 0.0092312]
CATSPERZ	NA	-1	-0.999743	[0.0, 0.0, 0.0, 0.0]
CAV1	NA	1	0.030675	[0.0, 0.0, 0.9977, 0.5696659]
CAV2	NA	-1	-0.195651	[0.0, 0.0, 0.9945, 0.0]
CAV3	NA	-1	-0.80539	[0.0, 0.0, 0.0, 0.4961659]
CAVIN1	NA	-1	-0.999743	[0.0, 0.0, 0.0, 0.0]
CAVIN2	NA	-1	-0.999743	[0.0, 0.0, 0.0, 0.0]
CAVIN3	NA	-1	-0.999743	[0.0, 0.0, 0.0, 0.0]
CAVIN4	NA	-1	-0.999743	[0.0, 0.0, 0.0, 0.0]
CBARP	NA	-1	-0.999743	[0.0, 0.0, 0.0, 0.0]
CBFA2T2	NA	1	0.0243633	[0.0, 0.0, 0.997, 0.5550485]
CBFA2T3	NA	-1	-0.930838	[0.0, 0.0, 0.0, 0.1767038]
CBFB	NA	1	0.779832	[0.766530343, 0.6643729526632868, 1.0, 1.0]
CBLB	NA	-1	-0.196964	[0.0, 0.0, 0.9773, 0.0321631]
CBLC	NA	-1	-0.10801	[0.0, 0.0, 0.99995086, 0.2121627]
CBLIF	NA	-1	-0.999743	[0.0, 0.0, 0.0, 0.0]
CBLL1	NA	-1	-0.999743	[0.0, 0.0, 0.0, 0.0]
CBLL2	NA	-1	-0.999743	[0.0, 0.0, 0.0, 0.0]
CBLN2	NA	-1	-0.999743	[0.0, 0.0, 0.0, 0.0]
CBLN3	NA	-1	-0.999743	[0.0, 0.0, 0.0, 0.0]
CBLN4	NA	-1	-0.999743	[0.0, 0.0, 0.0, 0.0]
CBR1	NA	-1	-0.781671	[0.0, 0.0, 0.0, 0.5563128]
[truncated: 14,706 more rows]

## Sheet: Table S28
EARN: an ensemble machine learning algorithm to predict driver genes in metastatic breast cancer
Leila Mirsadeghi1, Reza Haji Hosseini1*, Ali Mohammad Banaei-Moghaddam2, Kaveh Kavousi3*
* Correspondence: kkavousi@ut.ac.ir; hosseini@pnu.ac.ir;
1Department of Biology, Faculty of Science, Payame Noor University, Tehran, Iran
2 Laboratory of Genomics and Epigenomics (LGE), Department of Biochemistry, Institute of Biochemistry and Biophysics (IBB), University of Tehran, Tehran, Iran
3 Laboratory of Complex Biological Systems and Bioinformatics (CBB), Department of Bioinformatics, Institute of Biochemistry and Biophysics (IBB), University of Tehran, Tehran, Iran
Additional file 7: Table S28 2358 drivers and 14340 passenger genes have been predicted by ANN for MBCA
Symbol	True Label	Predicted Label	Prediction Score	Features
A1BG	NA	1	0.966813	[0.8457, 0.0, 0.0, 0.8080179]
A1CF	NA	-1	0.00128086	[0.0, 0.0, 0.0, 0.2124374]
A2M	NA	-1	0.00132613	[0.0, 0.0, 0.0, 0.1609287]
A2ML1	NA	1	0.990894	[0.781630393, 0.8451841202157444, 0.0, 0.0803535]
A4GALT	NA	-1	0.00142034	[0.0, 0.0, 0.0, 0.4525541]
A4GNT	NA	-1	0.00151528	[0.0, 0.0, 0.0, 0.0]
AAAS	NA	-1	0.026463	[0.0, 0.0, 0.7388, 0.6190842]
AADAC	NA	1	0.592369	[0.445104563, 0.0, 0.0, 0.5653027]
AADACL2	NA	-1	0.00158199	[0.0, 0.0, 0.0, 0.5594983]
AADACL3	NA	-1	0.00168013	[0.0, 0.0, 0.0, 0.6116003]
AADACL4	NA	-1	0.00127255	[0.0, 0.0, 0.0, 0.3252301]
AAGAB	NA	-1	0.00151528	[0.0, 0.0, 0.0, 0.0]
AAK1	NA	-1	0.00888246	[0.139592351, 0.0, 0.0, 0.0100703]
AAMP	NA	-1	0.00151528	[0.0, 0.0, 0.0, 0.0]
AANAT	NA	-1	0.00151528	[0.0, 0.0, 0.0, 0.0]
AARD	NA	-1	0.00151528	[0.0, 0.0, 0.0, 0.0]
AARS	NA	-1	0.00140985	[0.0, 0.0, 0.0, 0.0701354]
AARS2	NA	-1	0.00135464	[0.0, 0.0, 0.0, 0.1293863]
AARSD1	NA	-1	0.00151528	[0.0, 0.0, 0.0, 0.0]
AASDH	NA	-1	0.00126187	[0.0, 0.0, 0.0, 0.3150611]
AASDHPPT	NA	-1	0.00150018	[0.0, 0.0, 0.0, 0.5135433]
AASS	NA	1	0.99761	[0.845968996, 0.8451841202157444, 0.914, 0.4035324]
AATF	NA	-1	0.00151528	[0.0, 0.0, 0.0, 0.0]
AATK	NA	-1	0.00201998	[0.0, 0.0, 0.0, 0.7710943]
ABAT	NA	1	0.998545	[0.942597899, 0.672066523978196, 0.97259256, 0.97259256]
ABCA1	NA	-1	0.0327586	[0.0, 0.0, 0.9362, 0.0235433]
ABCA10	NA	-1	0.00149249	[0.0, 0.0, 0.0, 0.0112339]
ABCA12	NA	1	0.979095	[0.626274137, 0.5327960558170212, 0.0, 0.5956275]
ABCA13	NA	-1	0.0245761	[0.209746028, 0.0, 0.0, 0.0006159]
ABCA2	NA	1	0.953559	[0.512343029, 0.4808015096518656, 0.0, 0.3420644]
ABCA3	NA	1	0.935959	[0.874268585, 0.0, 0.0, 0.042238]
ABCA4	NA	1	0.956289	[0.960244684, 0.0, 0.0, 0.1183489]
ABCA5	NA	-1	0.00124429	[0.0, 0.0, 0.0, 0.2598555]
ABCA6	NA	1	0.931989	[0.863542176, 0.0, 0.0, 0.0206316]
ABCA7	NA	-1	0.00151016	[0.0, 0.0, 0.0, 0.0024538]
ABCA8	NA	-1	0.215687	[0.377493155, 0.0, 0.0, 0.0341734]
ABCA9	NA	-1	0.00140046	[0.0, 0.0, 0.0, 0.0800436]
ABCB1	NA	-1	0.00133533	[0.0, 0.0, 0.0, 0.1506762]
ABCB10	NA	1	0.861828	[0.013898694, 0.8451841202157444, 0.0, 0.593407]
ABCB11	NA	1	0.905723	[0.624561309, 0.0, 0.0, 0.5270886]
ABCB4	NA	1	0.989845	[0.779187962, 0.672066523978196, 0.0, 0.4123143]
ABCB5	NA	1	0.681536	[0.129152454, 0.6136779226834786, 0.0, 0.1484696]
ABCB6	NA	1	0.585949	[0.0, 0.672066523978196, 0.0, 0.8673396]
ABCB7	NA	-1	0.00171453	[0.0, 0.0, 0.0, 0.6291445]
ABCB8	NA	-1	0.00151528	[0.0, 0.0, 0.0, 0.0]
ABCB9	NA	-1	0.00133474	[0.0, 0.0, 0.0, 0.382541]
ABCC1	NA	1	0.743566	[0.500829621, 0.0, 0.0, 0.4945104]
ABCC10	NA	1	0.93723	[0.791292868, 0.0, 0.0, 0.3238015]
ABCC11	NA	-1	0.00126129	[0.0, 0.0, 0.0, 0.2352699]
ABCC12	NA	-1	0.00150826	[0.0, 0.0, 0.0, 0.0033713]
ABCC2	NA	1	0.916576	[0.783320289, 0.0, 0.0, 0.0834517]
ABCC3	NA	1	0.995258	[0.739734419, 0.8451841202157444, 0.0, 0.8268086]
ABCC4	NA	-1	0.00138199	[0.0, 0.0, 0.0, 0.0997387]
ABCC5	NA	1	0.954018	[0.849818968, 0.0, 0.0, 0.4298069]
ABCC6	NA	1	0.997087	[0.9758, 0.8451841202157444, 0.0, 0.4864738]
ABCC8	NA	1	0.962682	[0.795594768, 0.0, 0.0, 0.8998565]
ABCC9	NA	1	0.995451	[0.902068654, 0.8451841202157444, 0.0, 0.3162305]
ABCD1	NA	-1	0.00124542	[0.0, 0.0, 0.0, 0.2829682]
ABCD2	NA	1	0.9184	[0.643331854, 0.0, 0.0, 0.5966259]
ABCD3	NA	-1	0.00124564	[0.0, 0.0, 0.0, 0.2874647]
ABCD4	NA	-1	0.00129811	[0.0, 0.0, 0.0, 0.1925975]
ABCE1	NA	-1	0.00133768	[0.0, 0.0, 0.0, 0.1480637]
ABCF1	NA	1	0.993311	[0.909138602, 0.7781400196320456, 0.0, 0.1090608]
ABCF2	NA	1	0.933571	[0.679526082, 0.0, 0.0, 0.6934554]
ABCF3	NA	-1	0.00189678	[0.030989065, 0.0, 0.0, 0.1408416]
ABCG1	NA	-1	0.00324357	[0.057253976, 0.0, 0.0, 0.5081247]
ABCG2	NA	1	0.971274	[0.2133617, 1.0267243183629582, 0.0, 0.4357121]
ABCG4	NA	-1	0.0015231	[0.0, 0.0, 0.0, 0.5266654]
ABCG5	NA	-1	0.00138568	[0.0, 0.0, 0.0, 0.0957847]
ABCG8	NA	1	0.757931	[0.011465204, 0.7481298038793058, 0.0, 0.8371468]
ABHD1	NA	1	0.999139	[0.86425625, 0.9864083982273559, 0.93580503, 0.93580503]
ABHD10	NA	-1	0.00131254	[0.0, 0.0, 0.0, 0.3625453]
ABHD11	NA	-1	0.00145261	[0.0, 0.0, 0.0, 0.0380333]
ABHD12	NA	-1	0.00151528	[0.0, 0.0, 0.0, 0.0]
ABHD12B	NA	-1	0.00151527	[0.0, 0.0, 0.0, 1.4e-06]
ABHD14B	NA	-1	0.00151528	[0.0, 0.0, 0.0, 0.0]
ABHD15	NA	-1	0.0583259	[0.0, 0.0, 0.95691336, 0.95691336]
ABHD16A	NA	-1	0.00151528	[0.0, 0.0, 0.0, 0.0]
ABHD16B	NA	-1	0.00151528	[0.0, 0.0, 0.0, 0.0]
ABHD18	NA	-1	0.00151528	[0.0, 0.0, 0.0, 0.0]
ABHD2	NA	-1	0.00124557	[0.0, 0.0, 0.0, 0.285867]
ABHD4	NA	-1	0.00126654	[0.0, 0.0, 0.0, 0.3195154]
ABHD6	NA	-1	0.00151528	[0.0, 0.0, 0.0, 0.0]
ABHD8	NA	-1	0.00151528	[0.0, 0.0, 0.0, 0.0]
ABI1	NA	-1	0.0659445	[0.0, 0.0, 0.996898485, 0.996898485]
ABI2	NA	-1	0.00198206	[0.0, 0.0, 0.0, 0.754685]
ABI3	NA	-1	0.00139151	[0.0, 0.0, 0.0, 0.4295165]
ABI3BP	NA	-1	0.00147147	[0.0, 0.0, 0.0, 0.0251706]
ABITRAM	NA	-1	0.00151528	[0.0, 0.0, 0.0, 0.0]
ABL1	NA	1	0.942313	[0.117691747, 0.7481298038793058, 0.9472, 0.0533206]
ABL2	NA	-1	0.0012828	[0.0, 0.0, 0.0, 0.2101847]
ABLIM1	NA	-1	0.0015142	[0.0, 0.0, 0.0, 0.0005148]
ABLIM2	NA	-1	0.00143871	[0.0, 0.0, 0.0, 0.4669849]
ABLIM3	NA	-1	0.00136067	[0.0, 0.0, 0.0, 0.4043414]
ABO	NA	-1	0.00146871	[0.0, 0.0, 0.0, 0.4901703]
ABR	NA	-1	0.00145908	[0.0, 0.0, 0.0, 0.0336015]
ABRA	NA	-1	0.00168479	[0.0, 0.0, 0.0, 0.6139948]
ABRACL	NA	-1	0.00151528	[0.0, 0.0, 0.0, 0.0]
ABRAXAS1	NA	-1	0.00151528	[0.0, 0.0, 0.0, 0.0]
ABRAXAS2	NA	-1	0.00151528	[0.0, 0.0, 0.0, 0.0]
ABTB1	NA	-1	0.00140381	[0.0, 0.0, 0.0, 0.4394032]
ABTB2	NA	-1	0.0118118	[0.150540858, 0.0, 0.0, 0.3435637]
ACAA1	NA	-1	0.00127983	[0.0, 0.0, 0.0, 0.3321107]
ACACA	NA	1	0.921368	[0.825084147, 0.0, 0.0, 0.0071425]
ACACB	NA	1	0.99396	[0.9631, 0.672066523978196, 0.0, 0.2808934]
ACAD10	NA	-1	0.00151337	[0.0, 0.0, 0.0, 0.0009131]
ACAD11	NA	1	0.960363	[0.9793, 0.0, 0.0, 0.1469507]
ACADL	NA	-1	0.00163787	[0.0, 0.0, 0.0, 0.5895482]
ACADS	NA	-1	0.00157299	[0.0, 0.0, 0.0, 0.5545637]
ACADSB	NA	-1	0.00151528	[0.0, 0.0, 0.0, 0.0]
ACADVL	NA	-1	0.00144765	[0.0, 0.0, 0.0, 0.4739417]
ACAN	NA	1	0.998145	[0.990587635, 0.9352821379104043, 0.0, 0.6325025]
ACAP1	NA	-1	0.00151528	[0.0, 0.0, 0.0, 0.0]
ACAP2	NA	-1	0.00161089	[0.0, 0.0, 0.0, 0.5751702]
ACAP3	NA	1	0.92193	[0.669894212, 0.0, 0.0, 0.5349195]
ACAT1	NA	-1	0.00190681	[0.0, 0.0, 0.0, 0.7211684]
ACAT2	NA	-1	0.00151528	[0.0, 0.0, 0.0, 0.0]
ACBD3	NA	-1	0.00134746	[0.0, 0.0, 0.0, 0.1372599]
ACBD4	NA	-1	0.00201714	[0.0, 0.0, 0.0, 0.7698775]
ACBD5	NA	-1	0.00127265	[0.0, 0.0, 0.0, 0.2219661]
ACBD6	NA	-1	0.0020351	[0.0, 0.0, 0.0, 0.7775538]
ACCS	NA	1	0.987303	[0.859923528, 0.0, 0.93809782, 0.93809782]
ACCSL	NA	-1	0.00226903	[0.0, 0.0, 0.0, 0.8777267]
ACD	NA	-1	0.00143912	[0.0, 0.0, 0.0, 0.0473362]
ACE	NA	1	0.572446	[0.50988616, 0.0, 0.0, 0.0001826]
ACE2	NA	-1	0.00151528	[0.0, 0.0, 0.0, 0.0]
ACER2	NA	-1	0.00151528	[0.0, 0.0, 0.0, 0.0]
ACER3	NA	-1	0.00130283	[0.0, 0.0, 0.0, 0.1872097]
ACHE	NA	-1	0.00128094	[0.0, 0.0, 0.0, 0.3331548]
ACIN1	NA	-1	0.00124486	[0.0, 0.0, 0.0, 0.2714847]
ACKR1	NA	-1	0.00151528	[0.0, 0.0, 0.0, 0.0]
ACKR2	NA	-1	0.00151528	[0.0, 0.0, 0.0, 0.0]
ACKR3	NA	-1	0.00151528	[0.0, 0.0, 0.0, 0.0]
ACKR4	NA	-1	0.00151528	[0.0, 0.0, 0.0, 0.0]
ACLY	NA	1	0.718241	[0.507948942, 0.0, 0.0, 0.3185494]
ACMSD	NA	-1	0.00228273	[0.0, 0.0, 0.0, 0.886741]
ACO1	NA	-1	0.00151464	[0.0, 0.0, 0.0, 0.0003062]
ACO2	NA	-1	0.0014428	[0.0, 0.0, 0.0, 0.0447877]
ACOD1	NA	-1	0.00151528	[0.0, 0.0, 0.0, 0.0]
ACOT1	NA	-1	0.00129639	[0.0, 0.0, 0.0, 0.1945605]
ACOT11	NA	-1	0.00198589	[0.0, 0.0, 0.0, 0.7563558]
ACOT13	NA	-1	0.00151528	[0.0, 0.0, 0.0, 0.0]
ACOT2	NA	-1	0.00146956	[0.0, 0.0, 0.0, 0.4908139]
ACOT4	NA	-1	0.00205054	[0.0, 0.0, 0.0, 0.7840967]
ACOT6	NA	-1	0.00151528	[0.0, 0.0, 0.0, 0.0]
ACOT7	NA	-1	0.00149288	[0.0, 0.0, 0.0, 0.508505]
ACOT8	NA	-1	0.00170815	[0.0, 0.0, 0.0, 0.6259191]
ACOT9	NA	-1	0.00151528	[0.0, 0.0, 0.0, 0.0]
ACOX1	NA	1	0.9787	[0.999999661, 0.0, 0.0, 0.7027698]
ACOX3	NA	-1	0.00163745	[0.0, 0.0, 0.0, 0.5893278]
ACOXL	NA	-1	0.00151528	[0.0, 0.0, 0.0, 0.0]
ACP2	NA	1	0.994787	[0.774570808, 0.9543357897283695, 0.0, 0.3427658]
ACP4	NA	-1	0.00151528	[0.0, 0.0, 0.0, 0.0]
ACP5	NA	-1	0.0317625	[0.0, 0.0, 0.934, 0.0]
ACP7	NA	-1	0.00151528	[0.0, 0.0, 0.0, 0.0]
ACPP	NA	-1	0.00164594	[0.0, 0.0, 0.0, 0.5938024]
ACR	NA	-1	0.00145874	[0.0, 0.0, 0.0, 0.4825182]
ACRBP	NA	-1	0.00133817	[0.0, 0.0, 0.0, 0.3855595]
ACRV1	NA	1	0.997657	[0.852436143, 0.9543357897283695, 0.0, 0.8322551]
ACSBG1	NA	1	0.940617	[0.685838612, 0.0, 0.0, 0.8270602]
ACSBG2	NA	1	0.916206	[0.0, 0.9543357897283695, 0.0, 0.6681206]
ACSF2	NA	-1	0.00124536	[0.0, 0.0, 0.0, 0.2816799]
ACSL1	NA	-1	0.00146579	[0.0, 0.0, 0.0, 0.0290266]
ACSL3	NA	-1	0.00141745	[0.0, 0.0, 0.0, 0.0624577]
ACSL4	NA	1	0.995811	[0.793486556, 0.9543357897283695, 0.0, 0.4848129]
ACSL5	NA	-1	0.00153199	[0.0, 0.0, 0.0, 0.5317015]
ACSL6	NA	-1	0.00156962	[0.0, 0.0, 0.0, 0.5527044]
ACSM1	NA	-1	0.00159168	[0.0, 0.0, 0.0, 0.5647865]
ACSM2A	NA	-1	0.00175502	[0.0, 0.0, 0.0, 0.6493506]
ACSM5	NA	1	0.9979	[0.9499472, 0.8451841202157444, 0.0, 0.8953849]
ACSM6	NA	-1	0.00151528	[0.0, 0.0, 0.0, 0.0]
ACSS1	NA	-1	0.00139708	[0.0, 0.0, 0.0, 0.0836355]
ACSS3	NA	-1	0.00135864	[0.0, 0.0, 0.0, 0.1250135]
ACTA1	NA	-1	0.0267631	[0.0, 0.0, 0.8873, 0.0]
ACTA2	NA	-1	0.00151528	[0.0, 0.0, 0.0, 0.0]
ACTB	NA	1	0.99839	[0.951186628, 0.7481298038793058, 0.7808, 0.7901476]
ACTBL2	NA	-1	0.00168087	[0.0, 0.0, 0.0, 0.6119816]
ACTC1	NA	-1	0.0476278	[0.0, 0.0, 0.9269, 0.507764]
ACTG1	NA	-1	0.0269337	[0.0, 0.0, 0.7582, 0.5099578]
ACTG2	NA	-1	0.00151528	[0.0, 0.0, 0.0, 0.0]
ACTL6A	NA	-1	0.00151528	[0.0, 0.0, 0.0, 0.0]
ACTL6B	NA	-1	0.00171276	[0.0, 0.0, 0.0, 0.62825]
ACTL7A	NA	-1	0.00177464	[0.000506807, 0.0, 0.0, 0.6540508]
ACTL7B	NA	-1	0.00129798	[0.0, 0.0, 0.0, 0.3490897]
ACTL8	NA	-1	0.0019184	[0.0, 0.0, 0.0, 0.7264154]
ACTL9	NA	-1	0.00151528	[0.0, 0.0, 0.0, 0.0]
ACTN2	NA	1	0.99787	[0.981062053, 0.6136779226834786, 0.7582, 0.7930199]
ACTN3	NA	-1	0.00151528	[0.0, 0.0, 0.0, 0.0]
ACTN4	NA	1	0.957259	[0.910512055, 0.0, 0.0, 0.2954102]
ACTR10	NA	-1	0.00151528	[0.0, 0.0, 0.0, 0.0]
ACTR1B	NA	-1	0.00151528	[0.0, 0.0, 0.0, 0.0]
ACTR2	NA	-1	0.00151528	[0.0, 0.0, 0.0, 0.0]
ACTR3	NA	-1	0.00207232	[0.0, 0.0, 0.0, 0.7932472]
ACTR3C	NA	-1	0.00151528	[0.0, 0.0, 0.0, 0.0]
ACTR5	NA	-1	0.00136874	[0.0, 0.0, 0.0, 0.41098]
ACTR6	NA	-1	0.00151528	[0.0, 0.0, 0.0, 0.0]
ACTR8	NA	-1	0.00131414	[0.0, 0.0, 0.0, 0.3640127]
ACTRT1	NA	-1	0.00214328	[0.0, 0.0, 0.0, 0.8224056]
ACTRT3	NA	-1	0.00151528	[0.0, 0.0, 0.0, 0.0]
ACVR1	NA	-1	0.0449684	[0.0, 0.0, 0.9076, 0.5225707]
ACVR1B	NA	1	0.990907	[0.995672573, 0.0, 0.9421, 0.8117529]
ACVR1C	NA	-1	0.00131451	[0.0, 0.0, 0.0, 0.3643524]
ACVR2A	NA	-1	0.00126089	[0.0, 0.0, 0.0, 0.2357312]
ACVR2B	NA	1	0.98893	[0.278165736, 0.9543357897283695, 0.9257, 0.5507776]
ACY3	NA	-1	0.00151528	[0.0, 0.0, 0.0, 0.0]
ACYP1	NA	-1	0.00151528	[0.0, 0.0, 0.0, 0.0]
ACYP2	NA	-1	0.00151528	[0.0, 0.0, 0.0, 0.0]
ADA	NA	-1	0.00151528	[0.0, 0.0, 0.0, 0.0]
ADA2	NA	-1	0.00151528	[0.0, 0.0, 0.0, 0.0]
ADAD1	NA	-1	0.00199183	[0.0, 0.0, 0.0, 0.7589428]
ADAD2	NA	-1	0.00132055	[0.0, 0.0, 0.0, 0.1671751]
ADAM10	NA	-1	0.00139479	[0.0, 0.0, 0.0, 0.0860641]
ADAM11	NA	1	0.997435	[0.958290356, 0.7781400196320456, 0.0, 0.8484634]
ADAM12	NA	-1	0.0391097	[0.0, 0.0, 0.9911, 0.0]
ADAM15	NA	-1	0.40034	[0.414227605, 0.0, 0.0, 0.2182744]
ADAM17	NA	-1	0.00200751	[0.0, 0.0, 0.0, 0.7657302]
ADAM19	NA	1	0.989888	[0.343530392, 0.7312839456970486, 0.97898706, 0.97898706]
ADAM2	NA	-1	0.00141967	[0.0, 0.0, 0.0, 0.0609027]
ADAM20	NA	1	0.856443	[0.008716922, 0.9543357897283695, 0.0, 0.2506149]
ADAM21	NA	-1	0.00141608	[0.0, 0.0, 0.0, 0.0635965]
ADAM22	NA	1	0.949314	[0.282430314, 0.672066523978196, 0.0, 0.5890181]
ADAM23	NA	-1	0.00144077	[0.0, 0.0, 0.0, 0.0461944]
ADAM28	NA	-1	0.00151022	[0.0, 0.0, 0.0, 0.5193154]
ADAM29	NA	-1	0.00129887	[0.0, 0.0, 0.0, 0.1917325]
ADAM30	NA	1	0.892489	[0.737871755, 0.0, 0.0, 0.0029799]
ADAM32	NA	-1	0.00184881	[0.0, 0.0, 0.0, 0.6944248]
ADAM7	NA	-1	0.014348	[0.144620032, 0.0, 0.0, 0.6476776]
ADAM8	NA	-1	0.00148012	[0.0, 0.0, 0.0, 0.019331]
ADAM9	NA	1	0.995069	[0.46643077, 0.8451841202157444, 0.94623758, 0.94623758]
ADAMDEC1	NA	-1	0.00151528	[0.0, 0.0, 0.0, 0.0]
ADAMTS1	NA	-1	0.00151269	[0.0, 0.0, 0.0, 0.001242]
ADAMTS10	NA	-1	0.00150405	[0.0, 0.0, 0.0, 0.0053975]
ADAMTS12	NA	1	0.971466	[0.569659419, 0.672066523978196, 0.0, 0.1453688]
ADAMTS13	NA	1	0.850559	[0.154856084, 0.672066523978196, 0.0, 0.3309579]
ADAMTS14	NA	-1	0.00133021	[0.0, 0.0, 0.0, 0.1563652]
ADAMTS15	NA	1	0.930836	[0.775741293, 0.0, 0.0, 0.2820258]
ADAMTS16	NA	-1	0.00642713	[0.094168906, 0.0, 0.0, 0.6272552]
ADAMTS17	NA	-1	0.0014659	[0.0, 0.0, 0.0, 0.028957]
ADAMTS18	NA	1	0.946045	[0.7922, 0.0, 0.0, 0.4759162]
ADAMTS19	NA	1	0.97805	[0.576388195, 0.7481298038793058, 0.0, 0.1763103]
ADAMTS2	NA	1	0.975853	[0.586655249, 0.5041774756636639, 0.0, 0.6760361]
ADAMTS20	NA	-1	0.0817311	[0.258029005, 0.0, 0.0, 0.6655556]
ADAMTS3	NA	-1	0.00126337	[0.0, 0.0, 0.0, 0.3164937]
ADAMTS4	NA	-1	0.00143761	[0.0, 0.0, 0.0, 0.0483812]
ADAMTS5	NA	1	0.993781	[0.82801205, 0.9184805665561464, 0.0, 0.1020948]
ADAMTS6	NA	1	0.96779	[0.9471, 0.0, 0.0, 0.4471666]
ADAMTS7	NA	-1	0.130913	[0.333615727, 0.0, 0.0, 0.0415206]
ADAMTS9	NA	1	0.849461	[0.64080353, 0.0, 0.0, 0.0956327]
ADAMTSL1	NA	1	0.761802	[0.082145653, 0.7481298038793058, 0.0, 0.1736278]
ADAMTSL2	NA	-1	0.00144712	[0.0, 0.0, 0.0, 0.473534]
ADAMTSL3	NA	1	0.943582	[0.253171702, 0.7205262036832359, 0.0, 0.4757254]
ADAMTSL4	NA	-1	0.0224755	[0.203804929, 0.0, 0.0, 0.0547166]
ADAMTSL5	NA	-1	0.00159089	[0.0, 0.0, 0.0, 0.5643584]
ADAP2	NA	-1	0.00151528	[0.0, 0.0, 0.0, 0.0]
ADAR	NA	-1	0.00149083	[0.0, 0.0, 0.0, 0.012253]
ADARB1	NA	-1	0.0012444	[0.0, 0.0, 0.0, 0.2621054]
ADARB2	NA	-1	0.00196963	[0.0, 0.0, 0.0, 0.7492362]
ADAT2	NA	-1	0.00151528	[0.0, 0.0, 0.0, 0.0]
ADAT3	NA	-1	0.00142708	[0.0, 0.0, 0.0, 0.0557117]
ADCK1	NA	-1	0.00151425	[0.0, 0.0, 0.0, 0.000491]
ADCK2	NA	-1	0.00151528	[0.0, 0.0, 0.0, 0.0]
ADCK5	NA	-1	0.00136071	[0.0, 0.0, 0.0, 0.1227538]
ADCY1	NA	1	0.960237	[0.996231283, 0.0, 0.0, 0.0934003]
ADCY10	NA	-1	0.317243	[0.362365095, 0.0, 0.0, 0.6647204]
ADCY2	NA	1	0.638359	[0.086510457, 0.5684455464582316, 0.0, 0.6413958]
ADCY3	NA	-1	0.00125734	[0.0, 0.0, 0.0, 0.3107232]
ADCY4	NA	-1	0.346272	[0.0, 0.5684455464582316, 0.0, 0.7587203]
ADCY5	NA	1	0.930032	[0.7523, 0.0, 0.0, 0.3519868]
ADCY6	NA	1	0.911654	[0.618049567, 0.0, 0.0, 0.7111268]
ADCY7	NA	-1	0.0014348	[0.0, 0.0, 0.0, 0.4639282]
ADCY8	NA	1	0.954692	[0.347161296, 0.672066523978196, 0.0, 0.4408731]
ADCY9	NA	1	0.990933	[0.69433779, 0.8451841202157444, 0.0, 0.3681358]
ADCYAP1	NA	-1	0.00151528	[0.0, 0.0, 0.0, 0.0]
ADCYAP1R1	NA	-1	0.00144088	[0.0, 0.0, 0.0, 0.0461184]
ADD1	NA	-1	0.00134076	[0.0, 0.0, 0.0, 0.1446595]
ADD2	NA	1	0.675956	[0.549554625, 0.0, 0.0, 0.0004765]
ADD3	NA	-1	0.00151528	[0.0, 0.0, 0.0, 0.0]
ADGB	NA	-1	0.00151528	[0.0, 0.0, 0.0, 0.0]
ADGRA1	NA	-1	0.00151528	[0.0, 0.0, 0.0, 0.0]
ADGRA2	NA	-1	0.00151528	[0.0, 0.0, 0.0, 0.0]
ADGRA3	NA	-1	0.00151528	[0.0, 0.0, 0.0, 0.0]
ADGRB1	NA	-1	0.00151528	[0.0, 0.0, 0.0, 0.0]
ADGRB2	NA	-1	0.00151528	[0.0, 0.0, 0.0, 0.0]
ADGRB3	NA	-1	0.00151528	[0.0, 0.0, 0.0, 0.0]
ADGRD1	NA	-1	0.00151528	[0.0, 0.0, 0.0, 0.0]
ADGRD2	NA	-1	0.00151528	[0.0, 0.0, 0.0, 0.0]
ADGRE1	NA	-1	0.00151528	[0.0, 0.0, 0.0, 0.0]
ADGRE2	NA	-1	0.00151528	[0.0, 0.0, 0.0, 0.0]
ADGRE3	NA	-1	0.00151528	[0.0, 0.0, 0.0, 0.0]
ADGRE5	NA	-1	0.00151528	[0.0, 0.0, 0.0, 0.0]
ADGRF1	NA	-1	0.00151528	[0.0, 0.0, 0.0, 0.0]
ADGRF2	NA	-1	0.00151528	[0.0, 0.0, 0.0, 0.0]
ADGRF3	NA	-1	0.00151528	[0.0, 0.0, 0.0, 0.0]
ADGRF4	NA	-1	0.00151528	[0.0, 0.0, 0.0, 0.0]
ADGRF5	NA	-1	0.00151528	[0.0, 0.0, 0.0, 0.0]
ADGRG1	NA	-1	0.00151528	[0.0, 0.0, 0.0, 0.0]
ADGRG2	NA	-1	0.00151528	[0.0, 0.0, 0.0, 0.0]
ADGRG3	NA	-1	0.00151528	[0.0, 0.0, 0.0, 0.0]
ADGRG4	NA	-1	0.00151528	[0.0, 0.0, 0.0, 0.0]
ADGRG5	NA	-1	0.00151528	[0.0, 0.0, 0.0, 0.0]
ADGRG6	NA	-1	0.00151528	[0.0, 0.0, 0.0, 0.0]
ADGRG7	NA	-1	0.00151528	[0.0, 0.0, 0.0, 0.0]
ADGRL1	NA	-1	0.00151528	[0.0, 0.0, 0.0, 0.0]
ADGRL2	NA	-1	0.00151528	[0.0, 0.0, 0.0, 0.0]
ADGRL3	NA	-1	0.00151528	[0.0, 0.0, 0.0, 0.0]
ADGRL4	NA	-1	0.00151528	[0.0, 0.0, 0.0, 0.0]
ADGRV1	NA	-1	0.00151528	[0.0, 0.0, 0.0, 0.0]
ADH1A	NA	1	0.998356	[0.933994819, 0.9864083982273559, 0.0, 0.8109874]
ADH1B	NA	-1	0.00124442	[0.0, 0.0, 0.0, 0.262507]
ADH1C	NA	-1	0.00155373	[0.0, 0.0, 0.0, 0.5438987]
ADH4	NA	-1	0.00203528	[0.0, 0.0, 0.0, 0.7776265]
ADH5	NA	-1	0.00151528	[0.0, 0.0, 0.0, 0.0]
ADH7	NA	-1	0.00151528	[0.0, 0.0, 0.0, 0.0]
ADHFE1	NA	-1	0.00151528	[0.0, 0.0, 0.0, 0.0]
ADIG	NA	-1	0.00151528	[0.0, 0.0, 0.0, 0.0]
ADIPOQ	NA	-1	0.00143771	[0.0, 0.0, 0.0, 0.4662019]
ADIPOR1	NA	-1	0.00203315	[0.0, 0.0, 0.0, 0.7767219]
ADIRF	NA	-1	0.00151528	[0.0, 0.0, 0.0, 0.0]
ADK	NA	-1	0.00183643	[0.0, 0.0, 0.0, 0.6886079]
ADM	NA	-1	0.00151528	[0.0, 0.0, 0.0, 0.0]
ADM2	NA	-1	0.00151528	[0.0, 0.0, 0.0, 0.0]
ADNP	NA	-1	0.00131647	[0.0, 0.0, 0.0, 0.1717702]
ADNP2	NA	1	0.932645	[0.723586864, 0.0, 0.0, 0.4943644]
ADO	NA	-1	0.00138713	[0.0, 0.0, 0.0, 0.4259771]
ADORA1	NA	-1	0.00151528	[0.0, 0.0, 0.0, 0.0]
ADORA2A	NA	-1	0.00126259	[0.0, 0.0, 0.0, 0.2337421]
ADORA2B	NA	1	0.934586	[0.0, 0.9864083982273559, 0.0, 0.7911085]
ADPRH	NA	-1	0.00151528	[0.0, 0.0, 0.0, 0.0]
ADPRHL1	NA	-1	0.00151528	[0.0, 0.0, 0.0, 0.0]
ADPRHL2	NA	-1	0.00151528	[0.0, 0.0, 0.0, 0.0]
ADPRM	NA	-1	0.00151528	[0.0, 0.0, 0.0, 0.0]
ADRA1A	NA	1	0.722475	[0.485298491, 0.0, 0.0, 0.617623]
ADRA1B	NA	-1	0.0415586	[0.0, 0.0, 0.9648, 0.162258]
ADRA1D	NA	-1	0.00136207	[0.0, 0.0, 0.0, 0.4054963]
ADRA2A	NA	-1	0.00126522	[0.0, 0.0, 0.0, 0.2306463]
ADRA2B	NA	-1	0.00136978	[0.0, 0.0, 0.0, 0.1129017]
ADRA2C	NA	-1	0.00151528	[0.0, 0.0, 0.0, 0.0]
ADRB1	NA	-1	0.00160688	[0.0, 0.0, 0.0, 0.5730107]
ADRB2	NA	-1	0.00151528	[0.0, 0.0, 0.0, 0.0]
ADRM1	NA	1	0.936174	[0.66972099, 0.0, 0.0, 0.8209015]
ADSL	NA	-1	0.00225319	[0.0, 0.0, 0.0, 0.8672438]
ADSS	NA	-1	0.00135236	[0.0, 0.0, 0.0, 0.1318763]
AEBP1	NA	-1	0.00952302	[0.140993325, 0.0, 0.0, 0.2723619]
AEBP2	NA	-1	0.0013663	[0.0, 0.0, 0.0, 0.1166764]
AEN	NA	-1	0.00151528	[0.0, 0.0, 0.0, 0.0]
AFAP1	NA	-1	0.00151528	[0.0, 0.0, 0.0, 0.0]
AFAP1L1	NA	1	0.883379	[0.620536643, 0.0, 0.0, 0.3719674]
AFAP1L2	NA	-1	0.00131759	[0.0, 0.0, 0.0, 0.170512]
AFDN	NA	-1	0.00151528	[0.0, 0.0, 0.0, 0.0]
AFF1	NA	-1	0.00138666	[0.0, 0.0, 0.0, 0.094732]
AFF2	NA	1	0.985194	[0.802482421, 0.461406949221805, 0.0, 0.5091963]
AFF3	NA	1	0.955547	[0.786137233, 0.0, 0.0, 0.708079]
AFF4	NA	-1	0.00146264	[0.0, 0.0, 0.0, 0.0311743]
AFG1L	NA	-1	0.00151528	[0.0, 0.0, 0.0, 0.0]
AFG3L2	NA	-1	0.00146296	[0.0, 0.0, 0.0, 0.0309564]
AFM	NA	-1	0.00203982	[0.0, 0.0, 0.0, 0.7795589]
AFMID	NA	-1	0.00151528	[0.0, 0.0, 0.0, 0.0]
AFP	NA	1	0.969044	[0.199164545, 0.9543357897283695, 0.0, 0.6053565]
AFTPH	NA	-1	0.00150959	[0.0, 0.0, 0.0, 0.0027305]
AGAP1	NA	-1	0.00151528	[0.0, 0.0, 0.0, 0.0]
AGAP11	NA	-1	0.00151528	[0.0, 0.0, 0.0, 0.0]
AGAP2	NA	-1	0.0387704	[0.0, 0.0, 0.9887, 0.0]
AGAP4	NA	-1	0.00151528	[0.0, 0.0, 0.0, 0.0]
AGAP5	NA	-1	0.00151528	[0.0, 0.0, 0.0, 0.0]
AGAP9	NA	-1	0.00151528	[0.0, 0.0, 0.0, 0.0]
AGBL1	NA	-1	0.423776	[0.396556676, 0.0, 0.0, 0.5708195]
AGBL2	NA	-1	0.00150384	[0.0, 0.0, 0.0, 0.5156507]
AGBL3	NA	-1	0.00151528	[0.0, 0.0, 0.0, 0.0]
AGBL4	NA	-1	0.00151528	[0.0, 0.0, 0.0, 0.0]
AGBL5	NA	-1	0.00135069	[0.0, 0.0, 0.0, 0.1337077]
AGER	NA	-1	0.00136271	[0.0, 0.0, 0.0, 0.1205778]
AGFG1	NA	-1	0.00151528	[0.0, 0.0, 0.0, 0.0]
AGFG2	NA	-1	0.00151528	[0.0, 0.0, 0.0, 0.0]
AGGF1	NA	-1	0.00189132	[0.0, 0.0, 0.0, 0.714105]
AGK	NA	-1	0.00151528	[0.0, 0.0, 0.0, 0.0]
AGL	NA	1	0.937178	[0.8727, 0.0, 0.0, 0.0648484]
AGMO	NA	-1	0.00151528	[0.0, 0.0, 0.0, 0.0]
AGO1	NA	-1	0.00151528	[0.0, 0.0, 0.0, 0.0]
AGO2	NA	-1	0.00151528	[0.0, 0.0, 0.0, 0.0]
AGO4	NA	-1	0.00151528	[0.0, 0.0, 0.0, 0.0]
AGPAT1	NA	1	0.995061	[0.661260221, 0.9961871967635164, 0.0, 0.6714263]
AGPAT2	NA	-1	0.00226449	[0.0, 0.0, 0.0, 0.8747331]
AGPAT5	NA	-1	0.0012451	[0.0, 0.0, 0.0, 0.2544261]
AGPS	NA	-1	0.00129699	[0.0, 0.0, 0.0, 0.1938695]
AGR2	NA	-1	0.00151528	[0.0, 0.0, 0.0, 0.0]
AGR3	NA	-1	0.00151528	[0.0, 0.0, 0.0, 0.0]
AGRN	NA	-1	0.11684	[0.27870447, 0.0, 0.0, 0.771428]
AGT	NA	1	0.950094	[0.119637574, 0.9543357897283695, 0.0, 0.5270074]
AGTPBP1	NA	1	0.973818	[0.950845546, 0.0, 0.0, 0.6636453]
AGTR1	NA	-1	0.0602682	[0.0, 0.0, 0.993, 0.6583414]
AGTR2	NA	-1	0.00186868	[0.0, 0.0, 0.0, 0.7036815]
AGTRAP	NA	-1	0.00151528	[0.0, 0.0, 0.0, 0.0]
AGXT	NA	-1	0.00151528	[0.0, 0.0, 0.0, 0.0]
AGXT2	NA	-1	0.0013228	[0.0, 0.0, 0.0, 0.1646492]
AHCTF1	NA	1	0.938451	[0.793957397, 0.0, 0.0, 0.3339468]
AHCY	NA	-1	0.175167	[0.305735507, 0.0, 0.0, 0.8792997]
AHCYL1	NA	-1	0.00190973	[0.0, 0.0, 0.0, 0.7224939]
AHCYL2	NA	-1	0.00143286	[0.0, 0.0, 0.0, 0.4624108]
AHDC1	NA	-1	0.00634416	[0.106809724, 0.0, 0.0, 0.4055323]
AHI1	NA	-1	0.00141506	[0.0, 0.0, 0.0, 0.0646621]
AHNAK	NA	1	0.970016	[0.878144801, 0.0, 0.993, 2.1e-06]
AHNAK2	NA	-1	0.00150577	[0.0, 0.0, 0.0, 0.0045714]
AHR	NA	-1	0.0375604	[0.0, 0.0, 0.9536, 0.0993961]
AHRR	NA	-1	0.00143088	[0.0, 0.0, 0.0, 0.0530589]
AHSG	NA	-1	0.00151528	[0.0, 0.0, 0.0, 0.0]
AHSP	NA	-1	0.00151528	[0.0, 0.0, 0.0, 0.0]
AIDA	NA	-1	0.00151528	[0.0, 0.0, 0.0, 0.0]
AIF1	NA	-1	0.00151528	[0.0, 0.0, 0.0, 0.0]
AIF1L	NA	-1	0.00151528	[0.0, 0.0, 0.0, 0.0]
AIFM1	NA	-1	0.00143979	[0.0, 0.0, 0.0, 0.4678291]
AIFM3	NA	-1	0.00139439	[0.0, 0.0, 0.0, 0.0864908]
AIM2	NA	-1	0.00151528	[0.0, 0.0, 0.0, 0.0]
AIP	NA	-1	0.00144215	[0.0, 0.0, 0.0, 0.045236]
AIPL1	NA	-1	0.00131668	[0.0, 0.0, 0.0, 0.3663452]
AIRE	NA	-1	0.00151528	[0.0, 0.0, 0.0, 0.0]
AJAP1	NA	-1	0.00151528	[0.0, 0.0, 0.0, 0.0]
AJM1	NA	-1	0.00151528	[0.0, 0.0, 0.0, 0.0]
AJUBA	NA	-1	0.00151528	[0.0, 0.0, 0.0, 0.0]
AK1	NA	-1	0.00151528	[0.0, 0.0, 0.0, 0.0]
AK2	NA	-1	0.00151528	[0.0, 0.0, 0.0, 0.0]
AK6	NA	-1	0.00151528	[0.0, 0.0, 0.0, 0.0]
AK7	NA	-1	0.00151528	[0.0, 0.0, 0.0, 0.0]
AK8	NA	-1	0.00151528	[0.0, 0.0, 0.0, 0.0]
AK9	NA	-1	0.00151528	[0.0, 0.0, 0.0, 0.0]
AKAIN1	NA	-1	0.00151528	[0.0, 0.0, 0.0, 0.0]
AKAP1	NA	-1	0.00141332	[0.0, 0.0, 0.0, 0.0664923]
AKAP10	NA	-1	0.00151528	[0.0, 0.0, 0.0, 0.0]
AKAP11	NA	-1	0.12721	[0.329886285, 0.0, 0.0, 0.050632]
AKAP12	NA	-1	0.00138483	[0.0, 0.0, 0.0, 0.0966892]
AKAP13	NA	1	0.828621	[0.306645146, 0.0, 0.9891, 0.5235384]
AKAP17A	NA	-1	0.00151528	[0.0, 0.0, 0.0, 0.0]
AKAP3	NA	1	0.951837	[0.30119182, 0.672066523978196, 0.0, 0.5588693]
AKAP4	NA	-1	0.00163556	[0.0, 0.0, 0.0, 0.5883241]
AKAP5	NA	-1	0.00151528	[0.0, 0.0, 0.0, 0.0]
AKAP6	NA	-1	0.171072	[0.333, 0.0, 0.0, 0.2924305]
AKAP7	NA	-1	0.00351691	[0.063782745, 0.0, 0.0, 0.4886647]
AKAP8	NA	1	0.584231	[0.468227487, 0.0, 0.0, 0.2589212]
AKAP8L	NA	-1	0.00154384	[0.0, 0.0, 0.0, 0.5383742]
AKAP9	NA	1	0.899117	[0.42358862, 0.0, 0.7569, 0.795437]
AKIP1	NA	-1	0.00151528	[0.0, 0.0, 0.0, 0.0]
AKIRIN2	NA	-1	0.00212097	[0.0, 0.0, 0.0, 0.8133409]
AKNA	NA	-1	0.0013908	[0.0, 0.0, 0.0, 0.0903096]
AKNAD1	NA	-1	0.00200624	[0.0, 0.0, 0.0, 0.7651852]
AKR1A1	NA	1	0.929139	[0.0, 0.9543357897283695, 0.0, 0.8481409]
AKR1B10	NA	-1	0.00151528	[0.0, 0.0, 0.0, 0.0]
AKR1B15	NA	-1	0.00131167	[0.0, 0.0, 0.0, 0.3617496]
AKR1C1	NA	-1	0.00151528	[0.0, 0.0, 0.0, 0.0]
AKR1C2	NA	-1	0.00151528	[0.0, 0.0, 0.0, 0.0]
AKR1C3	NA	-1	0.00151528	[0.0, 0.0, 0.0, 0.0]
AKR1D1	NA	-1	0.00151528	[0.0, 0.0, 0.0, 0.0]
AKR1E2	NA	-1	0.00129985	[0.0, 0.0, 0.0, 0.3508244]
AKR7L	NA	-1	0.00151528	[0.0, 0.0, 0.0, 0.0]
AKTIP	NA	-1	0.00151528	[0.0, 0.0, 0.0, 0.0]
ALAD	NA	-1	0.00151528	[0.0, 0.0, 0.0, 0.0]
ALB	NA	-1	0.00151528	[0.0, 0.0, 0.0, 0.0]
ALCAM	NA	1	0.704006	[0.540055143, 0.0, 0.0, 0.1048314]
ALDH18A1	NA	1	0.809818	[0.543352423, 0.0, 0.0, 0.389508]
ALDH1A1	NA	-1	0.00151528	[0.0, 0.0, 0.0, 0.0]
ALDH1A3	NA	-1	0.00207581	[0.0, 0.0, 0.0, 0.7947032]
ALDH1B1	NA	-1	0.0910562	[0.283921039, 0.0, 0.0, 0.3530926]
ALDH1L1	NA	1	0.967999	[0.8457, 0.0, 0.0, 0.8492975]
ALDH1L2	NA	-1	0.203233	[0.363890552, 0.0, 0.0, 0.0883245]
ALDH2	NA	-1	0.00179049	[0.0, 0.0, 0.0, 0.6666741]
ALDH3A1	NA	-1	0.0015539	[0.0, 0.0, 0.0, 0.5439914]
ALDH4A1	NA	-1	0.0447503	[0.0, 0.0, 0.985, 0.1632765]
ALDH5A1	NA	1	0.947789	[0.807957534, 0.0, 0.0, 0.4517434]
ALDH6A1	NA	-1	0.0547718	[0.0, 0.0, 0.9756, 0.4621849]
ALDH7A1	NA	1	0.961355	[0.8727, 0.0, 0.0, 0.5288092]
ALDH8A1	NA	1	0.84453	[0.544202339, 0.0, 0.0, 0.7855343]
ALDH9A1	NA	-1	0.0018301	[0.0, 0.0, 0.0, 0.6856179]
ALDOA	NA	-1	0.00151528	[0.0, 0.0, 0.0, 0.0]
ALDOB	NA	1	0.922892	[0.636191177, 0.0, 0.0, 0.8018457]
ALG1	NA	-1	0.00213035	[0.0, 0.0, 0.0, 0.817164]
ALG10	NA	-1	0.00148695	[0.0, 0.0, 0.0, 0.0147399]
ALG10B	NA	-1	0.00150626	[0.0, 0.0, 0.0, 0.0043314]
ALG11	NA	-1	0.00151528	[0.0, 0.0, 0.0, 0.0]
ALG12	NA	-1	0.00135712	[0.0, 0.0, 0.0, 0.4014108]
ALG13	NA	-1	0.0496799	[0.0, 0.0, 0.90470843, 0.90470843]
ALG1L	NA	-1	0.00151528	[0.0, 0.0, 0.0, 0.0]
ALG1L2	NA	-1	0.00151528	[0.0, 0.0, 0.0, 0.0]
ALG2	NA	1	0.971074	[0.980357101, 0.0, 0.0, 0.4423617]
ALG5	NA	-1	0.00151528	[0.0, 0.0, 0.0, 0.0]
ALG6	NA	-1	0.0532788	[0.0, 0.0, 0.92740625, 0.92740625]
ALG8	NA	-1	0.00178356	[0.0, 0.0, 0.0, 0.6633184]
ALG9	NA	-1	0.00137273	[0.0, 0.0, 0.0, 0.1097089]
ALK	NA	-1	0.00152354	[0.0, 0.0, 0.0, 0.5269177]
ALKAL1	NA	-1	0.00151528	[0.0, 0.0, 0.0, 0.0]
ALKAL2	NA	-1	0.00151528	[0.0, 0.0, 0.0, 0.0]
ALKBH2	NA	-1	0.00151528	[0.0, 0.0, 0.0, 0.0]
ALKBH3	NA	-1	0.00145531	[0.0, 0.0, 0.0, 0.4798718]
ALKBH5	NA	-1	0.00151528	[0.0, 0.0, 0.0, 0.0]
ALKBH6	NA	-1	0.00151528	[0.0, 0.0, 0.0, 0.0]
ALKBH7	NA	-1	0.00151528	[0.0, 0.0, 0.0, 0.0]
ALLC	NA	-1	0.00125474	[0.0, 0.0, 0.0, 0.2429851]
ALMS1	NA	1	0.82153	[0.141238219, 0.44509085830264755, 0.729, 0.0061337]
ALOX12	NA	-1	0.00151528	[0.0, 0.0, 0.0, 0.0]
ALOX12B	NA	-1	0.00127379	[0.0, 0.0, 0.0, 0.2206384]
ALOX15	NA	1	0.768383	[0.504196131, 0.0, 0.0, 0.6839939]
ALOX15B	NA	-1	0.00151528	[0.0, 0.0, 0.0, 0.0]
ALOX5	NA	-1	0.0014255	[0.0, 0.0, 0.0, 0.056818]
ALOX5AP	NA	-1	0.00151528	[0.0, 0.0, 0.0, 0.0]
ALOXE3	NA	-1	0.00194113	[0.0, 0.0, 0.0, 0.7366163]
ALPG	NA	-1	0.00151528	[0.0, 0.0, 0.0, 0.0]
ALPI	NA	-1	0.00151528	[0.0, 0.0, 0.0, 0.0]
ALPK1	NA	-1	0.00141235	[0.0, 0.0, 0.0, 0.0675145]
ALPK2	NA	-1	0.011223	[0.157064159, 0.0, 0.0, 0.0360027]
ALPK3	NA	-1	0.230008	[0.361495131, 0.0, 0.0, 0.2040564]
ALPL	NA	-1	0.0012447	[0.0, 0.0, 0.0, 0.2681615]
ALPP	NA	-1	0.0585475	[0.0, 0.0, 0.95814792, 0.95814792]
ALS2	NA	-1	0.00137343	[0.0, 0.0, 0.0, 0.1089525]
ALS2CL	NA	-1	0.266618	[0.3606, 0.0, 0.0, 0.4286375]
ALS2CR12	NA	-1	0.00151528	[0.0, 0.0, 0.0, 0.0]
ALX1	NA	-1	0.0268793	[0.176705538, 0.0, 0.0, 0.8201332]
ALX3	NA	-1	0.00151528	[0.0, 0.0, 0.0, 0.0]
ALX4	NA	-1	0.00151528	[0.0, 0.0, 0.0, 0.0]
ALYREF	NA	-1	0.00151528	[0.0, 0.0, 0.0, 0.0]
AMACR	NA	-1	0.00139693	[0.0, 0.0, 0.0, 0.4338789]
AMBN	NA	-1	0.00175503	[0.0, 0.0, 0.0, 0.6493542]
AMBP	NA	-1	0.00151528	[0.0, 0.0, 0.0, 0.0]
AMBRA1	NA	-1	0.00192226	[0.0, 0.0, 0.0, 0.7281592]
AMD1	NA	-1	0.00151528	[0.0, 0.0, 0.0, 0.0]
AMDHD1	NA	1	0.972449	[0.950005118, 0.0, 0.0, 0.6094758]
AMELY	NA	-1	0.00151528	[0.0, 0.0, 0.0, 0.0]
AMER1	NA	-1	0.00151528	[0.0, 0.0, 0.0, 0.0]
AMER3	NA	-1	0.00151528	[0.0, 0.0, 0.0, 0.0]
AMFR	NA	-1	0.00139461	[0.0, 0.0, 0.0, 0.4320145]
AMH	NA	-1	0.00151528	[0.0, 0.0, 0.0, 0.0]
AMHR2	NA	-1	0.00149146	[0.0, 0.0, 0.0, 0.5074336]
AMIGO2	NA	1	0.982881	[0.0, 1.0, 0.993615881, 0.993615881]
AMIGO3	NA	-1	0.00148391	[0.0, 0.0, 0.0, 0.0167809]
AMMECR1	NA	1	0.91792	[0.631487573, 0.0, 0.0, 0.6883792]
AMMECR1L	NA	-1	0.00190892	[0.0, 0.0, 0.0, 0.7221251]
AMN	NA	-1	0.00151528	[0.0, 0.0, 0.0, 0.0]
AMOT	NA	-1	0.00128753	[0.0, 0.0, 0.0, 0.2047283]
AMOTL1	NA	-1	0.00157684	[0.0, 0.0, 0.0, 0.5566769]
AMOTL2	NA	1	0.990587	[0.599358534, 0.8451841202157444, 0.0, 0.6543751]
AMPD1	NA	1	0.957383	[0.809257274, 0.0, 0.0, 0.6657668]
AMPD2	NA	-1	0.00159507	[0.0, 0.0, 0.0, 0.5666298]
AMPD3	NA	-1	0.364446	[0.39153927, 0.0, 0.0, 0.3905053]
AMPH	NA	-1	0.00130094	[0.0, 0.0, 0.0, 0.1893647]
AMT	NA	-1	0.00134569	[0.0, 0.0, 0.0, 0.1392077]
AMTN	NA	-1	0.00151528	[0.0, 0.0, 0.0, 0.0]
AMY1B	NA	-1	0.00151528	[0.0, 0.0, 0.0, 0.0]
AMY1C	NA	-1	0.00151528	[0.0, 0.0, 0.0, 0.0]
AMY2A	NA	-1	0.00151528	[0.0, 0.0, 0.0, 0.0]
AMY2B	NA	-1	0.00124492	[0.0, 0.0, 0.0, 0.2727328]
AMZ1	NA	1	0.982638	[0.353893163, 0.9543357897283695, 0.0, 0.6268099]
AMZ2	NA	-1	0.00151528	[0.0, 0.0, 0.0, 0.0]
ANAPC11	NA	-1	0.00226758	[0.0, 0.0, 0.0, 0.8767729]
ANAPC13	NA	-1	0.0519169	[0.0, 0.0, 0.91899224, 0.91899224]
ANAPC15	NA	-1	0.00151528	[0.0, 0.0, 0.0, 0.0]
ANAPC2	NA	-1	0.00162577	[0.0, 0.0, 0.0, 0.583128]
ANAPC4	NA	-1	0.00154076	[0.0, 0.0, 0.0, 0.536645]
ANAPC5	NA	-1	0.0153412	[0.0, 0.0, 0.7369, 0.0]
ANAPC7	NA	-1	0.0149746	[0.0, 0.0, 0.7304, 0.0]
ANG	NA	-1	0.00151528	[0.0, 0.0, 0.0, 0.0]
ANGEL1	NA	-1	0.00132651	[0.0, 0.0, 0.0, 0.1605046]
ANGEL2	NA	-1	0.00182885	[0.0, 0.0, 0.0, 0.6850247]
ANGPT1	NA	-1	0.0374518	[0.0, 0.0, 0.8205, 0.7378088]
ANGPT2	NA	-1	0.0308123	[0.0, 0.0, 0.9257, 0.0]
ANGPT4	NA	-1	0.00129474	[0.0, 0.0, 0.0, 0.1964544]
ANGPTL1	NA	-1	0.00145422	[0.0, 0.0, 0.0, 0.4790335]
ANGPTL2	NA	-1	0.00134502	[0.0, 0.0, 0.0, 0.139954]
ANGPTL4	NA	-1	0.0012449	[0.0, 0.0, 0.0, 0.2723039]
ANGPTL6	NA	-1	0.00137842	[0.0, 0.0, 0.0, 0.1035707]
ANGPTL7	NA	-1	0.00151528	[0.0, 0.0, 0.0, 0.0]
ANGPTL8	NA	-1	0.00151528	[0.0, 0.0, 0.0, 0.0]
ANHX	NA	-1	0.00151528	[0.0, 0.0, 0.0, 0.0]
ANK1	NA	-1	0.295235	[0.0, 0.5684455464582316, 0.0, 0.3461229]
ANK2	NA	-1	0.00527189	[0.100885563, 0.0, 0.0, 0.0001473]
ANK3	NA	1	0.937099	[0.202651931, 0.672066523978196, 0.0, 0.7969898]
ANKAR	NA	-1	0.00149936	[0.0, 0.0, 0.0, 0.0076672]
ANKDD1A	NA	-1	0.00148309	[0.0, 0.0, 0.0, 0.5011111]
ANKDD1B	NA	-1	0.00151528	[0.0, 0.0, 0.0, 0.0]
ANKEF1	NA	-1	0.00151528	[0.0, 0.0, 0.0, 0.0]
ANKFY1	NA	-1	0.00172338	[0.0, 0.0, 0.0, 0.6336019]
ANKH	NA	-1	0.00151528	[0.0, 0.0, 0.0, 0.0]
ANKHD1	NA	1	0.574092	[0.479364289, 0.0, 0.0, 0.1763845]
ANKHD1-EIF4EBP3	NA	-1	0.00151528	[0.0, 0.0, 0.0, 0.0]
ANKIB1	NA	1	0.957798	[0.0, 0.7481298038793058, 0.90075986, 0.90075986]
ANKK1	NA	1	0.987153	[0.503275114, 0.9543357897283695, 0.0, 0.4078026]
ANKLE2	NA	-1	0.00140539	[0.0, 0.0, 0.0, 0.0748329]
ANKMY1	NA	-1	0.00151017	[0.0, 0.0, 0.0, 0.0024482]
ANKRD10	NA	-1	0.00151528	[0.0, 0.0, 0.0, 0.0]
ANKRD11	NA	1	0.668258	[0.461548141, 0.0, 0.0, 0.7726173]
ANKRD12	NA	1	0.508416	[0.431912084, 0.0, 0.0, 0.3990067]
ANKRD13B	NA	-1	0.00136616	[0.0, 0.0, 0.0, 0.4088677]
ANKRD16	NA	-1	0.00224736	[0.0, 0.0, 0.0, 0.8634754]
ANKRD17	NA	-1	0.00151527	[0.0, 0.0, 0.0, 1.4e-06]
ANKRD18A	NA	-1	0.0012442	[0.0, 0.0, 0.0, 0.2580975]
ANKRD18B	NA	-1	0.00151528	[0.0, 0.0, 0.0, 0.0]
ANKRD20A1	NA	-1	0.00151528	[0.0, 0.0, 0.0, 0.0]
ANKRD20A2	NA	-1	0.00151528	[0.0, 0.0, 0.0, 0.0]
ANKRD20A3	NA	-1	0.00151528	[0.0, 0.0, 0.0, 0.0]
ANKRD20A4	NA	-1	0.00151528	[0.0, 0.0, 0.0, 0.0]
ANKRD22	NA	-1	0.0178029	[0.152534721, 0.0, 0.0, 0.747383]
ANKRD24	NA	-1	0.00124495	[0.0, 0.0, 0.0, 0.2545976]
ANKRD26	NA	1	0.96468	[0.9236, 0.0, 0.0, 0.433467]
ANKRD27	NA	-1	0.00127565	[0.0, 0.0, 0.0, 0.3281596]
ANKRD28	NA	-1	0.00136886	[0.0, 0.0, 0.0, 0.411083]
ANKRD29	NA	-1	0.00151528	[0.0, 0.0, 0.0, 0.0]
ANKRD30A	NA	1	0.610087	[0.44039491, 0.0, 0.0, 0.8285618]
ANKRD30B	NA	-1	0.00147021	[0.0, 0.0, 0.0, 0.4913135]
ANKRD31	NA	-1	0.0015235	[0.0, 0.0, 0.0, 0.5268936]
ANKRD34B	NA	-1	0.00134132	[0.0, 0.0, 0.0, 0.3882556]
ANKRD34C	NA	-1	0.00153541	[0.0, 0.0, 0.0, 0.533633]
ANKRD35	NA	-1	0.00139233	[0.0, 0.0, 0.0, 0.4301746]
ANKRD36	NA	1	0.681357	[0.0, 0.8451841202157444, 0.0, 0.0614611]
ANKRD36B	NA	-1	0.00151528	[0.0, 0.0, 0.0, 0.0]
ANKRD37	NA	-1	0.00151528	[0.0, 0.0, 0.0, 0.0]
ANKRD39	NA	-1	0.00151528	[0.0, 0.0, 0.0, 0.0]
ANKRD40	NA	-1	0.00151528	[0.0, 0.0, 0.0, 0.0]
ANKRD40CL	NA	-1	0.00151528	[0.0, 0.0, 0.0, 0.0]
ANKRD44	NA	-1	0.00164918	[0.0, 0.0, 0.0, 0.5955066]
ANKRD45	NA	1	0.977979	[0.171317362, 1.0267243183629582, 0.0, 0.8661771]
ANKRD46	NA	-1	0.00176253	[0.0, 0.0, 0.0, 0.6530466]
ANKRD49	NA	-1	0.00151528	[0.0, 0.0, 0.0, 0.0]
ANKRD50	NA	-1	0.00140941	[0.0, 0.0, 0.0, 0.0706006]
ANKRD52	NA	1	0.840819	[0.655133228, 0.0, 0.0, 0.000426]
ANKRD54	NA	-1	0.00198404	[0.0, 0.0, 0.0, 0.7555477]
ANKRD55	NA	-1	0.00124479	[0.0, 0.0, 0.0, 0.2699983]
ANKRD6	NA	-1	0.00136189	[0.0, 0.0, 0.0, 0.1214655]
ANKRD60	NA	-1	0.00151528	[0.0, 0.0, 0.0, 0.0]
ANKRD61	NA	-1	0.00151528	[0.0, 0.0, 0.0, 0.0]
ANKRD62	NA	-1	0.00151528	[0.0, 0.0, 0.0, 0.0]
ANKRD63	NA	-1	0.00151528	[0.0, 0.0, 0.0, 0.0]
ANKRD65	NA	-1	0.00151528	[0.0, 0.0, 0.0, 0.0]
ANKRD66	NA	-1	0.00151528	[0.0, 0.0, 0.0, 0.0]
ANKRD7	NA	-1	0.00151528	[0.0, 0.0, 0.0, 0.0]
ANKRD9	NA	-1	0.00132532	[0.0, 0.0, 0.0, 0.3742214]
ANKS1A	NA	-1	0.00151528	[0.0, 0.0, 0.0, 0.0]
ANKS1B	NA	-1	0.00137991	[0.0, 0.0, 0.0, 0.1019733]
ANKS3	NA	-1	0.00136971	[0.0, 0.0, 0.0, 0.4117768]
ANKS4B	NA	-1	0.00136155	[0.0, 0.0, 0.0, 0.4050686]
ANKS6	NA	-1	0.00124475	[0.0, 0.0, 0.0, 0.2691414]
ANKUB1	NA	-1	0.00151528	[0.0, 0.0, 0.0, 0.0]
ANKZF1	NA	-1	0.00184844	[0.0, 0.0, 0.0, 0.6942506]
ANLN	NA	-1	0.00151528	[0.0, 0.0, 0.0, 0.0]
ANO1	NA	-1	0.00134616	[0.0, 0.0, 0.0, 0.3922977]
ANO10	NA	-1	0.00151528	[0.0, 0.0, 0.0, 0.0]
ANO2	NA	-1	0.00275861	[0.029219367, 0.0, 0.0, 0.7368054]
ANO3	NA	-1	0.00151179	[0.0, 0.0, 0.0, 0.0016714]
ANO4	NA	1	0.997184	[0.954653843, 0.7332222699919793, 0.0, 0.890124]
ANO5	NA	1	0.955291	[0.937030081, 0.0, 0.0, 0.1712574]
ANO6	NA	-1	0.00126655	[0.0, 0.0, 0.0, 0.2290963]
ANO7	NA	-1	0.00139928	[0.0, 0.0, 0.0, 0.0812932]
ANO8	NA	1	0.946469	[0.427798659, 0.672066523978196, 0.0, 0.0374088]
ANO9	NA	-1	0.00227362	[0.0, 0.0, 0.0, 0.8807561]
ANOS1	NA	-1	0.00151528	[0.0, 0.0, 0.0, 0.0]
ANP32A	NA	-1	0.0569912	[0.0, 0.0, 0.9891, 0.4671509]
ANP32B	NA	-1	0.00151528	[0.0, 0.0, 0.0, 0.0]
ANP32C	NA	-1	0.00151528	[0.0, 0.0, 0.0, 0.0]
ANP32D	NA	-1	0.00151528	[0.0, 0.0, 0.0, 0.0]
ANPEP	NA	-1	0.400294	[0.402781221, 0.0, 0.0, 0.3660983]
ANTXR1	NA	-1	0.00124496	[0.0, 0.0, 0.0, 0.2734306]
ANTXR2	NA	-1	0.00133665	[0.0, 0.0, 0.0, 0.1492109]
ANTXRL	NA	-1	0.00151528	[0.0, 0.0, 0.0, 0.0]
ANXA1	NA	-1	0.053676	[0.0, 0.0, 0.9648, 0.5075872]
ANXA10	NA	-1	0.00151528	[0.0, 0.0, 0.0, 0.0]
ANXA11	NA	-1	0.00165273	[0.0, 0.0, 0.0, 0.5973643]
ANXA2	NA	-1	0.00142567	[0.0, 0.0, 0.0, 0.4567587]
ANXA2R	NA	-1	0.00151528	[0.0, 0.0, 0.0, 0.0]
ANXA3	NA	-1	0.00151528	[0.0, 0.0, 0.0, 0.0]
ANXA4	NA	-1	0.00124468	[0.0, 0.0, 0.0, 0.2678479]
ANXA7	NA	-1	0.00128175	[0.0, 0.0, 0.0, 0.2113974]
ANXA8	NA	-1	0.00151528	[0.0, 0.0, 0.0, 0.0]
ANXA8L1	NA	-1	0.00151528	[0.0, 0.0, 0.0, 0.0]
ANXA9	NA	-1	0.00128872	[0.0, 0.0, 0.0, 0.2033568]
AOAH	NA	1	0.889222	[0.0, 0.9543357897283695, 0.0, 0.455998]
AOC1	NA	-1	0.00151528	[0.0, 0.0, 0.0, 0.0]
AOC2	NA	-1	0.00151528	[0.0, 0.0, 0.0, 0.0]
AOC3	NA	1	0.945428	[0.098961268, 1.0267243183629582, 0.0, 0.356715]
AOPEP	NA	-1	0.00151528	[0.0, 0.0, 0.0, 0.0]
AOX1	NA	-1	0.00132999	[0.0, 0.0, 0.0, 0.1566188]
AP1B1	NA	1	0.880088	[0.437271382, 0.0, 0.9316, 0.2117497]
AP1G1	NA	-1	0.0542199	[0.0, 0.0, 0.9494, 0.7375412]
AP1G2	NA	-1	0.00141167	[0.0, 0.0, 0.0, 0.4456689]
AP1M1	NA	-1	0.00151528	[0.0, 0.0, 0.0, 0.0]
AP1M2	NA	-1	0.00151528	[0.0, 0.0, 0.0, 0.0]
AP1S1	NA	-1	0.00151528	[0.0, 0.0, 0.0, 0.0]
AP1S2	NA	-1	0.00151528	[0.0, 0.0, 0.0, 0.0]
AP1S3	NA	-1	0.00151528	[0.0, 0.0, 0.0, 0.0]
AP2A1	NA	-1	0.00188653	[0.0, 0.0, 0.0, 0.7119113]
AP2A2	NA	-1	0.0249048	[0.18086239, 0.0, 0.0, 0.640911]
AP2B1	NA	1	0.935343	[0.619616448, 0.0, 0.7882, 0.2637082]
AP2M1	NA	-1	0.00124621	[0.0, 0.0, 0.0, 0.2989198]
AP3B1	NA	-1	0.00148889	[0.0, 0.0, 0.0, 0.0134415]
AP3B2	NA	-1	0.00139933	[0.0, 0.0, 0.0, 0.0812422]
AP3D1	NA	1	0.968819	[0.361713339, 0.9543357897283695, 0.0, 0.0611596]
AP3M2	NA	-1	0.00151528	[0.0, 0.0, 0.0, 0.0]
AP3S2	NA	-1	0.00151528	[0.0, 0.0, 0.0, 0.0]
AP4E1	NA	1	0.568381	[0.474697511, 0.0, 0.0, 0.19198]
AP4M1	NA	-1	0.00191451	[0.0, 0.0, 0.0, 0.7246575]
AP5B1	NA	-1	0.00151528	[0.0, 0.0, 0.0, 0.0]
AP5M1	NA	-1	0.00151528	[0.0, 0.0, 0.0, 0.0]
AP5Z1	NA	-1	0.00151528	[0.0, 0.0, 0.0, 0.0]
APAF1	NA	-1	0.00149419	[0.0, 0.0, 0.0, 0.509486]
APBA1	NA	-1	0.0298845	[0.0, 0.0, 0.9173, 0.0002018]
APBA2	NA	1	0.996846	[0.939292144, 0.7481298038793058, 0.0, 0.7889872]
APBB1	NA	1	0.918359	[0.713439993, 0.0, 0.0, 0.3326351]
APBB1IP	NA	-1	0.00126356	[0.0, 0.0, 0.0, 0.2325998]
APBB2	NA	-1	0.0393803	[0.0, 0.0, 0.993, 0.0]
APC	NA	1	0.951043	[0.026290803, 0.7312839456970486, 0.9958, 0.5577482]
APC2	NA	-1	0.00151488	[0.0, 0.0, 0.0, 0.0001904]
APCDD1	NA	-1	0.00131121	[0.0, 0.0, 0.0, 0.177709]
APCS	NA	-1	0.00193969	[0.0, 0.0, 0.0, 0.735974]
APEH	NA	-1	0.00219931	[0.0, 0.0, 0.0, 0.8447529]
APELA	NA	-1	0.00151528	[0.0, 0.0, 0.0, 0.0]
APEX1	NA	1	0.999062	[0.997111223, 0.7481298038793058, 0.999134728, 0.999134728]
APEX2	NA	-1	0.00157304	[0.0, 0.0, 0.0, 0.5545892]
APH1A	NA	-1	0.00144953	[0.0, 0.0, 0.0, 0.0401519]
APH1B	NA	-1	0.00204313	[0.0, 0.0, 0.0, 0.7809616]
API5	NA	-1	0.00140671	[0.0, 0.0, 0.0, 0.0734404]
APIP	NA	-1	0.00151528	[0.0, 0.0, 0.0, 0.0]
APLF	NA	1	0.904978	[0.640030531, 0.0, 0.0, 0.4536865]
APLNR	NA	-1	0.00146549	[0.0, 0.0, 0.0, 0.4877017]
APLP1	NA	-1	0.0361795	[0.0, 0.0, 0.8506, 0.475713]
APLP2	NA	-1	0.0408637	[0.0, 0.0, 0.9576, 0.1718471]
APMAP	NA	-1	0.00151528	[0.0, 0.0, 0.0, 0.0]
APOA1	NA	-1	0.0359984	[0.0, 0.0, 0.9683, 0.0]
APOA4	NA	-1	0.00178993	[0.0, 0.0, 0.0, 0.6664021]
APOA5	NA	-1	0.00212175	[0.0, 0.0, 0.0, 0.8136588]
APOB	NA	1	0.855278	[0.670820496, 0.0, 0.0, 0.0140834]
APOBEC1	NA	-1	0.00151528	[0.0, 0.0, 0.0, 0.0]
APOBEC2	NA	-1	0.00141605	[0.0, 0.0, 0.0, 0.4491554]
APOBEC3A	NA	-1	0.00151528	[0.0, 0.0, 0.0, 0.0]
APOBEC3A_B	NA	-1	0.00151528	[0.0, 0.0, 0.0, 0.0]
APOBEC3B	NA	-1	0.00124623	[0.0, 0.0, 0.0, 0.2993286]
APOBEC3C	NA	-1	0.00151528	[0.0, 0.0, 0.0, 0.0]
APOBEC3F	NA	-1	0.00131187	[0.0, 0.0, 0.0, 0.1769625]
APOBEC3G	NA	-1	0.00125173	[0.0, 0.0, 0.0, 0.305332]
APOBEC3H	NA	-1	0.0019354	[0.0, 0.0, 0.0, 0.734054]
APOBR	NA	-1	0.00151528	[0.0, 0.0, 0.0, 0.0]
APOC1	NA	-1	0.0021796	[0.0, 0.0, 0.0, 0.8369561]
APOC2	NA	-1	0.00151528	[0.0, 0.0, 0.0, 0.0]
APOC3	NA	-1	0.00151528	[0.0, 0.0, 0.0, 0.0]
APOC4	NA	-1	0.00151528	[0.0, 0.0, 0.0, 0.0]
APOD	NA	-1	0.00151528	[0.0, 0.0, 0.0, 0.0]
APOE	NA	-1	0.00151528	[0.0, 0.0, 0.0, 0.0]
APOF	NA	-1	0.052028	[0.0, 0.0, 0.91968685, 0.91968685]
APOH	NA	-1	0.00127354	[0.0, 0.0, 0.0, 0.3261656]
APOL2	NA	-1	0.0019241	[0.0, 0.0, 0.0, 0.7289845]
APOL4	NA	-1	0.00151528	[0.0, 0.0, 0.0, 0.0]
APOL5	NA	-1	0.00134637	[0.0, 0.0, 0.0, 0.1384581]
APOL6	NA	-1	0.00151528	[0.0, 0.0, 0.0, 0.0]
APOM	NA	-1	0.00151528	[0.0, 0.0, 0.0, 0.0]
APOO	NA	1	0.954237	[0.766135922, 0.0, 0.0, 0.7531651]
APOPT1	NA	-1	0.00151528	[0.0, 0.0, 0.0, 0.0]
APP	NA	-1	0.0461018	[0.0, 0.0, 0.9535, 0.3130898]
APPBP2	NA	1	0.991573	[0.9879, 0.0, 0.92682463, 0.92682463]
APPL1	NA	1	0.953785	[0.599546797, 0.0, 0.9929, 0.5484721]
APPL2	NA	1	0.993776	[0.657638285, 0.9864083982273559, 0.0, 0.4901515]
APRT	NA	1	0.998454	[0.97210779, 0.9543357897283695, 0.0, 0.82749]
APTX	NA	-1	0.00193086	[0.0, 0.0, 0.0, 0.7320214]
AQP1	NA	-1	0.00151527	[0.0, 0.0, 0.0, 2.3e-06]
AQP11	NA	-1	0.00151528	[0.0, 0.0, 0.0, 0.0]
AQP12A	NA	-1	0.00151528	[0.0, 0.0, 0.0, 0.0]
AQP12B	NA	-1	0.00151528	[0.0, 0.0, 0.0, 0.0]
AQP2	NA	-1	0.00151528	[0.0, 0.0, 0.0, 0.0]
AQP3	NA	-1	0.00151528	[0.0, 0.0, 0.0, 0.0]
AQP5	NA	1	0.976938	[0.982175546, 0.0, 0.0, 0.683512]
AQP6	NA	-1	0.00151528	[0.0, 0.0, 0.0, 0.0]
AQP7	NA	-1	0.00151528	[0.0, 0.0, 0.0, 0.0]
AQP8	NA	-1	0.00151528	[0.0, 0.0, 0.0, 0.0]
AQP9	NA	-1	0.00151528	[0.0, 0.0, 0.0, 0.0]
AQR	NA	1	0.957008	[0.974, 0.0, 0.0, 0.0914112]
AR	NA	1	0.989715	[0.971160732, 0.0, 0.9986, 0.7273876]
ARAF	NA	-1	0.0350985	[0.0, 0.0, 0.8586, 0.3872472]
ARAP1	NA	1	0.868495	[0.613441333, 0.0, 0.0, 0.3107082]
ARAP2	NA	1	0.96085	[0.264232697, 0.9864083982273559, 0.0, 0.0963898]
ARAP3	NA	1	0.935	[0.738220947, 0.0, 0.0, 0.4779352]
ARC	NA	-1	0.00151528	[0.0, 0.0, 0.0, 0.0]
ARCN1	NA	-1	0.00131304	[0.0, 0.0, 0.0, 0.1756375]
AREG	NA	-1	0.00151528	[0.0, 0.0, 0.0, 0.0]
AREL1	NA	-1	0.00151528	[0.0, 0.0, 0.0, 0.0]
ARF1	NA	1	0.977528	[0.967970596, 0.0, 0.0, 0.7683207]
ARF4	NA	-1	0.00151528	[0.0, 0.0, 0.0, 0.0]
ARF5	NA	-1	0.00151528	[0.0, 0.0, 0.0, 0.0]
ARF6	NA	-1	0.0309479	[0.0, 0.0, 0.9269, 0.0]
ARFGAP1	NA	-1	0.0289618	[0.0, 0.0, 0.9088, 0.0]
ARFGAP2	NA	-1	0.00136348	[0.0, 0.0, 0.0, 0.1197308]
ARFGEF1	NA	1	0.958171	[0.562323135, 0.0, 0.91813699, 0.91813699]
ARFGEF2	NA	1	0.988016	[0.891063612, 0.5327960558170212, 0.0, 0.229312]
ARFGEF3	NA	-1	0.00151528	[0.0, 0.0, 0.0, 0.0]
ARFIP1	NA	-1	0.00151528	[0.0, 0.0, 0.0, 0.0]
ARFIP2	NA	-1	0.00151485	[0.0, 0.0, 0.0, 0.0002055]
ARFRP1	NA	-1	0.0354379	[0.2347, 0.0, 0.0, 3e-07]
ARG1	NA	-1	0.00134159	[0.0, 0.0, 0.0, 0.3884844]
ARGFX	NA	-1	0.00229532	[0.0, 0.0, 0.0, 0.8949723]
ARGLU1	NA	-1	0.00132644	[0.0, 0.0, 0.0, 0.3752219]
ARHGAP1	NA	-1	0.0403344	[0.0, 0.0, 0.9996, 0.0]
ARHGAP10	NA	-1	0.00146034	[0.0, 0.0, 0.0, 0.0327438]
ARHGAP11A	NA	-1	0.00128046	[0.0, 0.0, 0.0, 0.2128956]
ARHGAP11B	NA	-1	0.00151528	[0.0, 0.0, 0.0, 0.0]
ARHGAP12	NA	-1	0.00155255	[0.0, 0.0, 0.0, 0.543242]
ARHGAP17	NA	-1	0.00151528	[0.0, 0.0, 0.0, 0.0]
ARHGAP18	NA	-1	0.0534623	[0.0, 0.0, 0.92852396, 0.92852396]
ARHGAP19	NA	-1	0.00124582	[0.0, 0.0, 0.0, 0.2910095]
ARHGAP20	NA	-1	0.00141066	[0.0, 0.0, 0.0, 0.0692842]
ARHGAP21	NA	-1	0.00140472	[0.0, 0.0, 0.0, 0.0755477]
ARHGAP22	NA	-1	0.00130744	[0.0, 0.0, 0.0, 0.3578484]
ARHGAP23	NA	-1	0.00144251	[0.0, 0.0, 0.0, 0.0449882]
ARHGAP25	NA	1	0.816793	[0.0, 0.9864083982273559, 0.0, 0.0352665]
ARHGAP26	NA	-1	0.00140058	[0.0, 0.0, 0.0, 0.0799165]
ARHGAP27	NA	-1	0.00151528	[0.0, 0.0, 0.0, 0.0]
ARHGAP28	NA	-1	0.00136948	[0.0, 0.0, 0.0, 0.1132202]
ARHGAP29	NA	-1	0.00142825	[0.0, 0.0, 0.0, 0.4587912]
ARHGAP30	NA	-1	0.0012527	[0.0, 0.0, 0.0, 0.2453931]
ARHGAP31	NA	1	0.859274	[0.634237114, 0.0, 0.0, 0.172227]
ARHGAP32	NA	-1	0.00151451	[0.0, 0.0, 0.0, 0.0003692]
ARHGAP33	NA	-1	0.00149626	[0.0, 0.0, 0.0, 0.0091691]
ARHGAP35	NA	1	0.948791	[0.952905125, 0.0, 0.0, 0.0]
ARHGAP36	NA	1	0.825933	[0.563118988, 0.0, 0.0, 0.3398889]
ARHGAP39	NA	-1	0.00150778	[0.0, 0.0, 0.0, 0.0036003]
ARHGAP4	NA	1	0.997756	[0.778744507, 0.7481298038793058, 0.92825492, 0.92825492]
ARHGAP40	NA	-1	0.0012704	[0.0, 0.0, 0.0, 0.2245952]
ARHGAP42	NA	1	0.937274	[0.0, 1.0, 0.0, 0.7769406]
ARHGAP44	NA	-1	0.00151528	[0.0, 0.0, 0.0, 0.0]
ARHGAP45	NA	-1	0.00151528	[0.0, 0.0, 0.0, 0.0]
ARHGAP5	NA	1	0.905027	[0.612151359, 0.0, 0.0, 0.6149846]
ARHGAP6	NA	-1	0.0600447	[0.0, 0.0, 0.96634733, 0.96634733]
ARHGAP9	NA	-1	0.189782	[0.333312301, 0.0, 0.0, 0.4221427]
ARHGDIA	NA	-1	0.0466746	[0.0, 0.0, 0.8918, 0.8021081]
ARHGDIB	NA	-1	0.00151528	[0.0, 0.0, 0.0, 0.0]
ARHGDIG	NA	-1	0.00151528	[0.0, 0.0, 0.0, 0.0]
ARHGEF1	NA	-1	0.0673845	[0.027458507, 0.0, 0.9779, 0.1828699]
ARHGEF10	NA	1	0.941661	[0.192352864, 0.8451841202157444, 0.0, 0.3788278]
ARHGEF10L	NA	-1	0.00145251	[0.0, 0.0, 0.0, 0.0381015]
ARHGEF11	NA	1	0.994441	[0.647311095, 0.9000016087197249, 0.9959, 0.0445004]
ARHGEF12	NA	-1	0.0558243	[0.0, 0.0, 0.9716, 0.5917322]
ARHGEF17	NA	1	0.817144	[0.539681653, 0.0, 0.0, 0.4630495]
ARHGEF18	NA	-1	0.00130936	[0.0, 0.0, 0.0, 0.1797945]
ARHGEF19	NA	-1	0.0228429	[0.169404942, 0.0, 0.0, 0.736603]
ARHGEF2	NA	-1	0.0370205	[0.0, 0.0, 0.9173, 0.2211985]
ARHGEF25	NA	1	0.780345	[0.0, 0.9543357897283695, 0.0, 0.0]
ARHGEF26	NA	-1	0.00151528	[0.0, 0.0, 0.0, 0.0]
ARHGEF28	NA	-1	0.00151528	[0.0, 0.0, 0.0, 0.0]
ARHGEF3	NA	-1	0.00151528	[0.0, 0.0, 0.0, 0.0]
ARHGEF33	NA	-1	0.00124602	[0.0, 0.0, 0.0, 0.25333]
ARHGEF35	NA	-1	0.00151528	[0.0, 0.0, 0.0, 0.0]
ARHGEF37	NA	-1	0.00151528	[0.0, 0.0, 0.0, 0.0]
ARHGEF38	NA	1	0.980247	[0.9507, 0.0, 0.0, 0.996865089]
ARHGEF39	NA	-1	0.00151528	[0.0, 0.0, 0.0, 0.0]
ARHGEF40	NA	-1	0.00151528	[0.0, 0.0, 0.0, 0.0]
ARHGEF5	NA	-1	0.00147645	[0.0, 0.0, 0.0, 0.0218063]
ARHGEF6	NA	-1	0.00175239	[0.0, 0.0, 0.0, 0.6480514]
ARHGEF7	NA	-1	0.0012462	[0.0, 0.0, 0.0, 0.2988406]
ARHGEF9	NA	-1	0.00124515	[0.0, 0.0, 0.0, 0.2773405]
ARID1A	NA	1	0.997718	[0.893138371, 0.549603548483825, 0.999999984, 0.999999984]
ARID1B	NA	-1	0.00147777	[0.004956727, 0.0, 0.0, 0.0661922]
ARID2	NA	-1	0.00126151	[0.0, 0.0, 0.0, 0.2350008]
ARID3A	NA	-1	0.0355423	[0.0, 0.0, 0.9648, 0.0]
ARID3B	NA	-1	0.0013146	[0.0, 0.0, 0.0, 0.364434]
ARID3C	NA	-1	0.00170097	[0.0, 0.0, 0.0, 0.6222729]
ARID4A	NA	-1	0.00129401	[0.0, 0.0, 0.0, 0.3453936]
ARID4B	NA	-1	0.00145269	[0.0, 0.0, 0.0, 0.0379777]
ARID5A	NA	-1	0.00141477	[0.0, 0.0, 0.0, 0.4481375]
ARID5B	NA	-1	0.00168433	[0.0, 0.0, 0.0, 0.6137603]
ARIH1	NA	-1	0.00130346	[0.0, 0.0, 0.0, 0.1864955]
ARIH2	NA	-1	0.00126694	[0.0, 0.0, 0.0, 0.2286372]
ARIH2OS	NA	-1	0.00151528	[0.0, 0.0, 0.0, 0.0]
ARL1	NA	-1	0.00151528	[0.0, 0.0, 0.0, 0.0]
ARL10	NA	-1	0.00151528	[0.0, 0.0, 0.0, 0.0]
ARL11	NA	-1	0.00151528	[0.0, 0.0, 0.0, 0.0]
ARL13A	NA	1	0.918357	[0.0, 0.9543357897283695, 0.0, 0.6880031]
ARL13B	NA	-1	0.00151528	[0.0, 0.0, 0.0, 0.0]
ARL14	NA	-1	0.00151528	[0.0, 0.0, 0.0, 0.0]
ARL14EP	NA	-1	0.00151528	[0.0, 0.0, 0.0, 0.0]
ARL14EPL	NA	-1	0.00151528	[0.0, 0.0, 0.0, 0.0]
ARL15	NA	-1	0.00151528	[0.0, 0.0, 0.0, 0.0]
ARL17A	NA	-1	0.00151528	[0.0, 0.0, 0.0, 0.0]
ARL17B	NA	-1	0.00151528	[0.0, 0.0, 0.0, 0.0]
ARL2	NA	-1	0.00151528	[0.0, 0.0, 0.0, 0.0]
ARL2BP	NA	-1	0.00151528	[0.0, 0.0, 0.0, 0.0]
ARL3	NA	1	0.980099	[0.999999672, 0.0, 0.0, 0.7817608]
ARL4A	NA	-1	0.00151528	[0.0, 0.0, 0.0, 0.0]
ARL4C	NA	-1	0.00151528	[0.0, 0.0, 0.0, 0.0]
ARL4D	NA	-1	0.0419315	[0.0, 0.0, 0.8918, 0.4904664]
ARL5A	NA	-1	0.00151528	[0.0, 0.0, 0.0, 0.0]
ARL5B	NA	-1	0.00151528	[0.0, 0.0, 0.0, 0.0]
ARL5C	NA	-1	0.00151528	[0.0, 0.0, 0.0, 0.0]
ARL6	NA	1	0.981387	[0.0, 0.9864083982273559, 0.9664122, 0.9664122]
ARL6IP1	NA	-1	0.00151528	[0.0, 0.0, 0.0, 0.0]
ARL6IP5	NA	-1	0.00151528	[0.0, 0.0, 0.0, 0.0]
ARL6IP6	NA	-1	0.00151528	[0.0, 0.0, 0.0, 0.0]
ARL8A	NA	-1	0.00151528	[0.0, 0.0, 0.0, 0.0]
ARL8B	NA	-1	0.00151528	[0.0, 0.0, 0.0, 0.0]
ARL9	NA	-1	0.00151528	[0.0, 0.0, 0.0, 0.0]
ARMC10	NA	-1	0.0138932	[0.13226154, 0.0, 0.0, 0.8452926]
ARMC12	NA	-1	0.00151528	[0.0, 0.0, 0.0, 0.0]
ARMC2	NA	1	0.993711	[0.608793228, 0.9184805665561464, 0.0, 0.8180791]
ARMC3	NA	-1	0.00143601	[0.0, 0.0, 0.0, 0.0494945]
ARMC4	NA	1	0.978141	[0.440084475, 0.8451841202157444, 0.0, 0.3911363]
ARMC5	NA	-1	0.00151528	[0.0, 0.0, 0.0, 0.0]
ARMC6	NA	-1	0.00124439	[0.0, 0.0, 0.0, 0.2619557]
ARMC8	NA	1	0.998523	[0.806910101, 0.8451841202157444, 0.95926931, 0.95926931]
ARMC9	NA	-1	0.00129837	[0.0, 0.0, 0.0, 0.1922965]
ARMCX1	NA	-1	0.00143662	[0.0, 0.0, 0.0, 0.0490711]
ARMCX2	NA	1	0.737577	[0.490571257, 0.0, 0.0, 0.6621706]
ARMCX4	NA	-1	0.00151528	[0.0, 0.0, 0.0, 0.0]
ARMCX5-GPRASP2	NA	-1	0.00151528	[0.0, 0.0, 0.0, 0.0]
ARMCX6	NA	-1	0.00151528	[0.0, 0.0, 0.0, 0.0]
ARMH1	NA	-1	0.00151528	[0.0, 0.0, 0.0, 0.0]
ARMH2	NA	-1	0.00151528	[0.0, 0.0, 0.0, 0.0]
ARMH3	NA	-1	0.00151528	[0.0, 0.0, 0.0, 0.0]
ARMH4	NA	-1	0.00151528	[0.0, 0.0, 0.0, 0.0]
ARMS2	NA	-1	0.00151528	[0.0, 0.0, 0.0, 0.0]
ARMT1	NA	-1	0.00151528	[0.0, 0.0, 0.0, 0.0]
ARNT	NA	1	0.969058	[0.760878363, 0.0, 0.771, 0.5158892]
ARNT2	NA	-1	0.00151528	[0.0, 0.0, 0.0, 0.0]
ARNTL	NA	-1	0.00151528	[0.0, 0.0, 0.0, 0.0]
ARNTL2	NA	-1	0.00151528	[0.0, 0.0, 0.0, 0.0]
ARPC1A	NA	-1	0.00151528	[0.0, 0.0, 0.0, 0.0]
ARPC1B	NA	-1	0.00155922	[0.0, 0.0, 0.0, 0.5469519]
ARPC2	NA	-1	0.00151528	[0.0, 0.0, 0.0, 0.0]
ARPC4	NA	-1	0.00151528	[0.0, 0.0, 0.0, 0.0]
ARPC5	NA	1	0.990216	[0.51320786, 0.9543357897283695, 0.0, 0.6327898]
ARPC5L	NA	-1	0.00151528	[0.0, 0.0, 0.0, 0.0]
ARPIN	NA	-1	0.00151528	[0.0, 0.0, 0.0, 0.0]
ARPIN-AP3S2	NA	-1	0.00151528	[0.0, 0.0, 0.0, 0.0]
ARPP21	NA	1	0.95603	[0.869460146, 0.0, 0.0, 0.4033665]
ARRB1	NA	-1	0.0356721	[0.0, 0.0, 0.9658, 0.0]
ARRDC1	NA	-1	0.00135991	[0.0, 0.0, 0.0, 0.4037149]
ARRDC2	NA	-1	0.0443729	[0.220921567, 0.0, 0.0, 0.6003026]
ARRDC3	NA	-1	0.00151528	[0.0, 0.0, 0.0, 0.0]
ARRDC4	NA	-1	0.00124428	[0.0, 0.0, 0.0, 0.2595701]
ARRDC5	NA	-1	0.00139747	[0.0, 0.0, 0.0, 0.4343176]
ARSA	NA	-1	0.00151528	[0.0, 0.0, 0.0, 0.0]
ARSB	NA	-1	0.00151528	[0.0, 0.0, 0.0, 0.0]
ARSD	NA	-1	0.00124445	[0.0, 0.0, 0.0, 0.2630676]
ARSE	NA	-1	0.00131891	[0.0, 0.0, 0.0, 0.1690168]
ARSF	NA	-1	0.00148548	[0.0, 0.0, 0.0, 0.0157266]
ARSG	NA	-1	0.00129211	[0.0, 0.0, 0.0, 0.3436204]
ARSH	NA	-1	0.00134312	[0.0, 0.0, 0.0, 0.1420418]
ARSI	NA	1	0.928209	[0.6532, 0.0, 0.0, 0.7483272]
ARSJ	NA	1	0.953494	[0.8313, 0.0, 0.0, 0.4877134]
ARSK	NA	-1	0.00174289	[0.0, 0.0, 0.0, 0.6433461]
ART4	NA	-1	0.00151528	[0.0, 0.0, 0.0, 0.0]
ART5	NA	-1	0.00151528	[0.0, 0.0, 0.0, 0.0]
ARTN	NA	-1	0.00153702	[0.0, 0.0, 0.0, 0.5345368]
ARVCF	NA	-1	0.00140581	[0.0, 0.0, 0.0, 0.0743939]
ARX	NA	-1	0.00160163	[0.0, 0.0, 0.0, 0.5701818]
AS3MT	NA	-1	0.00151528	[0.0, 0.0, 0.0, 0.0]
ASAH2B	NA	-1	0.00151528	[0.0, 0.0, 0.0, 0.0]
ASAP1	NA	-1	0.00146403	[0.0, 0.0, 0.0, 0.0302289]
ASAP2	NA	1	0.995484	[0.797575125, 0.8451841202157444, 0.0, 0.6770395]
ASAP3	NA	-1	0.0101947	[0.120417361, 0.0, 0.0, 0.6831368]
ASB10	NA	-1	0.00149972	[0.0, 0.0, 0.0, 0.0074933]
ASB11	NA	1	0.989913	[0.92550454, 0.0, 0.94236015, 0.94236015]
ASB12	NA	-1	0.00151528	[0.0, 0.0, 0.0, 0.0]
ASB15	NA	-1	0.00151528	[0.0, 0.0, 0.0, 0.0]
ASB2	NA	-1	0.00125853	[0.0, 0.0, 0.0, 0.3118695]
ASB3	NA	-1	0.00151528	[0.0, 0.0, 0.0, 0.0]
ASB5	NA	-1	0.0018347	[0.0, 0.0, 0.0, 0.687793]
ASB7	NA	-1	0.00152135	[0.0, 0.0, 0.0, 0.5256678]
ASB8	NA	-1	0.00151528	[0.0, 0.0, 0.0, 0.0]
ASB9	NA	-1	0.00151528	[0.0, 0.0, 0.0, 0.0]
ASCC1	NA	-1	0.0504693	[0.0, 0.0, 0.90981758, 0.90981758]
ASCC3	NA	1	0.575842	[0.507806958, 0.0, 0.0, 0.0184444]
ASCL1	NA	-1	0.00226774	[0.0, 0.0, 0.0, 0.8768777]
ASCL2	NA	-1	0.00151528	[0.0, 0.0, 0.0, 0.0]
ASCL5	NA	-1	0.00151528	[0.0, 0.0, 0.0, 0.0]
ASDURF	NA	-1	0.00151528	[0.0, 0.0, 0.0, 0.0]
ASF1A	NA	-1	0.0280723	[0.0, 0.0, 0.9003, 0.0]
ASF1B	NA	-1	0.0542225	[0.0, 0.0, 0.95, 0.7304571]
ASGR2	NA	-1	0.00151528	[0.0, 0.0, 0.0, 0.0]
ASH1L	NA	1	0.869668	[0.391783148, 0.461406949221805, 0.0, 0.002256]
ASH2L	NA	-1	0.00200362	[0.0, 0.0, 0.0, 0.76405]
ASIC2	NA	-1	0.00151528	[0.0, 0.0, 0.0, 0.0]
ASIC3	NA	-1	0.00151528	[0.0, 0.0, 0.0, 0.0]
ASIC5	NA	-1	0.00151528	[0.0, 0.0, 0.0, 0.0]
ASL	NA	-1	0.0530331	[0.0, 0.0, 0.92590337, 0.92590337]
ASMT	NA	-1	0.00151528	[0.0, 0.0, 0.0, 0.0]
ASNA1	NA	-1	0.00146633	[0.0, 0.0, 0.0, 0.0286589]
ASNS	NA	1	0.993752	[0.695890169, 0.9543357897283695, 0.0, 0.4382945]
ASPDH	NA	-1	0.00151528	[0.0, 0.0, 0.0, 0.0]
ASPG	NA	-1	0.00131783	[0.0, 0.0, 0.0, 0.1702391]
ASPH	NA	-1	0.00138192	[0.0, 0.0, 0.0, 0.0998094]
ASPHD1	NA	-1	0.00127125	[0.0, 0.0, 0.0, 0.2236057]
ASPHD2	NA	-1	0.00151528	[0.0, 0.0, 0.0, 0.0]
ASPM	NA	1	0.937478	[0.887611364, 0.0, 0.0, 0.0222111]
ASPN	NA	-1	0.00147068	[0.0, 0.0, 0.0, 0.4916738]
ASPRV1	NA	-1	0.00211754	[0.0, 0.0, 0.0, 0.8119389]
ASPSCR1	NA	-1	0.00139944	[0.0, 0.0, 0.0, 0.0811301]
ASRGL1	NA	-1	0.12631	[0.293223848, 0.0, 0.0, 0.5866242]
ASS1	NA	1	0.850051	[0.326290023, 0.0, 0.9844, 0.5488831]
ASTE1	NA	-1	0.0018403	[0.0, 0.0, 0.0, 0.6904308]
ASTN1	NA	1	0.730084	[0.154309729, 0.5041774756636639, 0.0, 0.8353623]
ASTN2	NA	1	0.741636	[0.572873837, 0.0, 0.0, 0.0400667]
ASXL1	NA	1	0.76301	[0.170210258, 0.5041774756636639, 0.0, 0.7329476]
ASXL2	NA	-1	0.00219926	[0.0, 0.0, 0.0, 0.8447367]
ASXL3	NA	-1	0.0014971	[0.0, 0.0, 0.0, 0.0087608]
ATAD2	NA	-1	0.00684205	[0.120256115, 0.0, 0.0, 0.0044254]
ATAD2B	NA	-1	0.00125905	[0.0, 0.0, 0.0, 0.2378996]
ATAD3A	NA	-1	0.0013373	[0.0, 0.0, 0.0, 0.1484911]
ATAD3C	NA	-1	0.00151458	[0.0, 0.0, 0.0, 0.0003334]
ATAD5	NA	1	0.91103	[0.224934709, 0.5684455464582316, 0.0, 0.7151529]
ATCAY	NA	-1	0.00151528	[0.0, 0.0, 0.0, 0.0]
ATF1	NA	-1	0.00144111	[0.0, 0.0, 0.0, 0.045958]
ATF2	NA	1	0.950911	[0.578777608, 0.0, 0.9269, 0.61277]
ATF3	NA	1	0.981119	[0.759010631, 0.0, 0.95, 0.8925575]
ATF4	NA	-1	0.00151528	[0.0, 0.0, 0.0, 0.0]
ATF5	NA	1	0.989256	[0.110891302, 1.0199360710783771, 0.98580913, 0.98580913]
ATF6	NA	1	0.943827	[0.703732884, 0.0, 0.0, 0.8059979]
ATF6B	NA	-1	0.00149362	[0.0, 0.0, 0.0, 0.0105423]
ATF7	NA	-1	0.00134622	[0.0, 0.0, 0.0, 0.1386298]
ATF7IP	NA	1	0.932138	[0.0, 0.8451841202157444, 0.7258, 0.2446217]
ATF7IP2	NA	-1	0.00130972	[0.0, 0.0, 0.0, 0.1793916]
ATF7-NPFF	NA	-1	0.00151528	[0.0, 0.0, 0.0, 0.0]
ATG10	NA	-1	0.00151528	[0.0, 0.0, 0.0, 0.0]
ATG12	NA	-1	0.00151528	[0.0, 0.0, 0.0, 0.0]
ATG13	NA	-1	0.00151528	[0.0, 0.0, 0.0, 0.0]
ATG16L1	NA	-1	0.0014165	[0.0, 0.0, 0.0, 0.0631536]
ATG16L2	NA	-1	0.00141717	[0.0, 0.0, 0.0, 0.4500442]
ATG2A	NA	1	0.893127	[0.740213899, 0.0, 0.0, 4.52e-05]
ATG2B	NA	1	0.966718	[0.499565409, 0.7481298038793058, 0.0, 0.050247]
ATG4A	NA	-1	0.00151528	[0.0, 0.0, 0.0, 0.0]
ATG4B	NA	-1	0.00151528	[0.0, 0.0, 0.0, 0.0]
ATG4C	NA	-1	0.0616123	[0.0, 0.0, 0.97472896, 0.97472896]
ATG4D	NA	-1	0.00131071	[0.0, 0.0, 0.0, 0.3608589]
ATG5	NA	-1	0.00151528	[0.0, 0.0, 0.0, 0.0]
ATG7	NA	-1	0.00151528	[0.0, 0.0, 0.0, 0.0]
ATG9A	NA	-1	0.00148335	[0.0, 0.0, 0.0, 0.0171579]
ATIC	NA	-1	0.00124572	[0.0, 0.0, 0.0, 0.2890057]
ATL1	NA	-1	0.00151528	[0.0, 0.0, 0.0, 0.0]
ATL2	NA	-1	0.00151528	[0.0, 0.0, 0.0, 0.0]
ATL3	NA	-1	0.00154612	[0.0, 0.0, 0.0, 0.5396476]
ATM	NA	1	0.970473	[0.935401269, 0.0, 0.0, 0.5885309]
ATMIN	NA	-1	0.00151528	[0.0, 0.0, 0.0, 0.0]
ATN1	NA	1	0.949192	[0.322748658, 0.5327960558170212, 0.7702, 0.1315477]
ATOH7	NA	-1	0.00151528	[0.0, 0.0, 0.0, 0.0]
ATOH8	NA	-1	0.00151528	[0.0, 0.0, 0.0, 0.0]
ATOX1	NA	-1	0.00151528	[0.0, 0.0, 0.0, 0.0]
ATP10A	NA	-1	0.00144821	[0.0, 0.0, 0.0, 0.0410608]
ATP10B	NA	-1	0.00125809	[0.0, 0.0, 0.0, 0.2390373]
ATP10D	NA	1	0.974254	[0.57816431, 0.7481298038793058, 0.0, 0.0331023]
ATP11A	NA	1	0.828272	[0.139784583, 0.6136779226834786, 0.0, 0.5154249]
ATP11AUN	NA	-1	0.00151528	[0.0, 0.0, 0.0, 0.0]
ATP11B	NA	-1	0.00127694	[0.0, 0.0, 0.0, 0.2169797]
ATP11C	NA	-1	0.00151526	[0.0, 0.0, 0.0, 8.5e-06]
ATP12A	NA	-1	0.00140968	[0.0, 0.0, 0.0, 0.0703194]
ATP13A1	NA	-1	0.00124443	[0.0, 0.0, 0.0, 0.262755]
ATP13A2	NA	-1	0.0013792	[0.0, 0.0, 0.0, 0.1027378]
ATP13A3	NA	-1	0.00126572	[0.0, 0.0, 0.0, 0.2300641]
ATP13A4	NA	1	0.949612	[0.8313, 0.0, 0.0, 0.4017071]
ATP13A5	NA	1	0.993351	[0.937303345, 0.7481298038793058, 0.0, 0.0957972]
ATP1A1	NA	1	0.968188	[0.0, 0.9543357897283695, 0.9959, 0.4714828]
ATP1A2	NA	1	0.998314	[0.901402212, 0.672066523978196, 0.96765701, 0.96765701]
ATP1A3	NA	1	0.580563	[0.440783586, 0.0, 0.0, 0.5777927]
ATP1A4	NA	-1	0.00134551	[0.0, 0.0, 0.0, 0.1394154]
ATP1B2	NA	-1	0.00139889	[0.0, 0.0, 0.0, 0.0817071]
ATP1B3	NA	-1	0.0112996	[0.144280497, 0.0, 0.0, 0.3995435]
ATP1B4	NA	-1	0.00129825	[0.0, 0.0, 0.0, 0.3493413]
ATP23	NA	-1	0.00151528	[0.0, 0.0, 0.0, 0.0]
ATP2A1	NA	-1	0.00151527	[0.0, 0.0, 0.0, 4e-07]
ATP2A2	NA	-1	0.0019225	[0.0, 0.0, 0.0, 0.7282641]
ATP2A3	NA	-1	0.00146267	[0.0, 0.0, 0.0, 0.0311565]
ATP2B1	NA	-1	0.340834	[0.368477239, 0.0, 0.0, 0.6888537]
ATP2B2	NA	1	0.993869	[0.832878608, 0.6136779226834786, 0.0, 0.8582709]
ATP2B3	NA	1	0.985535	[0.852908512, 0.5327960558170212, 0.0, 0.1795713]
ATP2B4	NA	1	0.965396	[0.0, 0.8451841202157444, 0.9576, 0.718585]
ATP2C1	NA	-1	0.00151528	[0.0, 0.0, 0.0, 0.0]
ATP2C2	NA	-1	0.00145302	[0.0, 0.0, 0.0, 0.0377557]
ATP4A	NA	1	0.751252	[0.563777737, 0.0, 0.0, 0.1036639]
ATP4B	NA	-1	0.00135872	[0.0, 0.0, 0.0, 0.4027344]
ATP5F1A	NA	-1	0.00151528	[0.0, 0.0, 0.0, 0.0]
ATP5F1B	NA	-1	0.00151528	[0.0, 0.0, 0.0, 0.0]
ATP5F1C	NA	-1	0.00151528	[0.0, 0.0, 0.0, 0.0]
ATP5F1D	NA	-1	0.00151528	[0.0, 0.0, 0.0, 0.0]
ATP5F1E	NA	-1	0.00151528	[0.0, 0.0, 0.0, 0.0]
ATP5IF1	NA	-1	0.00151528	[0.0, 0.0, 0.0, 0.0]
ATP5MC1	NA	-1	0.00151528	[0.0, 0.0, 0.0, 0.0]
ATP5MC2	NA	-1	0.00151528	[0.0, 0.0, 0.0, 0.0]
ATP5MC3	NA	-1	0.00151528	[0.0, 0.0, 0.0, 0.0]
ATP5MD	NA	-1	0.00151528	[0.0, 0.0, 0.0, 0.0]
ATP5ME	NA	-1	0.00151528	[0.0, 0.0, 0.0, 0.0]
ATP5MF	NA	-1	0.00151528	[0.0, 0.0, 0.0, 0.0]
ATP5MF-PTCD1	NA	-1	0.00151528	[0.0, 0.0, 0.0, 0.0]
ATP5MG	NA	-1	0.00151528	[0.0, 0.0, 0.0, 0.0]
ATP5MGL	NA	-1	0.00151528	[0.0, 0.0, 0.0, 0.0]
ATP5MPL	NA	-1	0.00151528	[0.0, 0.0, 0.0, 0.0]
ATP5PB	NA	-1	0.00151528	[0.0, 0.0, 0.0, 0.0]
ATP5PD	NA	-1	0.00151528	[0.0, 0.0, 0.0, 0.0]
ATP5PF	NA	-1	0.00151528	[0.0, 0.0, 0.0, 0.0]
ATP5PO	NA	-1	0.00151528	[0.0, 0.0, 0.0, 0.0]
ATP6	NA	-1	0.00151528	[0.0, 0.0, 0.0, 0.0]
ATP6	NA	-1	0.00151528	[0.0, 0.0, 0.0, 0.0]
ATP6	NA	-1	0.00151528	[0.0, 0.0, 0.0, 0.0]
ATP6AP1	NA	-1	0.00136216	[0.0, 0.0, 0.0, 0.1211711]
ATP6AP1L	NA	-1	0.00151528	[0.0, 0.0, 0.0, 0.0]
ATP6AP2	NA	-1	0.00151528	[0.0, 0.0, 0.0, 0.0]
ATP6V0A1	NA	-1	0.00126913	[0.0, 0.0, 0.0, 0.2260767]
ATP6V0A2	NA	-1	0.00140059	[0.0, 0.0, 0.0, 0.0799124]
ATP6V0A4	NA	1	0.997796	[0.977799033, 0.8451841202157444, 0.0, 0.7497862]
ATP6V0B	NA	-1	0.00151528	[0.0, 0.0, 0.0, 0.0]
ATP6V0C	NA	-1	0.00151528	[0.0, 0.0, 0.0, 0.0]
ATP6V0D2	NA	-1	0.413885	[0.395124767, 0.0, 0.0, 0.5517488]
ATP6V0E1	NA	-1	0.00151528	[0.0, 0.0, 0.0, 0.0]
ATP6V0E2	NA	-1	0.00151528	[0.0, 0.0, 0.0, 0.0]
ATP6V1B1	NA	-1	0.00151528	[0.0, 0.0, 0.0, 0.0]
ATP6V1B2	NA	-1	0.00143871	[0.0, 0.0, 0.0, 0.4669848]
ATP6V1C1	NA	-1	0.0012454	[0.0, 0.0, 0.0, 0.2824191]
ATP6V1C2	NA	-1	0.00141989	[0.0, 0.0, 0.0, 0.4521963]
ATP6V1D	NA	-1	0.00151528	[0.0, 0.0, 0.0, 0.0]
ATP6V1E1	NA	-1	0.00151528	[0.0, 0.0, 0.0, 0.0]
ATP6V1E2	NA	-1	0.00192607	[0.0, 0.0, 0.0, 0.7298703]
ATP6V1F	NA	-1	0.00151528	[0.0, 0.0, 0.0, 0.0]
ATP6V1FNB	NA	-1	0.00151528	[0.0, 0.0, 0.0, 0.0]
ATP6V1G2	NA	-1	0.00151528	[0.0, 0.0, 0.0, 0.0]
ATP6V1G3	NA	-1	0.00151528	[0.0, 0.0, 0.0, 0.0]
ATP7A	NA	1	0.522701	[0.42938844, 0.0, 0.0, 0.4977361]
ATP7B	NA	-1	0.0013497	[0.0, 0.0, 0.0, 0.1348029]
ATP8	NA	-1	0.00151528	[0.0, 0.0, 0.0, 0.0]
ATP8	NA	-1	0.00151528	[0.0, 0.0, 0.0, 0.0]
ATP8	NA	-1	0.00151528	[0.0, 0.0, 0.0, 0.0]
ATP8A1	NA	-1	0.00137565	[0.0, 0.0, 0.0, 0.4166371]
ATP8A2	NA	1	0.993897	[0.862666804, 0.7481298038793058, 0.0, 0.4184255]
ATP8B1	NA	-1	0.0012507	[0.0, 0.0, 0.0, 0.3043375]
ATP8B2	NA	-1	0.00140756	[0.0, 0.0, 0.0, 0.4424002]
ATP8B3	NA	-1	0.00150822	[0.0, 0.0, 0.0, 0.0033863]
ATP8B4	NA	1	0.996447	[0.574087152, 0.8038859206954393, 0.98266181, 0.98266181]
ATP9B	NA	1	0.934185	[0.8727, 0.0, 0.0, 0.0220296]
ATPAF1	NA	-1	0.00151528	[0.0, 0.0, 0.0, 0.0]
ATPAF2	NA	-1	0.00223797	[0.0, 0.0, 0.0, 0.8598494]
ATPSCKMT	NA	-1	0.00151528	[0.0, 0.0, 0.0, 0.0]
ATR	NA	-1	0.00144925	[0.0, 0.0, 0.0, 0.0403419]
ATRNL1	NA	-1	0.00137492	[0.0, 0.0, 0.0, 0.1073404]
ATRX	NA	1	0.947154	[0.397676015, 0.4311953292438538, 0.0, 0.7925331]
ATXN1	NA	-1	0.0233136	[0.0, 0.0, 0.8487, 0.0042824]
ATXN10	NA	-1	0.00218214	[0.0, 0.0, 0.0, 0.8379673]
ATXN1L	NA	-1	0.00130627	[0.0, 0.0, 0.0, 0.183303]
ATXN2L	NA	1	0.833098	[0.626233133, 0.0, 0.0, 0.0773969]
ATXN3	NA	-1	0.001559	[0.0, 0.0, 0.0, 0.5468269]
ATXN3L	NA	-1	0.00190688	[0.0, 0.0, 0.0, 0.7212014]
ATXN7	NA	-1	0.00125908	[0.0, 0.0, 0.0, 0.2378633]
ATXN7L1	NA	-1	0.00144095	[0.0, 0.0, 0.0, 0.0460699]
ATXN7L2	NA	-1	0.00147044	[0.0, 0.0, 0.0, 0.491489]
ATXN7L3	NA	-1	0.00151528	[0.0, 0.0, 0.0, 0.0]
ATXN7L3B	NA	-1	0.00151528	[0.0, 0.0, 0.0, 0.0]
ATXN8	NA	-1	0.00151528	[0.0, 0.0, 0.0, 0.0]
AUH	NA	-1	0.0209192	[0.0, 0.0, 0.8205, 0.0]
AURKA	NA	1	0.841173	[0.341540649, 0.0, 0.8934, 0.4333801]
AURKAIP1	NA	-1	0.00151528	[0.0, 0.0, 0.0, 0.0]
AURKB	NA	1	0.590621	[0.231244104, 0.0, 0.8508, 0.8552095]
AURKC	NA	-1	0.00189485	[0.0, 0.0, 0.0, 0.7157216]
AUTS2	NA	-1	0.00144183	[0.0, 0.0, 0.0, 0.0454612]
AVEN	NA	-1	0.00151528	[0.0, 0.0, 0.0, 0.0]
AVIL	NA	-1	0.00130462	[0.0, 0.0, 0.0, 0.185182]
AVPI1	NA	-1	0.00219707	[0.0, 0.0, 0.0, 0.8438729]
AVPR1A	NA	1	0.968602	[0.941925816, 0.0, 0.0, 0.4933747]
AVPR1B	NA	-1	0.00125456	[0.0, 0.0, 0.0, 0.2431931]
AWAT1	NA	-1	0.00151528	[0.0, 0.0, 0.0, 0.0]
AWAT2	NA	-1	0.00129119	[0.0, 0.0, 0.0, 0.2005227]
AXDND1	NA	-1	0.00151528	[0.0, 0.0, 0.0, 0.0]
AXIN1	NA	-1	0.0332813	[0.0, 0.0, 0.8697, 0.2904991]
AXIN2	NA	1	0.964722	[0.9818, 0.0, 0.0, 0.2424458]
AXL	NA	-1	0.0369946	[0.0, 0.0, 0.9758, 0.0]
AZGP1	NA	-1	0.00129427	[0.0, 0.0, 0.0, 0.3456405]
AZIN1	NA	-1	0.00146171	[0.0, 0.0, 0.0, 0.4848012]
AZIN2	NA	-1	0.00151528	[0.0, 0.0, 0.0, 0.0]
AZU1	NA	-1	0.00151703	[0.0, 0.0, 0.0, 0.5232096]
B2M	NA	-1	0.0196945	[0.0, 0.0, 0.8042, 0.0]
B3GALNT1	NA	-1	0.00151528	[0.0, 0.0, 0.0, 0.0]
B3GALNT2	NA	-1	0.137094	[0.338494156, 0.0, 0.0, 0.0343454]
B3GALT1	NA	-1	0.00197461	[0.0, 0.0, 0.0, 0.751425]
B3GALT4	NA	-1	0.00151528	[0.0, 0.0, 0.0, 0.0]
B3GAT1	NA	-1	0.00157217	[0.0, 0.0, 0.0, 0.5541099]
B3GAT3	NA	-1	0.00151528	[0.0, 0.0, 0.0, 0.0]
B3GLCT	NA	-1	0.00151528	[0.0, 0.0, 0.0, 0.0]
B3GNT2	NA	-1	0.00151528	[0.0, 0.0, 0.0, 0.0]
B3GNT3	NA	-1	0.00151528	[0.0, 0.0, 0.0, 0.0]
B3GNT5	NA	-1	0.00151528	[0.0, 0.0, 0.0, 0.0]
B3GNT6	NA	-1	0.0633599	[0.0, 0.0, 0.98384194, 0.98384194]
B3GNT7	NA	-1	0.00151528	[0.0, 0.0, 0.0, 0.0]
B3GNT8	NA	-1	0.00151528	[0.0, 0.0, 0.0, 0.0]
B3GNTL1	NA	-1	0.00151528	[0.0, 0.0, 0.0, 0.0]
B4GALNT1	NA	-1	0.00124543	[0.0, 0.0, 0.0, 0.2832054]
B4GALNT2	NA	-1	0.00222892	[0.0, 0.0, 0.0, 0.8563392]
B4GALNT3	NA	1	0.9653	[0.32061042, 0.9543357897283695, 0.0, 0.0923412]
B4GALNT4	NA	1	0.960304	[0.816052235, 0.0, 0.0, 0.7203946]
B4GALT1	NA	-1	0.00196641	[0.0, 0.0, 0.0, 0.7478187]
B4GALT2	NA	-1	0.00151528	[0.0, 0.0, 0.0, 0.0]
B4GALT3	NA	-1	0.00124563	[0.0, 0.0, 0.0, 0.2872655]
B4GALT4	NA	1	0.941003	[0.6794, 0.0, 0.0, 0.8803723]
B4GALT5	NA	-1	0.00161985	[0.0, 0.0, 0.0, 0.5799724]
B4GALT7	NA	-1	0.00172593	[0.0, 0.0, 0.0, 0.6348816]
B4GAT1	NA	-1	0.00151528	[0.0, 0.0, 0.0, 0.0]
B9D1	NA	-1	0.00151528	[0.0, 0.0, 0.0, 0.0]
B9D2	NA	-1	0.00151528	[0.0, 0.0, 0.0, 0.0]
BAALC	NA	1	0.989604	[0.137875498, 1.0267243183629582, 0.93528867, 0.93528867]
BABAM1	NA	-1	0.00151528	[0.0, 0.0, 0.0, 0.0]
BABAM2	NA	-1	0.00151528	[0.0, 0.0, 0.0, 0.0]
BACE2	NA	-1	0.00173947	[0.0, 0.0, 0.0, 0.6416479]
BACH1	NA	-1	0.00136185	[0.0, 0.0, 0.0, 0.1215064]
BACH2	NA	-1	0.263857	[0.360649123, 0.0, 0.0, 0.4126955]
BAD	NA	-1	0.0446934	[0.0, 0.0, 0.8744, 0.8267493]
BAG1	NA	-1	0.0577515	[0.0, 0.0, 0.9725, 0.7253578]
BAG2	NA	-1	0.00151528	[0.0, 0.0, 0.0, 0.0]
BAG3	NA	-1	0.0372782	[0.0, 0.0, 0.9779, 0.0]
BAG4	NA	1	0.952389	[0.532050018, 0.0, 0.91862661, 0.91862661]
BAG6	NA	-1	0.00151528	[0.0, 0.0, 0.0, 0.0]
BAGE	NA	-1	0.00151528	[0.0, 0.0, 0.0, 0.0]
BAGE2	NA	-1	0.00151528	[0.0, 0.0, 0.0, 0.0]
BAGE3	NA	-1	0.00151528	[0.0, 0.0, 0.0, 0.0]
BAGE4	NA	-1	0.00151528	[0.0, 0.0, 0.0, 0.0]
BAGE5	NA	-1	0.00151528	[0.0, 0.0, 0.0, 0.0]
BAHCC1	NA	-1	0.00129524	[0.0, 0.0, 0.0, 0.3465454]
BAIAP2	NA	1	0.941099	[0.899402114, 0.0, 0.0, 0.0397137]
BAIAP2L1	NA	-1	0.00151528	[0.0, 0.0, 0.0, 0.0]
BAIAP2L2	NA	-1	0.00124539	[0.0, 0.0, 0.0, 0.2822045]
BAIAP3	NA	-1	0.00149262	[0.0, 0.0, 0.0, 0.0111517]
BAK1	NA	-1	0.00137559	[0.0, 0.0, 0.0, 0.106621]
BAMBI	NA	-1	0.00151528	[0.0, 0.0, 0.0, 0.0]
BANF1	NA	-1	0.00228776	[0.0, 0.0, 0.0, 0.8900342]
BANF2	NA	-1	0.00188263	[0.0, 0.0, 0.0, 0.7101188]
BANK1	NA	-1	0.00145245	[0.0, 0.0, 0.0, 0.4776586]
BAP1	NA	1	0.989653	[0.485797267, 0.9543357897283695, 0.0, 0.6725729]
BARD1	NA	-1	0.026148	[0.0, 0.0, 0.738, 0.5998069]
BARHL1	NA	-1	0.00126549	[0.0, 0.0, 0.0, 0.2303335]
BARHL2	NA	-1	0.00141033	[0.0, 0.0, 0.0, 0.4446095]
BARX1	NA	-1	0.00127006	[0.0, 0.0, 0.0, 0.3228705]
BARX2	NA	-1	0.00151528	[0.0, 0.0, 0.0, 0.0]
BASP1	NA	-1	0.00151528	[0.0, 0.0, 0.0, 0.0]
BATF	NA	1	0.998997	[0.7864, 0.9864083982273559, 0.999661269, 0.999661269]
BAX	NA	-1	0.00140563	[0.0, 0.0, 0.0, 0.4408527]
BAZ1A	NA	-1	0.0345286	[0.23301733, 0.0, 0.0, 0.0477642]
BAZ1B	NA	-1	0.00129365	[0.0, 0.0, 0.0, 0.1977028]
BAZ2A	NA	1	0.72279	[0.0, 0.8451841202157444, 0.0, 0.1910681]
BAZ2B	NA	1	0.806001	[0.62031449, 0.0, 0.0, 0.015102]
BBC3	NA	-1	0.00130046	[0.0, 0.0, 0.0, 0.351394]
BBOF1	NA	-1	0.00151528	[0.0, 0.0, 0.0, 0.0]
BBOX1	NA	-1	0.00161437	[0.0, 0.0, 0.0, 0.5770379]
BBS1	NA	-1	0.00137927	[0.0, 0.0, 0.0, 0.4195881]
BBS12	NA	-1	0.0406864	[0.219570783, 0.0, 0.0, 0.5265989]
BBS2	NA	-1	0.00151528	[0.0, 0.0, 0.0, 0.0]
BBS4	NA	-1	0.00127393	[0.0, 0.0, 0.0, 0.3265352]
BBS5	NA	-1	0.0494723	[0.0, 0.0, 0.90335264, 0.90335264]
BBS7	NA	-1	0.00128766	[0.0, 0.0, 0.0, 0.2045762]
BBS9	NA	-1	0.0013558	[0.0, 0.0, 0.0, 0.1281136]
BBX	NA	-1	0.0012488	[0.0, 0.0, 0.0, 0.3025127]
BCAM	NA	-1	0.00145275	[0.0, 0.0, 0.0, 0.0379349]
BCAN	NA	1	0.852238	[0.647701713, 0.0, 0.0, 0.082912]
BCAP29	NA	-1	0.00151528	[0.0, 0.0, 0.0, 0.0]
BCAP31	NA	1	0.859419	[0.0, 0.8451841202157444, 0.0, 0.8740189]
BCAR1	NA	1	0.934788	[0.513176828, 0.0, 0.9715, 0.5452596]
BCAR3	NA	-1	0.00151528	[0.0, 0.0, 0.0, 0.0]
BCAS1	NA	-1	0.00131332	[0.0, 0.0, 0.0, 0.3632568]
BCAS3	NA	-1	0.116676	[0.282496023, 0.0, 0.0, 0.6720451]
BCAS4	NA	-1	0.00617885	[0.109608729, 0.0, 0.0, 0.3316109]
BCAT1	NA	-1	0.00151528	[0.0, 0.0, 0.0, 0.0]
BCAT2	NA	-1	0.00181228	[0.0, 0.0, 0.0, 0.6771489]
BCCIP	NA	-1	0.00146737	[0.0, 0.0, 0.0, 0.4891411]
BCHE	NA	-1	0.00140495	[0.0, 0.0, 0.0, 0.4403139]
BCKDHA	NA	-1	0.0425821	[0.0, 0.0, 0.9553, 0.2233996]
BCKDK	NA	-1	0.00151528	[0.0, 0.0, 0.0, 0.0]
BCL10	NA	-1	0.0548297	[0.0, 0.0, 0.9451, 0.8373126]
BCL11A	NA	-1	0.00170045	[0.0, 0.0, 0.0, 0.6220063]
BCL11B	NA	1	0.99006	[0.730152761, 0.9184805665561464, 0.0, 5e-07]
BCL2	NA	-1	0.0398257	[0.0, 0.0, 0.9961, 0.0]
BCL2L1	NA	-1	0.0349387	[0.0, 0.0, 0.9601, 0.0]
BCL2L10	NA	-1	0.00159348	[0.0, 0.0, 0.0, 0.5657628]
BCL2L11	NA	-1	0.001866	[0.0, 0.0, 0.0, 0.702438]
BCL2L12	NA	-1	0.0012721	[0.0, 0.0, 0.0, 0.3248068]
BCL2L13	NA	-1	0.0013014	[0.0, 0.0, 0.0, 0.3522688]
BCL2L14	NA	-1	0.00151528	[0.0, 0.0, 0.0, 0.0]
BCL2L15	NA	-1	0.00151528	[0.0, 0.0, 0.0, 0.0]
BCL2L2	NA	-1	0.00151528	[0.0, 0.0, 0.0, 0.0]
BCL2L2-PABPN1	NA	-1	0.00151528	[0.0, 0.0, 0.0, 0.0]
BCL3	NA	-1	0.0589614	[0.0, 0.0, 0.96043404, 0.96043404]
BCL6	NA	1	0.984352	[0.806357435, 0.0, 0.92657226, 0.92657226]
BCL7A	NA	1	0.951259	[0.741191758, 0.0, 0.0, 0.8020732]
BCL7B	NA	-1	0.00151528	[0.0, 0.0, 0.0, 0.0]
BCL7C	NA	1	0.887214	[0.585900368, 0.0, 0.0, 0.7041915]
BCL9	NA	-1	0.180939	[0.311031923, 0.0, 0.0, 0.7878316]
BCL9L	NA	-1	0.00151528	[0.0, 0.0, 0.0, 0.0]
BCLAF1	NA	1	0.961089	[0.325731885, 0.672066523978196, 0.0, 0.6840808]
BCLAF3	NA	-1	0.00151528	[0.0, 0.0, 0.0, 0.0]
BCO1	NA	-1	0.00151528	[0.0, 0.0, 0.0, 0.0]
BCOR	NA	-1	0.447056	[0.460632369, 0.0, 0.0, 0.0443843]
BCORL1	NA	-1	0.0185891	[0.191026217, 0.0, 0.0, 0.0759448]
BCR	NA	1	0.881256	[0.4995, 0.0, 0.9127, 0.0058848]
BCS1L	NA	-1	0.0021634	[0.0, 0.0, 0.0, 0.8304977]
BDH1	NA	-1	0.00151528	[0.0, 0.0, 0.0, 0.0]
BDH2	NA	-1	0.00151528	[0.0, 0.0, 0.0, 0.0]
BDKRB1	NA	-1	0.00206781	[0.023284926, 0.0, 0.0, 0.5475234]
BDKRB2	NA	-1	0.0461347	[0.0, 0.0, 0.9421, 0.3568001]
BDNF	NA	1	0.997789	[0.642738815, 1.0267243183629582, 0.969, 0.6284221]
BDP1	NA	-1	0.0309674	[0.0, 0.0, 0.9269, 0.0006476]
BEAN1	NA	-1	0.00151528	[0.0, 0.0, 0.0, 0.0]
BECN1	NA	-1	0.00136553	[0.0, 0.0, 0.0, 0.1175028]
BECN2	NA	-1	0.00151528	[0.0, 0.0, 0.0, 0.0]
BEGAIN	NA	1	0.997422	[0.795874981, 1.0, 0.0, 0.818318]
BEND2	NA	1	0.928446	[0.152046254, 0.8451841202157444, 0.0, 0.4008464]
BEND3	NA	-1	0.00124524	[0.0, 0.0, 0.0, 0.2791639]
BEND5	NA	-1	0.00151528	[0.0, 0.0, 0.0, 0.0]
BEND7	NA	-1	0.00217631	[0.027610379, 0.0, 0.0, 0.5396925]
BEST2	NA	-1	0.00151486	[0.0, 0.0, 0.0, 0.0002012]
BEST3	NA	-1	0.00153547	[0.0, 0.0, 0.0, 0.5336657]
BEST4	NA	-1	0.00151528	[0.0, 0.0, 0.0, 0.0]
BET1	NA	-1	0.00151528	[0.0, 0.0, 0.0, 0.0]
BET1L	NA	-1	0.00151528	[0.0, 0.0, 0.0, 0.0]
BEX1	NA	-1	0.00151528	[0.0, 0.0, 0.0, 0.0]
BEX3	NA	-1	0.00151528	[0.0, 0.0, 0.0, 0.0]
BEX4	NA	-1	0.00151528	[0.0, 0.0, 0.0, 0.0]
BEX5	NA	-1	0.00151528	[0.0, 0.0, 0.0, 0.0]
BFAR	NA	1	0.974232	[0.9979256, 0.0, 0.0, 0.5003079]
BFSP1	NA	-1	0.00132476	[0.0, 0.0, 0.0, 0.162461]
BFSP2	NA	-1	0.133217	[0.298731913, 0.0, 0.0, 0.5585619]
BGLAP	NA	-1	0.00151528	[0.0, 0.0, 0.0, 0.0]
BGN	NA	-1	0.0016444	[0.0, 0.0, 0.0, 0.5929921]
BHLHA15	NA	-1	0.00151528	[0.0, 0.0, 0.0, 0.0]
BHLHE22	NA	1	0.912799	[0.630782579, 0.0, 0.0, 0.5813931]
BHLHE23	NA	-1	0.00213927	[0.0, 0.0, 0.0, 0.8207841]
BHLHE40	NA	-1	0.128668	[0.287695797, 0.0, 0.0, 0.7069246]
BHLHE41	NA	-1	0.00151528	[0.0, 0.0, 0.0, 0.0]
BHMG1	NA	-1	0.00151528	[0.0, 0.0, 0.0, 0.0]
BHMT	NA	-1	0.455189	[0.409768835, 0.0, 0.0, 0.5015592]
BHMT2	NA	-1	0.00124516	[0.0, 0.0, 0.0, 0.2775495]
BICC1	NA	-1	0.00140395	[0.0, 0.0, 0.0, 0.0763597]
BICD1	NA	1	0.889992	[0.609388877, 0.0, 0.0, 0.4619508]
BICD2	NA	-1	0.00151528	[0.0, 0.0, 0.0, 0.0]
BICDL1	NA	-1	0.00151528	[0.0, 0.0, 0.0, 0.0]
BICDL2	NA	-1	0.00151528	[0.0, 0.0, 0.0, 0.0]
BICRA	NA	-1	0.00151528	[0.0, 0.0, 0.0, 0.0]
BICRAL	NA	-1	0.00151528	[0.0, 0.0, 0.0, 0.0]
BID	NA	-1	0.0166052	[0.0, 0.0, 0.7582, 0.0]
BIK	NA	-1	0.00124536	[0.0, 0.0, 0.0, 0.2816926]
BIN1	NA	-1	0.00129497	[0.0, 0.0, 0.0, 0.1961909]
BIN3	NA	-1	0.00151528	[0.0, 0.0, 0.0, 0.0]
BIRC2	NA	-1	0.00193647	[0.0, 0.0, 0.0, 0.7345342]
BIRC3	NA	-1	0.0641748	[0.234557889, 0.0, 0.0, 0.839946]
BIRC5	NA	-1	0.0334249	[0.0, 0.0, 0.8131, 0.567387]
BIRC6	NA	-1	0.0514214	[0.238013538, 0.0, 0.0, 0.4758866]
BIRC7	NA	-1	0.00221184	[0.0, 0.0, 0.0, 0.8496747]
BIVM	NA	-1	0.00151528	[0.0, 0.0, 0.0, 0.0]
BIVM-ERCC5	NA	-1	0.00151528	[0.0, 0.0, 0.0, 0.0]
BLCAP	NA	-1	0.00151528	[0.0, 0.0, 0.0, 0.0]
BLID	NA	-1	0.00162448	[0.0, 0.0, 0.0, 0.5824441]
BLK	NA	1	0.723344	[0.521127121, 0.0, 0.0, 0.257744]
BLM	NA	1	0.70784	[0.5223, 0.0, 0.0, 0.2130841]
BLMH	NA	-1	0.00148815	[0.0, 0.0, 0.0, 0.5049392]
BLNK	NA	1	0.981778	[0.0, 0.9864083982273559, 0.9791034, 0.9791034]
BLOC1S2	NA	-1	0.00151528	[0.0, 0.0, 0.0, 0.0]
BLOC1S3	NA	-1	0.00151528	[0.0, 0.0, 0.0, 0.0]
BLOC1S4	NA	-1	0.00151528	[0.0, 0.0, 0.0, 0.0]
BLOC1S6	NA	-1	0.00151528	[0.0, 0.0, 0.0, 0.0]
BMF	NA	-1	0.00151528	[0.0, 0.0, 0.0, 0.0]
BMI1	NA	-1	0.00151528	[0.0, 0.0, 0.0, 0.0]
BMP1	NA	-1	0.00150971	[0.0, 0.0, 0.0, 0.0026731]
BMP10	NA	-1	0.00151528	[0.0, 0.0, 0.0, 0.0]
BMP15	NA	-1	0.00207281	[0.0, 0.0, 0.0, 0.7934499]
BMP2	NA	-1	0.0633421	[0.0, 0.0, 0.98375002, 0.98375002]
BMP2K	NA	1	0.731648	[0.006391588, 0.7481298038793058, 0.0, 0.6311533]
BMP3	NA	1	0.961718	[0.0, 0.7481298038793058, 0.96920971, 0.96920971]
BMP4	NA	1	0.993642	[0.638729699, 0.9184805665561464, 0.0, 0.7063132]
BMP5	NA	-1	0.00149835	[0.0, 0.0, 0.0, 0.5124848]
BMP6	NA	-1	0.00124489	[0.0, 0.0, 0.0, 0.2720511]
BMP7	NA	-1	0.00125058	[0.0, 0.0, 0.0, 0.2479119]
BMP8A	NA	-1	0.00151528	[0.0, 0.0, 0.0, 0.0]
BMP8B	NA	-1	0.00151528	[0.0, 0.0, 0.0, 0.0]
BMPER	NA	-1	0.00129282	[0.0, 0.0, 0.0, 0.198647]
BMPR1A	NA	-1	0.00151528	[0.0, 0.0, 0.0, 0.0]
BMPR1B	NA	-1	0.0362087	[0.0, 0.0, 0.9699, 0.0]
BMPR2	NA	-1	0.0295992	[0.0, 0.0, 0.8202, 0.3562865]
BMS1	NA	1	0.675731	[0.487277334, 0.0, 0.0, 0.3345526]
BMT2	NA	-1	0.00151528	[0.0, 0.0, 0.0, 0.0]
BMX	NA	-1	0.030626	[0.0, 0.0, 0.8833, 0.1535553]
BNC1	NA	1	0.990663	[0.749428178, 0.7481298038793058, 0.0, 0.3997947]
BNC2	NA	-1	0.00140553	[0.0, 0.0, 0.0, 0.0746866]
BNIP2	NA	-1	0.00214808	[0.0, 0.0, 0.0, 0.8243424]
BNIP3	NA	-1	0.00213579	[0.0, 0.0, 0.0, 0.8193737]
BOC	NA	-1	0.00136261	[0.0, 0.0, 0.0, 0.4059393]
BOD1	NA	-1	0.00151528	[0.0, 0.0, 0.0, 0.0]
BOD1L1	NA	-1	0.00151528	[0.0, 0.0, 0.0, 0.0]
BOK	NA	-1	0.00151528	[0.0, 0.0, 0.0, 0.0]
BOLA1	NA	-1	0.00153994	[0.0, 0.0, 0.0, 0.5361817]
BOLA2	NA	-1	0.00151528	[0.0, 0.0, 0.0, 0.0]
BOLA2B	NA	-1	0.00151528	[0.0, 0.0, 0.0, 0.0]
BOLA2-SMG1P6	NA	-1	0.00151528	[0.0, 0.0, 0.0, 0.0]
BOLA3	NA	-1	0.00151528	[0.0, 0.0, 0.0, 0.0]
BOLL	NA	-1	0.00151528	[0.0, 0.0, 0.0, 0.0]
BOP1	NA	-1	0.00151528	[0.0, 0.0, 0.0, 0.0]
BORA	NA	-1	0.00151528	[0.0, 0.0, 0.0, 0.0]
BORCS5	NA	-1	0.00151528	[0.0, 0.0, 0.0, 0.0]
BORCS6	NA	-1	0.00151528	[0.0, 0.0, 0.0, 0.0]
BORCS7	NA	-1	0.00151528	[0.0, 0.0, 0.0, 0.0]
BORCS8	NA	-1	0.00151528	[0.0, 0.0, 0.0, 0.0]
BORCS8-MEF2B	NA	-1	0.00151528	[0.0, 0.0, 0.0, 0.0]
BPGM	NA	-1	0.00151528	[0.0, 0.0, 0.0, 0.0]
BPHL	NA	-1	0.0538729	[0.0, 0.0, 0.93101288, 0.93101288]
BPIFB1	NA	-1	0.00151528	[0.0, 0.0, 0.0, 0.0]
BPIFB2	NA	-1	0.00151528	[0.0, 0.0, 0.0, 0.0]
BPIFB3	NA	-1	0.00151528	[0.0, 0.0, 0.0, 0.0]
BPIFB6	NA	-1	0.00151528	[0.0, 0.0, 0.0, 0.0]
BPIFC	NA	-1	0.00151528	[0.0, 0.0, 0.0, 0.0]
BPNT1	NA	-1	0.00200534	[0.0, 0.0, 0.0, 0.7647971]
BPTF	NA	-1	0.00297848	[0.064387953, 0.0, 0.0, 0.0993592]
BPY2	NA	-1	0.00151528	[0.0, 0.0, 0.0, 0.0]
BPY2B	NA	-1	0.00151528	[0.0, 0.0, 0.0, 0.0]
BPY2C	NA	-1	0.00151528	[0.0, 0.0, 0.0, 0.0]
BRAF	NA	-1	0.0335021	[0.0, 0.0, 0.8427, 0.3990824]
BRAP	NA	-1	0.00151528	[0.0, 0.0, 0.0, 0.0]
BRAT1	NA	1	0.659705	[0.0, 0.8451841202157444, 0.0, 0.0]
BRCC3	NA	-1	0.00151528	[0.0, 0.0, 0.0, 0.0]
BRD1	NA	1	0.904763	[0.7674, 0.0, 0.0, 0.0084842]
BRD2	NA	-1	0.00187653	[0.0, 0.0, 0.0, 0.7073115]
BRD3	NA	1	0.964781	[0.2459, 0.7481298038793058, 0.0, 0.8898942]
BRD3OS	NA	-1	0.00151528	[0.0, 0.0, 0.0, 0.0]
BRD4	NA	-1	0.00151528	[0.0, 0.0, 0.0, 0.0]
BRD7	NA	-1	0.00131808	[0.0, 0.0, 0.0, 0.3676275]
BRD8	NA	1	0.97759	[0.9709, 0.0, 0.0, 0.7599534]
BRD9	NA	-1	0.00151528	[0.0, 0.0, 0.0, 0.0]
BRDT	NA	-1	0.00151528	[0.0, 0.0, 0.0, 0.0]
BRF2	NA	-1	0.0429872	[0.0, 0.0, 0.8586, 0.8512657]
BRI3	NA	-1	0.00151528	[0.0, 0.0, 0.0, 0.0]
BRI3BP	NA	-1	0.00151528	[0.0, 0.0, 0.0, 0.0]
BRICD5	NA	-1	0.00151528	[0.0, 0.0, 0.0, 0.0]
BRINP1	NA	-1	0.00151528	[0.0, 0.0, 0.0, 0.0]
BRINP2	NA	-1	0.0113248	[0.156619636, 0.0, 0.0, 0.0]
BRINP3	NA	-1	0.00151528	[0.0, 0.0, 0.0, 0.0]
BRIP1	NA	-1	0.00151525	[0.0, 0.0, 0.0, 1.2e-05]
BRIX1	NA	-1	0.00124545	[0.0, 0.0, 0.0, 0.2835538]
BRK1	NA	-1	0.00151528	[0.0, 0.0, 0.0, 0.0]
BRMS1	NA	-1	0.00151528	[0.0, 0.0, 0.0, 0.0]
BRMS1L	NA	-1	0.00163617	[0.0, 0.0, 0.0, 0.5886477]
BROX	NA	-1	0.00151528	[0.0, 0.0, 0.0, 0.0]
BRPF1	NA	-1	0.00150784	[0.0, 0.0, 0.0, 0.0035736]
BRPF3	NA	-1	0.0384902	[0.240447287, 0.0, 0.0, 0.0343366]
BRS3	NA	-1	0.00151528	[0.0, 0.0, 0.0, 0.0]
BRSK1	NA	-1	0.00493149	[0.101183116, 0.0, 0.0, 0.0884122]
BRWD1	NA	1	0.995752	[0.8457, 0.7481298038793058, 0.0, 0.8176939]
BRWD3	NA	-1	0.0580289	[0.253968113, 0.0, 0.0, 0.3420023]
BSCL2	NA	-1	0.00151528	[0.0, 0.0, 0.0, 0.0]
BSDC1	NA	-1	0.00151528	[0.0, 0.0, 0.0, 0.0]
BSG	NA	-1	0.00151528	[0.0, 0.0, 0.0, 0.0]
BSN	NA	-1	0.19786	[0.372885478, 0.0, 0.0, 0.0137374]
BSND	NA	-1	0.0015084	[0.0, 0.0, 0.0, 0.0033027]
BSPH1	NA	-1	0.00151528	[0.0, 0.0, 0.0, 0.0]
BSPRY	NA	-1	0.00202244	[0.0, 0.0, 0.0, 0.7721469]
BST1	NA	-1	0.00151528	[0.0, 0.0, 0.0, 0.0]
BST2	NA	-1	0.00151528	[0.0, 0.0, 0.0, 0.0]
BTAF1	NA	-1	0.246472	[0.362438329, 0.0, 0.0, 0.284834]
BTBD1	NA	-1	0.00151528	[0.0, 0.0, 0.0, 0.0]
BTBD11	NA	-1	0.0013478	[0.0, 0.0, 0.0, 0.1368854]
BTBD17	NA	-1	0.00228406	[0.0, 0.0, 0.0, 0.8876123]
BTBD18	NA	-1	0.00137494	[0.0, 0.0, 0.0, 0.1073232]
BTBD19	NA	-1	0.00135925	[0.0, 0.0, 0.0, 0.4031686]
BTBD3	NA	-1	0.00151528	[0.0, 0.0, 0.0, 0.0]
BTBD6	NA	-1	0.00124442	[0.0, 0.0, 0.0, 0.2625585]
BTBD7	NA	-1	0.00148787	[0.0, 0.0, 0.0, 0.0141236]
BTBD8	NA	-1	0.00151528	[0.0, 0.0, 0.0, 0.0]
BTBD9	NA	-1	0.00132697	[0.0, 0.0, 0.0, 0.1599875]
BTD	NA	-1	0.00151528	[0.0, 0.0, 0.0, 0.0]
BTF3	NA	-1	0.00151528	[0.0, 0.0, 0.0, 0.0]
BTG1	NA	-1	0.00151528	[0.0, 0.0, 0.0, 0.0]
BTG2	NA	-1	0.00189711	[0.0, 0.0, 0.0, 0.7167527]
BTG4	NA	-1	0.00151528	[0.0, 0.0, 0.0, 0.0]
BTK	NA	-1	0.0403636	[0.0, 0.0, 0.9998, 0.0]
BTLA	NA	-1	0.00159654	[0.0, 0.0, 0.0, 0.5674248]
BTN1A1	NA	-1	0.0017598	[0.0, 0.0, 0.0, 0.6517062]
BTN2A1	NA	-1	0.0502099	[0.217, 0.0, 0.0, 0.8695986]
BTN2A2	NA	-1	0.00151528	[0.0, 0.0, 0.0, 0.0]
BTN3A1	NA	-1	0.00141113	[0.0, 0.0, 0.0, 0.44524]
BTN3A2	NA	-1	0.00140812	[0.0, 0.0, 0.0, 0.4428478]
BTN3A3	NA	1	0.972452	[0.025574949, 0.8451841202157444, 0.91227408, 0.91227408]
BTNL10	NA	-1	0.00151528	[0.0, 0.0, 0.0, 0.0]
BTNL3	NA	-1	0.00151528	[0.0, 0.0, 0.0, 0.0]
BTNL8	NA	1	0.938175	[0.897784738, 0.0, 0.0, 0.0004234]
BTNL9	NA	-1	0.00136044	[0.0, 0.0, 0.0, 0.4041499]
BTRC	NA	-1	0.040273	[0.0, 0.0, 0.8748, 0.5239296]
BUB1	NA	-1	0.00141087	[0.0, 0.0, 0.0, 0.0690623]
BUB1B	NA	1	0.998514	[0.939484401, 0.9184805665561464, 0.9137, 0.3730231]
BUB1B-PAK6	NA	-1	0.00151528	[0.0, 0.0, 0.0, 0.0]
BUB3	NA	-1	0.0470977	[0.0, 0.0, 0.9058, 0.6715004]
BUD23	NA	-1	0.00151528	[0.0, 0.0, 0.0, 0.0]
BVES	NA	-1	0.00151528	[0.0, 0.0, 0.0, 0.0]
BYSL	NA	-1	0.00220241	[0.0, 0.0, 0.0, 0.8459757]
BZW1	NA	-1	0.00125054	[0.0, 0.0, 0.0, 0.2479625]
BZW2	NA	1	0.998427	[0.978623666, 0.9864083982273559, 0.0, 0.6994846]
C10orf105	NA	-1	0.00151528	[0.0, 0.0, 0.0, 0.0]
C10orf111	NA	-1	0.00151528	[0.0, 0.0, 0.0, 0.0]
C10orf113	NA	-1	0.00151528	[0.0, 0.0, 0.0, 0.0]
C10orf120	NA	-1	0.00151528	[0.0, 0.0, 0.0, 0.0]
C10orf142	NA	-1	0.00151528	[0.0, 0.0, 0.0, 0.0]
C10orf143	NA	-1	0.00151528	[0.0, 0.0, 0.0, 0.0]
C10orf25	NA	-1	0.00151528	[0.0, 0.0, 0.0, 0.0]
C10orf53	NA	-1	0.00151528	[0.0, 0.0, 0.0, 0.0]
C10orf62	NA	-1	0.00151528	[0.0, 0.0, 0.0, 0.0]
C10orf67	NA	-1	0.00151528	[0.0, 0.0, 0.0, 0.0]
C10orf71	NA	-1	0.321974	[0.383883966, 0.0, 0.0, 0.3190834]
C10orf88	NA	-1	0.00151528	[0.0, 0.0, 0.0, 0.0]
C10orf90	NA	-1	0.00124501	[0.0, 0.0, 0.0, 0.2744424]
C10orf95	NA	-1	0.00203684	[0.0, 0.0, 0.0, 0.7782901]
C11orf16	NA	1	0.958128	[0.19529793, 0.9184805665561464, 0.0, 0.4322573]
C11orf24	NA	-1	0.00151528	[0.0, 0.0, 0.0, 0.0]
C11orf42	NA	-1	0.00124436	[0.0, 0.0, 0.0, 0.2611992]
C11orf44	NA	-1	0.00151528	[0.0, 0.0, 0.0, 0.0]
C11orf45	NA	-1	0.0021815	[0.0, 0.0, 0.0, 0.8377124]
C11orf52	NA	-1	0.00125304	[0.0, 0.0, 0.0, 0.2449925]
C11orf54	NA	-1	0.00151528	[0.0, 0.0, 0.0, 0.0]
C11orf65	NA	-1	0.00151528	[0.0, 0.0, 0.0, 0.0]
C11orf80	NA	-1	0.00127082	[0.0, 0.0, 0.0, 0.3235889]
C11orf86	NA	-1	0.00151528	[0.0, 0.0, 0.0, 0.0]
C11orf91	NA	-1	0.00151528	[0.0, 0.0, 0.0, 0.0]
C11orf94	NA	-1	0.00151528	[0.0, 0.0, 0.0, 0.0]
C11orf95	NA	-1	0.00151528	[0.0, 0.0, 0.0, 0.0]
C11orf97	NA	-1	0.00151528	[0.0, 0.0, 0.0, 0.0]
C11orf98	NA	-1	0.00151528	[0.0, 0.0, 0.0, 0.0]
C12orf10	NA	-1	0.00151528	[0.0, 0.0, 0.0, 0.0]
C12orf29	NA	1	0.999539	[0.9913, 1.0267243183629582, 0.9840251, 0.9840251]
C12orf4	NA	-1	0.00131188	[0.0, 0.0, 0.0, 0.3619398]
C12orf40	NA	-1	0.00124613	[0.0, 0.0, 0.0, 0.2973019]
C12orf43	NA	-1	0.00142728	[0.0, 0.0, 0.0, 0.4580266]
C12orf45	NA	-1	0.00151528	[0.0, 0.0, 0.0, 0.0]
C12orf49	NA	-1	0.00213437	[0.0, 0.0, 0.0, 0.8187973]
C12orf50	NA	-1	0.00149331	[0.0, 0.0, 0.0, 0.5088305]
C12orf54	NA	-1	0.00151528	[0.0, 0.0, 0.0, 0.0]
C12orf56	NA	1	0.995181	[0.839496587, 0.7481298038793058, 0.0, 0.7198374]
C12orf57	NA	-1	0.00151204	[0.0, 0.0, 0.0, 0.0015536]
C12orf65	NA	-1	0.00222934	[0.0, 0.0, 0.0, 0.8565015]
C12orf66	NA	-1	0.00151528	[0.0, 0.0, 0.0, 0.0]
C12orf71	NA	-1	0.00151528	[0.0, 0.0, 0.0, 0.0]
C12orf73	NA	-1	0.00151528	[0.0, 0.0, 0.0, 0.0]
C12orf74	NA	-1	0.00151528	[0.0, 0.0, 0.0, 0.0]
C12orf75	NA	-1	0.00151528	[0.0, 0.0, 0.0, 0.0]
C12orf76	NA	-1	0.00151528	[0.0, 0.0, 0.0, 0.0]
C12orf77	NA	1	0.937015	[0.0, 0.9543357897283695, 0.0, 0.993298736]
C12orf80	NA	-1	0.00151528	[0.0, 0.0, 0.0, 0.0]
C12orf81	NA	-1	0.00151528	[0.0, 0.0, 0.0, 0.0]
C13orf42	NA	-1	0.00151528	[0.0, 0.0, 0.0, 0.0]
C13orf46	NA	-1	0.00151528	[0.0, 0.0, 0.0, 0.0]
C14orf119	NA	-1	0.00151528	[0.0, 0.0, 0.0, 0.0]
C14orf132	NA	-1	0.00151528	[0.0, 0.0, 0.0, 0.0]
C14orf178	NA	-1	0.00151528	[0.0, 0.0, 0.0, 0.0]
C14orf180	NA	-1	0.00151528	[0.0, 0.0, 0.0, 0.0]
C14orf28	NA	-1	0.00200889	[0.0, 0.0, 0.0, 0.7663283]
C14orf93	NA	-1	0.00147123	[0.0, 0.0, 0.0, 0.4920904]
C15orf32	NA	-1	0.00151528	[0.0, 0.0, 0.0, 0.0]
C15orf39	NA	-1	0.00129519	[0.0, 0.0, 0.0, 0.3464997]
C15orf40	NA	-1	0.00151528	[0.0, 0.0, 0.0, 0.0]
C15orf41	NA	-1	0.00151528	[0.0, 0.0, 0.0, 0.0]
C15orf48	NA	-1	0.00151528	[0.0, 0.0, 0.0, 0.0]
C15orf53	NA	-1	0.00151528	[0.0, 0.0, 0.0, 0.0]
C15orf56	NA	-1	0.00151528	[0.0, 0.0, 0.0, 0.0]
C15orf61	NA	-1	0.00151528	[0.0, 0.0, 0.0, 0.0]
C15orf62	NA	-1	0.00151528	[0.0, 0.0, 0.0, 0.0]
C15orf65	NA	-1	0.00151528	[0.0, 0.0, 0.0, 0.0]
C16orf46	NA	-1	0.00151528	[0.0, 0.0, 0.0, 0.0]
C16orf71	NA	1	0.990787	[0.656735219, 0.8451841202157444, 0.0, 0.4803104]
C16orf72	NA	-1	0.00151528	[0.0, 0.0, 0.0, 0.0]
C16orf78	NA	-1	0.00151528	[0.0, 0.0, 0.0, 0.0]
C16orf82	NA	-1	0.00151528	[0.0, 0.0, 0.0, 0.0]
C16orf86	NA	1	0.983933	[0.0, 1.0267243183629582, 0.98655226, 0.98655226]
C16orf87	NA	-1	0.00151528	[0.0, 0.0, 0.0, 0.0]
C16orf89	NA	-1	0.0108459	[0.12587514, 0.0, 0.0, 0.6589551]
C16orf91	NA	-1	0.00151528	[0.0, 0.0, 0.0, 0.0]
C16orf92	NA	-1	0.00151528	[0.0, 0.0, 0.0, 0.0]
C16orf95	NA	-1	0.00151528	[0.0, 0.0, 0.0, 0.0]
C16orf96	NA	-1	0.00151528	[0.0, 0.0, 0.0, 0.0]
C16orf97	NA	-1	0.00151528	[0.0, 0.0, 0.0, 0.0]
C17orf102	NA	-1	0.049447	[0.0, 0.0, 0.90318653, 0.90318653]
C17orf107	NA	-1	0.00151528	[0.0, 0.0, 0.0, 0.0]
C17orf112	NA	-1	0.00151528	[0.0, 0.0, 0.0, 0.0]
C17orf113	NA	-1	0.00151528	[0.0, 0.0, 0.0, 0.0]
C17orf51	NA	-1	0.00151528	[0.0, 0.0, 0.0, 0.0]
C17orf58	NA	-1	0.00151528	[0.0, 0.0, 0.0, 0.0]
C17orf75	NA	-1	0.00151528	[0.0, 0.0, 0.0, 0.0]
C17orf77	NA	-1	0.00197628	[0.0, 0.0, 0.0, 0.7521534]
C17orf78	NA	-1	0.00138808	[0.0, 0.0, 0.0, 0.0932149]
C17orf82	NA	-1	0.00139301	[0.0, 0.0, 0.0, 0.0879549]
C18orf12	NA	-1	0.00151528	[0.0, 0.0, 0.0, 0.0]
C18orf21	NA	-1	0.00151528	[0.0, 0.0, 0.0, 0.0]
C18orf25	NA	-1	0.00124513	[0.0, 0.0, 0.0, 0.2770084]
C18orf32	NA	-1	0.00151528	[0.0, 0.0, 0.0, 0.0]
C18orf54	NA	-1	0.00151528	[0.0, 0.0, 0.0, 0.0]
C18orf63	NA	-1	0.00151528	[0.0, 0.0, 0.0, 0.0]
C18orf65	NA	-1	0.00151528	[0.0, 0.0, 0.0, 0.0]
C19orf24	NA	-1	0.00151528	[0.0, 0.0, 0.0, 0.0]
C19orf25	NA	-1	0.00151528	[0.0, 0.0, 0.0, 0.0]
C19orf33	NA	-1	0.00151528	[0.0, 0.0, 0.0, 0.0]
C19orf38	NA	-1	0.00161307	[0.0, 0.0, 0.0, 0.5763384]
C19orf44	NA	-1	0.00131955	[0.0, 0.0, 0.0, 0.3689703]
C19orf47	NA	-1	0.00151528	[0.0, 0.0, 0.0, 0.0]
C19orf67	NA	-1	0.00151528	[0.0, 0.0, 0.0, 0.0]
C19orf73	NA	-1	0.00151528	[0.0, 0.0, 0.0, 0.0]
C19orf81	NA	-1	0.00151528	[0.0, 0.0, 0.0, 0.0]
C19orf84	NA	-1	0.00151528	[0.0, 0.0, 0.0, 0.0]
C19orf85	NA	-1	0.00151528	[0.0, 0.0, 0.0, 0.0]
C1D	NA	-1	0.00151528	[0.0, 0.0, 0.0, 0.0]
C1GALT1	NA	-1	0.0020569	[0.0, 0.0, 0.0, 0.7867768]
C1GALT1C1L	NA	-1	0.00151528	[0.0, 0.0, 0.0, 0.0]
C1orf100	NA	-1	0.00151528	[0.0, 0.0, 0.0, 0.0]
C1orf112	NA	-1	0.00124471	[0.0, 0.0, 0.0, 0.2685219]
C1orf115	NA	-1	0.00151528	[0.0, 0.0, 0.0, 0.0]
C1orf116	NA	1	0.89992	[0.679097443, 0.0, 0.0, 0.2568377]
C1orf122	NA	-1	0.00151528	[0.0, 0.0, 0.0, 0.0]
C1orf127	NA	-1	0.00132077	[0.0, 0.0, 0.0, 0.1669265]
C1orf131	NA	1	0.571843	[0.429741001, 0.0, 0.0, 0.7902206]
C1orf134	NA	-1	0.00151528	[0.0, 0.0, 0.0, 0.0]
C1orf141	NA	-1	0.0013726	[0.0, 0.0, 0.0, 0.4141477]
C1orf146	NA	-1	0.00151528	[0.0, 0.0, 0.0, 0.0]
C1orf147	NA	-1	0.00151528	[0.0, 0.0, 0.0, 0.0]
C1orf159	NA	-1	0.00151528	[0.0, 0.0, 0.0, 0.0]
C1orf167	NA	-1	0.00151528	[0.0, 0.0, 0.0, 0.0]
C1orf174	NA	-1	0.00151528	[0.0, 0.0, 0.0, 0.0]
C1orf194	NA	-1	0.00151528	[0.0, 0.0, 0.0, 0.0]
C1orf195	NA	-1	0.00151528	[0.0, 0.0, 0.0, 0.0]
C1orf196	NA	-1	0.00151528	[0.0, 0.0, 0.0, 0.0]
C1orf198	NA	-1	0.00151528	[0.0, 0.0, 0.0, 0.0]
C1orf21	NA	-1	0.0114749	[0.119097972, 0.0, 0.0, 0.8646377]
C1orf210	NA	-1	0.00151486	[0.0, 0.0, 0.0, 0.000199]
C1orf232	NA	-1	0.00151528	[0.0, 0.0, 0.0, 0.0]
C1orf35	NA	-1	0.00151528	[0.0, 0.0, 0.0, 0.0]
C1orf50	NA	-1	0.00151528	[0.0, 0.0, 0.0, 0.0]
C1orf52	NA	-1	0.00151528	[0.0, 0.0, 0.0, 0.0]
C1orf53	NA	-1	0.00151528	[0.0, 0.0, 0.0, 0.0]
C1orf54	NA	-1	0.00151528	[0.0, 0.0, 0.0, 0.0]
C1orf61	NA	-1	0.00151528	[0.0, 0.0, 0.0, 0.0]
C1orf87	NA	-1	0.00151125	[0.0, 0.0, 0.0, 0.001931]
C1orf94	NA	-1	0.00135097	[0.0, 0.0, 0.0, 0.133403]
C1QA	NA	-1	0.00206791	[0.0, 0.0, 0.0, 0.7914015]
C1QBP	NA	-1	0.0227076	[0.0, 0.0, 0.8427, 0.0]
C1QL1	NA	-1	0.00151528	[0.0, 0.0, 0.0, 0.0]
C1QL2	NA	-1	0.00157536	[0.0, 0.0, 0.0, 0.5558627]
C1QL3	NA	-1	0.00151528	[0.0, 0.0, 0.0, 0.0]
C1QL4	NA	-1	0.00136311	[0.0, 0.0, 0.0, 0.120134]
C1QTNF12	NA	-1	0.00151528	[0.0, 0.0, 0.0, 0.0]
C1QTNF2	NA	1	0.992324	[0.590797962, 0.8451841202157444, 0.0, 0.8805214]
C1QTNF3	NA	-1	0.00151528	[0.0, 0.0, 0.0, 0.0]
C1QTNF4	NA	-1	0.00162458	[0.0, 0.0, 0.0, 0.5824954]
C1QTNF5	NA	-1	0.00151528	[0.0, 0.0, 0.0, 0.0]
C1QTNF6	NA	-1	0.00151528	[0.0, 0.0, 0.0, 0.0]
C1QTNF8	NA	-1	0.00130264	[0.0, 0.0, 0.0, 0.353416]
C1QTNF9	NA	-1	0.00151528	[0.0, 0.0, 0.0, 0.0]
C1QTNF9B	NA	-1	0.00151528	[0.0, 0.0, 0.0, 0.0]
C1R	NA	-1	0.00124512	[0.0, 0.0, 0.0, 0.2767368]
C1RL	NA	-1	0.00144955	[0.0, 0.0, 0.0, 0.4754164]
C2	NA	-1	0.00142117	[0.0, 0.0, 0.0, 0.0598475]
C20orf141	NA	-1	0.00151528	[0.0, 0.0, 0.0, 0.0]
C20orf144	NA	-1	0.00216248	[0.0, 0.0, 0.0, 0.8301286]
C20orf173	NA	-1	0.00151528	[0.0, 0.0, 0.0, 0.0]
C20orf194	NA	-1	0.00186738	[0.0, 0.0, 0.0, 0.7030783]
C20orf202	NA	-1	0.00151528	[0.0, 0.0, 0.0, 0.0]
C20orf203	NA	-1	0.00151528	[0.0, 0.0, 0.0, 0.0]
C20orf204	NA	-1	0.00151528	[0.0, 0.0, 0.0, 0.0]
C20orf27	NA	-1	0.00205235	[0.0, 0.0, 0.0, 0.7848605]
C20orf78	NA	-1	0.00151528	[0.0, 0.0, 0.0, 0.0]
C20orf85	NA	-1	0.00151528	[0.0, 0.0, 0.0, 0.0]
C21orf58	NA	-1	0.00229414	[0.0, 0.0, 0.0, 0.894203]
C21orf59-TCP10L	NA	-1	0.00151528	[0.0, 0.0, 0.0, 0.0]
C21orf62	NA	-1	0.00151528	[0.0, 0.0, 0.0, 0.0]
C21orf91	NA	-1	0.00151528	[0.0, 0.0, 0.0, 0.0]
C22orf15	NA	-1	0.00151528	[0.0, 0.0, 0.0, 0.0]
C22orf23	NA	-1	0.00151528	[0.0, 0.0, 0.0, 0.0]
C22orf24	NA	-1	0.00151528	[0.0, 0.0, 0.0, 0.0]
C22orf31	NA	-1	0.00151528	[0.0, 0.0, 0.0, 0.0]
C22orf34	NA	-1	0.00151528	[0.0, 0.0, 0.0, 0.0]
C22orf42	NA	-1	0.0019522	[0.0, 0.0, 0.0, 0.7415409]
C22orf46	NA	-1	0.00177096	[0.0, 0.0, 0.0, 0.6571811]
C2CD2L	NA	-1	0.00151528	[0.0, 0.0, 0.0, 0.0]
C2CD3	NA	-1	0.0183619	[0.1901, 0.0, 0.0, 0.0290119]
C2CD4A	NA	-1	0.00131808	[0.0, 0.0, 0.0, 0.3676268]
C2CD4B	NA	-1	0.00151528	[0.0, 0.0, 0.0, 0.0]
C2CD4C	NA	-1	0.00151528	[0.0, 0.0, 0.0, 0.0]
C2CD5	NA	-1	0.00151528	[0.0, 0.0, 0.0, 0.0]
C2CD6	NA	-1	0.00151528	[0.0, 0.0, 0.0, 0.0]
C2orf15	NA	-1	0.00151528	[0.0, 0.0, 0.0, 0.0]
C2orf16	NA	-1	0.0320038	[0.227724177, 0.0, 0.0, 0.0012927]
C2orf27A	NA	-1	0.00151528	[0.0, 0.0, 0.0, 0.0]
C2orf27B	NA	-1	0.00151528	[0.0, 0.0, 0.0, 0.0]
C2orf40	NA	-1	0.00151528	[0.0, 0.0, 0.0, 0.0]
C2orf42	NA	-1	0.00194511	[0.0, 0.0, 0.0, 0.73839]
C2orf48	NA	-1	0.00151528	[0.0, 0.0, 0.0, 0.0]
C2orf49	NA	-1	0.00151528	[0.0, 0.0, 0.0, 0.0]
C2orf50	NA	-1	0.00151528	[0.0, 0.0, 0.0, 0.0]
C2orf66	NA	-1	0.00151528	[0.0, 0.0, 0.0, 0.0]
C2orf68	NA	-1	0.00151528	[0.0, 0.0, 0.0, 0.0]
C2orf69	NA	-1	0.0564676	[0.0, 0.0, 0.94633867, 0.94633867]
C2orf70	NA	-1	0.00151528	[0.0, 0.0, 0.0, 0.0]
C2orf72	NA	-1	0.00151528	[0.0, 0.0, 0.0, 0.0]
C2orf73	NA	-1	0.0634218	[0.0, 0.0, 0.98416042, 0.98416042]
C2orf74	NA	-1	0.00151528	[0.0, 0.0, 0.0, 0.0]
C2orf76	NA	-1	0.0530297	[0.0, 0.0, 0.92588255, 0.92588255]
C2orf78	NA	-1	0.00132729	[0.0, 0.0, 0.0, 0.1596262]
C2orf80	NA	-1	0.00151528	[0.0, 0.0, 0.0, 0.0]
C2orf81	NA	-1	0.00195373	[0.0, 0.0, 0.0, 0.7422191]
C2orf88	NA	-1	0.00151528	[0.0, 0.0, 0.0, 0.0]
C2orf91	NA	-1	0.00151528	[0.0, 0.0, 0.0, 0.0]
C2orf92	NA	-1	0.00151528	[0.0, 0.0, 0.0, 0.0]
C3	NA	1	0.960586	[0.918762114, 0.0, 0.0, 0.3426043]
C3orf14	NA	-1	0.00151528	[0.0, 0.0, 0.0, 0.0]
C3orf18	NA	-1	0.00151528	[0.0, 0.0, 0.0, 0.0]
C3orf22	NA	-1	0.00151528	[0.0, 0.0, 0.0, 0.0]
C3orf33	NA	-1	0.00151528	[0.0, 0.0, 0.0, 0.0]
C3orf35	NA	-1	0.00151528	[0.0, 0.0, 0.0, 0.0]
C3orf36	NA	-1	0.00151528	[0.0, 0.0, 0.0, 0.0]
C3orf38	NA	-1	0.00151528	[0.0, 0.0, 0.0, 0.0]
C3orf49	NA	-1	0.00151528	[0.0, 0.0, 0.0, 0.0]
C3orf52	NA	-1	0.00151528	[0.0, 0.0, 0.0, 0.0]
C3orf67	NA	1	0.965382	[0.876587599, 0.0, 0.0, 0.6389058]
C3orf70	NA	1	0.982978	[0.555864428, 0.8451841202157444, 0.0, 0.2383594]
C3orf79	NA	-1	0.00151528	[0.0, 0.0, 0.0, 0.0]
C3orf80	NA	-1	0.00151528	[0.0, 0.0, 0.0, 0.0]
C3orf84	NA	-1	0.00151528	[0.0, 0.0, 0.0, 0.0]
C3orf85	NA	-1	0.00151528	[0.0, 0.0, 0.0, 0.0]
C3orf86	NA	-1	0.00151528	[0.0, 0.0, 0.0, 0.0]
C4B_2	NA	-1	0.00151528	[0.0, 0.0, 0.0, 0.0]
C4BPA	NA	1	0.993832	[0.603607724, 0.9184805665561464, 0.0, 0.853984]
C4BPB	NA	-1	0.00151528	[0.0, 0.0, 0.0, 0.0]
C4orf3	NA	-1	0.00151528	[0.0, 0.0, 0.0, 0.0]
C4orf33	NA	-1	0.0018603	[0.0, 0.0, 0.0, 0.6997893]
C4orf36	NA	-1	0.00151528	[0.0, 0.0, 0.0, 0.0]
C4orf45	NA	-1	0.00151528	[0.0, 0.0, 0.0, 0.0]
C4orf46	NA	-1	0.00151528	[0.0, 0.0, 0.0, 0.0]
C4orf48	NA	-1	0.00151528	[0.0, 0.0, 0.0, 0.0]
C4orf50	NA	-1	0.00151528	[0.0, 0.0, 0.0, 0.0]
C4orf51	NA	-1	0.00151528	[0.0, 0.0, 0.0, 0.0]
C4orf54	NA	-1	0.00151528	[0.0, 0.0, 0.0, 0.0]
C5	NA	1	0.912068	[0.6774, 0.0, 0.0, 0.3831834]
C5AR2	NA	-1	0.00151528	[0.0, 0.0, 0.0, 0.0]
C5orf15	NA	-1	0.00151528	[0.0, 0.0, 0.0, 0.0]
C5orf24	NA	-1	0.00151528	[0.0, 0.0, 0.0, 0.0]
C5orf34	NA	-1	0.00151528	[0.0, 0.0, 0.0, 0.0]
C5orf46	NA	-1	0.00151528	[0.0, 0.0, 0.0, 0.0]
C5orf47	NA	-1	0.00208361	[0.0, 0.0, 0.0, 0.7979517]
C5orf49	NA	1	0.978823	[0.0, 0.9543357897283695, 0.9429851, 0.9429851]
C5orf56	NA	-1	0.00151528	[0.0, 0.0, 0.0, 0.0]
C5orf60	NA	-1	0.00175073	[0.0, 0.0, 0.0, 0.6472312]
C5orf63	NA	-1	0.00151528	[0.0, 0.0, 0.0, 0.0]
C5orf64	NA	-1	0.00151528	[0.0, 0.0, 0.0, 0.0]
C5orf67	NA	-1	0.00151528	[0.0, 0.0, 0.0, 0.0]
C6	NA	1	0.971385	[0.9872, 0.0, 0.0, 0.4296476]
C6orf106	NA	-1	0.00151528	[0.0, 0.0, 0.0, 0.0]
C6orf118	NA	-1	0.001293	[0.0, 0.0, 0.0, 0.3444508]
C6orf120	NA	-1	0.0017843	[0.0, 0.0, 0.0, 0.6636752]
C6orf136	NA	-1	0.00131833	[0.0, 0.0, 0.0, 0.1696734]
C6orf141	NA	-1	0.00148876	[0.0, 0.0, 0.0, 0.5053966]
C6orf201	NA	-1	0.00151528	[0.0, 0.0, 0.0, 0.0]
C6orf203	NA	-1	0.00151528	[0.0, 0.0, 0.0, 0.0]
C6orf222	NA	-1	0.208762	[0.3241, 0.0, 0.0, 0.7318025]
C6orf223	NA	-1	0.00151528	[0.0, 0.0, 0.0, 0.0]
C6orf226	NA	-1	0.00151528	[0.0, 0.0, 0.0, 0.0]
C6orf48	NA	-1	0.0568543	[0.0, 0.0, 0.94856569, 0.94856569]
C6orf52	NA	-1	0.00151528	[0.0, 0.0, 0.0, 0.0]
C6orf62	NA	-1	0.00151528	[0.0, 0.0, 0.0, 0.0]
C6orf89	NA	-1	0.00151528	[0.0, 0.0, 0.0, 0.0]
C6orf99	NA	-1	0.00151528	[0.0, 0.0, 0.0, 0.0]
C7	NA	-1	0.00164454	[0.0, 0.0, 0.0, 0.5930637]
C7orf25	NA	-1	0.328408	[0.358514084, 0.0, 0.0, 0.8997383]
C7orf26	NA	-1	0.00151528	[0.0, 0.0, 0.0, 0.0]
C7orf31	NA	1	0.933727	[0.698466629, 0.0, 0.0, 0.6070788]
C7orf33	NA	-1	0.00151528	[0.0, 0.0, 0.0, 0.0]
C7orf65	NA	-1	0.00151528	[0.0, 0.0, 0.0, 0.0]
C7orf66	NA	-1	0.00151528	[0.0, 0.0, 0.0, 0.0]
C7orf69	NA	-1	0.00151528	[0.0, 0.0, 0.0, 0.0]
C7orf77	NA	-1	0.00151528	[0.0, 0.0, 0.0, 0.0]
C8A	NA	-1	0.00151528	[0.0, 0.0, 0.0, 0.0]
C8B	NA	1	0.90364	[0.729652151, 0.0, 0.0, 0.1163924]
C8orf17	NA	-1	0.00151528	[0.0, 0.0, 0.0, 0.0]
C8orf33	NA	-1	0.00151528	[0.0, 0.0, 0.0, 0.0]
C8orf34	NA	1	0.92961	[0.725506152, 0.0, 0.0, 0.4395937]
C8orf37	NA	-1	0.00151528	[0.0, 0.0, 0.0, 0.0]
C8orf44	NA	1	0.999486	[0.952953537, 1.0267243183629582, 0.994889477, 0.994889477]
C8orf48	NA	-1	0.00151528	[0.0, 0.0, 0.0, 0.0]
C8orf49	NA	-1	0.00151528	[0.0, 0.0, 0.0, 0.0]
C8orf58	NA	-1	0.00151528	[0.0, 0.0, 0.0, 0.0]
C8orf59	NA	-1	0.00151528	[0.0, 0.0, 0.0, 0.0]
C8orf74	NA	-1	0.00164166	[0.0, 0.0, 0.0, 0.5915475]
C8orf76	NA	-1	0.00145776	[0.0, 0.0, 0.0, 0.4817628]
C8orf82	NA	-1	0.00151528	[0.0, 0.0, 0.0, 0.0]
C8orf86	NA	-1	0.00199126	[7.67e-05, 0.0, 0.0, 0.7579474]
C8orf87	NA	-1	0.00151528	[0.0, 0.0, 0.0, 0.0]
C8orf88	NA	-1	0.00151528	[0.0, 0.0, 0.0, 0.0]
C8orf89	NA	-1	0.00151528	[0.0, 0.0, 0.0, 0.0]
C9	NA	1	0.884896	[0.629577408, 0.0, 0.0, 0.344154]
C9orf116	NA	-1	0.00151528	[0.0, 0.0, 0.0, 0.0]
C9orf118	NA	-1	0.00151528	[0.0, 0.0, 0.0, 0.0]
C9orf129	NA	-1	0.00151528	[0.0, 0.0, 0.0, 0.0]
C9orf131	NA	-1	0.001458	[0.0, 0.0, 0.0, 0.034339]
C9orf135	NA	-1	0.00138724	[0.0, 0.0, 0.0, 0.4260644]
C9orf139	NA	-1	0.00151528	[0.0, 0.0, 0.0, 0.0]
C9orf147	NA	-1	0.00151528	[0.0, 0.0, 0.0, 0.0]
C9orf152	NA	-1	0.00151528	[0.0, 0.0, 0.0, 0.0]
C9orf153	NA	-1	0.00151528	[0.0, 0.0, 0.0, 0.0]
C9orf16	NA	-1	0.00151528	[0.0, 0.0, 0.0, 0.0]
C9orf163	NA	-1	0.00149497	[0.0, 0.0, 0.0, 0.5100715]
C9orf170	NA	-1	0.00151528	[0.0, 0.0, 0.0, 0.0]
C9orf24	NA	-1	0.00131139	[0.0, 0.0, 0.0, 0.3614906]
C9orf40	NA	-1	0.00151528	[0.0, 0.0, 0.0, 0.0]
C9orf43	NA	-1	0.00151528	[0.0, 0.0, 0.0, 0.0]
C9orf64	NA	-1	0.00151528	[0.0, 0.0, 0.0, 0.0]
C9orf66	NA	-1	0.00124935	[0.0, 0.0, 0.0, 0.2493703]
C9orf78	NA	-1	0.00133015	[0.0, 0.0, 0.0, 0.1564391]
C9orf85	NA	-1	0.00184197	[0.0, 0.0, 0.0, 0.6912176]
C9orf92	NA	-1	0.00151528	[0.0, 0.0, 0.0, 0.0]
CA1	NA	-1	0.00198309	[0.0, 0.0, 0.0, 0.7551324]
CA11	NA	-1	0.00209421	[0.0, 0.0, 0.0, 0.8023448]
CA13	NA	-1	0.00151528	[0.0, 0.0, 0.0, 0.0]
CA14	NA	-1	0.0524463	[0.0, 0.0, 0.92228727, 0.92228727]
CA2	NA	-1	0.00129626	[0.0, 0.0, 0.0, 0.3474925]
CA4	NA	-1	0.00183027	[0.0, 0.0, 0.0, 0.6856996]
CA6	NA	-1	0.00151528	[0.0, 0.0, 0.0, 0.0]
CA8	NA	-1	0.00151528	[0.0, 0.0, 0.0, 0.0]
CA9	NA	-1	0.00124436	[0.0, 0.0, 0.0, 0.2613653]
CAAP1	NA	-1	0.00151528	[0.0, 0.0, 0.0, 0.0]
CAB39	NA	-1	0.00151528	[0.0, 0.0, 0.0, 0.0]
CABCOCO1	NA	-1	0.00151528	[0.0, 0.0, 0.0, 0.0]
CABIN1	NA	-1	0.00149139	[0.0, 0.0, 0.0, 0.0119089]
CABLES1	NA	-1	0.00151461	[0.0, 0.0, 0.0, 0.0003206]
CABLES2	NA	-1	0.00151528	[0.0, 0.0, 0.0, 0.0]
CABP1	NA	-1	0.00151528	[0.0, 0.0, 0.0, 0.0]
CABP2	NA	-1	0.00151528	[0.0, 0.0, 0.0, 0.0]
CABP4	NA	-1	0.00127994	[0.0, 0.0, 0.0, 0.213502]
CABP5	NA	-1	0.00151528	[0.0, 0.0, 0.0, 0.0]
CABP7	NA	-1	0.00151528	[0.0, 0.0, 0.0, 0.0]
CACFD1	NA	-1	0.00151528	[0.0, 0.0, 0.0, 0.0]
CACHD1	NA	1	0.960324	[0.888715386, 0.0, 0.0, 0.4400253]
CACNA1A	NA	1	0.896665	[0.748175597, 0.0, 0.0, 0.0005161]
CACNA1B	NA	1	0.93372	[0.877509901, 0.0, 0.0, 0.0003656]
CACNA1C	NA	1	0.842141	[0.655070469, 0.0, 0.0, 0.0067771]
CACNA1D	NA	1	0.99151	[0.941537569, 0.672066523978196, 0.0, 0.0438677]
CACNA1E	NA	1	0.985556	[0.453956231, 0.44509085830264755, 0.997498311, 0.997498311]
CACNA1F	NA	-1	0.00173968	[0.0, 0.0, 0.0, 0.641753]
CACNA1G	NA	1	0.940229	[0.50325192, 0.5041774756636639, 0.0, 0.0862305]
CACNA1H	NA	1	0.987565	[0.531909055, 0.8153752507982887, 0.0, 0.6941777]
CACNA1I	NA	1	0.976383	[0.523624569, 0.5327960558170212, 0.0, 0.8564291]
CACNA1S	NA	-1	0.00215196	[0.0, 0.0, 0.0, 0.8259034]
CACNA2D1	NA	-1	0.00130468	[0.0, 0.0, 0.0, 0.3552981]
CACNA2D3	NA	1	0.973121	[0.432616784, 0.6136779226834786, 0.0, 0.8357642]
CACNA2D4	NA	-1	0.00131028	[0.0, 0.0, 0.0, 0.178754]
CACNB1	NA	-1	0.00142956	[0.0, 0.0, 0.0, 0.0539819]
CACNB2	NA	1	0.971236	[0.974058385, 0.0, 0.0, 0.4701597]
CACNB4	NA	-1	0.00151528	[0.0, 0.0, 0.0, 0.0]
CACNG3	NA	-1	0.00135528	[0.0, 0.0, 0.0, 0.3998837]
CACNG4	NA	-1	0.00151528	[0.0, 0.0, 0.0, 0.0]
CACNG6	NA	1	0.9249	[0.0, 0.9543357897283695, 0.0, 0.7772817]
CACNG7	NA	-1	0.00136526	[0.0, 0.0, 0.0, 0.4081218]
CACNG8	NA	-1	0.00134687	[0.0, 0.0, 0.0, 0.3928926]
CACTIN	NA	-1	0.00151528	[0.0, 0.0, 0.0, 0.0]
CACUL1	NA	-1	0.00151528	[0.0, 0.0, 0.0, 0.0]
CACYBP	NA	-1	0.00137451	[0.0, 0.0, 0.0, 0.4157056]
CAD	NA	-1	0.207831	[0.114640819, 0.0, 0.9127, 0.3202664]
CADM1	NA	-1	0.00221158	[0.0, 0.0, 0.0, 0.8495743]
CADM2	NA	1	0.940698	[0.7225, 0.0, 0.0, 0.6372331]
CADM4	NA	-1	0.00151528	[0.0, 0.0, 0.0, 0.0]
CADPS	NA	-1	0.00151528	[0.0, 0.0, 0.0, 0.0]
CADPS2	NA	1	0.630948	[0.0, 0.7481298038793058, 0.0, 0.3071945]
CAGE1	NA	-1	0.00129444	[0.0, 0.0, 0.0, 0.345802]
CALB1	NA	-1	0.00151528	[0.0, 0.0, 0.0, 0.0]
CALB2	NA	-1	0.00151528	[0.0, 0.0, 0.0, 0.0]
CALCA	NA	-1	0.00151528	[0.0, 0.0, 0.0, 0.0]
CALCB	NA	-1	0.00151528	[0.0, 0.0, 0.0, 0.0]
CALCOCO1	NA	-1	0.00151528	[0.0, 0.0, 0.0, 0.0]
CALCR	NA	1	0.998573	[0.999181767, 1.0267243183629582, 0.0, 0.6178024]
CALCRL	NA	-1	0.00220431	[0.0, 0.0, 0.0, 0.8467215]
CALD1	NA	-1	0.00125526	[0.0, 0.0, 0.0, 0.2423737]
CALHM1	NA	-1	0.00151528	[0.0, 0.0, 0.0, 0.0]
CALHM2	NA	-1	0.00151528	[0.0, 0.0, 0.0, 0.0]
CALHM3	NA	-1	0.00151528	[0.0, 0.0, 0.0, 0.0]
CALHM4	NA	-1	0.00151528	[0.0, 0.0, 0.0, 0.0]
CALHM5	NA	-1	0.00151528	[0.0, 0.0, 0.0, 0.0]
CALHM6	NA	-1	0.00151528	[0.0, 0.0, 0.0, 0.0]
CALM2	NA	-1	0.0203844	[0.0, 0.0, 0.8135, 0.0]
CALML3	NA	-1	0.00151528	[0.0, 0.0, 0.0, 0.0]
CALML4	NA	-1	0.00151528	[0.0, 0.0, 0.0, 0.0]
CALML5	NA	-1	0.00151528	[0.0, 0.0, 0.0, 0.0]
CALML6	NA	-1	0.00151528	[0.0, 0.0, 0.0, 0.0]
CALN1	NA	-1	0.00129035	[0.0, 0.0, 0.0, 0.3419802]
CALR	NA	-1	0.00203012	[0.0, 0.0, 0.0, 0.7754321]
CALU	NA	-1	0.00151528	[0.0, 0.0, 0.0, 0.0]
CALY	NA	-1	0.00151528	[0.0, 0.0, 0.0, 0.0]
CAMK1	NA	-1	0.00145762	[0.0, 0.0, 0.0, 0.4816497]
CAMK1D	NA	-1	0.00150222	[0.0, 0.0, 0.0, 0.0062835]
CAMK1G	NA	1	0.581383	[0.432927528, 0.0, 0.0, 0.7804648]
CAMK2A	NA	-1	0.045662	[0.0, 0.0, 0.8791, 0.8587391]
CAMK2B	NA	-1	0.00163638	[0.0, 0.0, 0.0, 0.5887599]
CAMK2G	NA	-1	0.0309479	[0.0, 0.0, 0.9269, 0.0]
CAMK2N1	NA	-1	0.00151528	[0.0, 0.0, 0.0, 0.0]
CAMK2N2	NA	-1	0.00151528	[0.0, 0.0, 0.0, 0.0]
CAMKK1	NA	-1	0.00138237	[0.0, 0.0, 0.0, 0.0993326]
CAMKK2	NA	1	0.971802	[0.240703312, 0.9543357897283695, 0.0, 0.5453371]
CAMKMT	NA	1	0.80803	[0.0, 0.9864083982273559, 0.0, 0.0]
CAMKV	NA	-1	0.00151528	[0.0, 0.0, 0.0, 0.0]
CAMLG	NA	-1	0.00151528	[0.0, 0.0, 0.0, 0.0]
CAMP	NA	-1	0.00151528	[0.0, 0.0, 0.0, 0.0]
CAMSAP1	NA	-1	0.00124549	[0.0, 0.0, 0.0, 0.2843964]
CAMSAP2	NA	-1	0.00151528	[0.0, 0.0, 0.0, 0.0]
CAMSAP3	NA	-1	0.00151528	[0.0, 0.0, 0.0, 0.0]
CAMTA1	NA	1	0.950267	[0.901365538, 0.0, 0.0, 0.1875221]
CAND1	NA	-1	0.0141939	[0.172782792, 0.0, 0.0, 0.027435]
CAND2	NA	1	0.755452	[0.526339268, 0.0, 0.0, 0.3121215]
CANT1	NA	-1	0.00151528	[0.0, 0.0, 0.0, 0.0]
CANX	NA	-1	0.00184706	[0.0, 0.0, 0.0, 0.6936042]
CAP1	NA	-1	0.00126937	[0.0, 0.0, 0.0, 0.2257963]
CAP2	NA	-1	0.00144654	[0.0, 0.0, 0.0, 0.0422079]
CAPG	NA	-1	0.00174417	[0.0, 0.0, 0.0, 0.6439827]
CAPN1	NA	-1	0.0384479	[0.0, 0.0, 0.9864, 0.0]
CAPN10	NA	-1	0.00154721	[0.0, 0.0, 0.0, 0.5402592]
CAPN11	NA	-1	0.00129453	[0.0, 0.0, 0.0, 0.1966955]
CAPN12	NA	1	0.942639	[0.471394639, 0.0, 0.98504902, 0.98504902]
CAPN14	NA	-1	0.00129859	[0.0, 0.0, 0.0, 0.1920412]
CAPN15	NA	-1	0.00151528	[0.0, 0.0, 0.0, 0.0]
CAPN2	NA	1	0.86523	[0.33036186, 0.0, 0.9929, 0.8694842]
CAPN3	NA	-1	0.00151528	[0.0, 0.0, 0.0, 0.0]
CAPN6	NA	1	0.872414	[0.569626742, 0.0, 0.0, 0.7103178]
CAPN7	NA	-1	0.138499	[0.302032648, 0.0, 0.0, 0.5506287]
CAPN8	NA	-1	0.00227488	[0.0, 0.0, 0.0, 0.8815829]
CAPN9	NA	-1	0.00131272	[0.0, 0.0, 0.0, 0.362707]
CAPNS1	NA	-1	0.00127988	[0.0, 0.0, 0.0, 0.3321543]
CAPNS2	NA	1	0.95137	[0.741421033, 0.0, 0.0, 0.8044039]
CAPRIN1	NA	-1	0.0013891	[0.0, 0.0, 0.0, 0.0921244]
CAPRIN2	NA	1	0.932751	[0.8727, 0.0, 0.0, 0.0021516]
CAPS	NA	-1	0.00151528	[0.0, 0.0, 0.0, 0.0]
CAPS2	NA	-1	0.107595	[0.2881, 0.0, 0.0, 0.4798352]
CAPZA2	NA	-1	0.00151528	[0.0, 0.0, 0.0, 0.0]
CAPZA3	NA	-1	0.00151528	[0.0, 0.0, 0.0, 0.0]
CAPZB	NA	-1	0.00151528	[0.0, 0.0, 0.0, 0.0]
CARD10	NA	-1	0.00129896	[0.0, 0.0, 0.0, 0.3499978]
CARD11	NA	-1	0.00127413	[0.0, 0.0, 0.0, 0.2202415]
CARD14	NA	-1	0.0506921	[0.0, 0.0, 0.91124585, 0.91124585]
CARD16	NA	-1	0.00151528	[0.0, 0.0, 0.0, 0.0]
CARD17	NA	-1	0.00151528	[0.0, 0.0, 0.0, 0.0]
CARD18	NA	-1	0.00151528	[0.0, 0.0, 0.0, 0.0]
CARD19	NA	-1	0.00151528	[0.0, 0.0, 0.0, 0.0]
CARD6	NA	-1	0.0014977	[0.0, 0.0, 0.0, 0.5121112]
CARD9	NA	-1	0.0017029	[0.0, 0.0, 0.0, 0.6232534]
CARF	NA	-1	0.00151528	[0.0, 0.0, 0.0, 0.0]
CARMIL1	NA	-1	0.00151528	[0.0, 0.0, 0.0, 0.0]
CARMIL2	NA	-1	0.00151528	[0.0, 0.0, 0.0, 0.0]
CARMIL3	NA	-1	0.00151528	[0.0, 0.0, 0.0, 0.0]
CARNMT1	NA	-1	0.00151528	[0.0, 0.0, 0.0, 0.0]
CARNS1	NA	-1	0.00131744	[0.0, 0.0, 0.0, 0.1706726]
CARS	NA	-1	0.00151528	[0.0, 0.0, 0.0, 0.0]
CARS2	NA	-1	0.00151528	[0.0, 0.0, 0.0, 0.0]
CARTPT	NA	-1	0.0632939	[0.0, 0.0, 0.98350204, 0.98350204]
CASC1	NA	-1	0.00169597	[0.0, 0.0, 0.0, 0.6197236]
CASC10	NA	-1	0.00151528	[0.0, 0.0, 0.0, 0.0]
CASC4	NA	-1	0.00151528	[0.0, 0.0, 0.0, 0.0]
CASD1	NA	-1	0.00130076	[0.0, 0.0, 0.0, 0.189568]
CASK	NA	-1	0.0510041	[0.0, 0.0, 0.91323589, 0.91323589]
CASKIN1	NA	-1	0.00147836	[0.0, 0.0, 0.0, 0.0205177]
CASKIN2	NA	-1	0.00142235	[0.0, 0.0, 0.0, 0.0590213]
CASP1	NA	-1	0.0417432	[0.0, 0.0, 0.9222, 0.3274223]
CASP10	NA	-1	0.0213641	[0.0, 0.0, 0.7771, 0.1850173]
CASP12	NA	-1	0.00151528	[0.0, 0.0, 0.0, 0.0]
CASP14	NA	-1	0.0015332	[0.0, 0.0, 0.0, 0.5323863]
CASP2	NA	-1	0.0233987	[0.0, 0.0, 0.772, 0.2970666]
CASP3	NA	-1	0.0209269	[0.0, 0.0, 0.8206, 0.0]
CASP5	NA	-1	0.00127726	[0.0, 0.0, 0.0, 0.2166087]
CASP6	NA	-1	0.0326529	[0.0, 0.0, 0.7671, 0.8713362]
CASP8	NA	-1	0.0238938	[0.0, 0.0, 0.8161, 0.1522627]
CASP8AP2	NA	-1	0.00151528	[0.0, 0.0, 0.0, 0.0]
CASP9	NA	-1	0.0356721	[0.0, 0.0, 0.9658, 0.0]
CASQ1	NA	-1	0.00195986	[0.0, 0.0, 0.0, 0.7449311]
CASQ2	NA	-1	0.0013127	[0.0, 0.0, 0.0, 0.362695]
CASR	NA	-1	0.00136548	[0.0, 0.0, 0.0, 0.1175606]
CASS4	NA	-1	0.0892894	[0.305206071, 0.0, 0.0, 0.0033977]
CAST	NA	1	0.997388	[0.817224166, 0.9543357897283695, 0.0, 0.8493653]
CASTOR1	NA	-1	0.00151528	[0.0, 0.0, 0.0, 0.0]
CASTOR2	NA	-1	0.00151528	[0.0, 0.0, 0.0, 0.0]
CASTOR3	NA	-1	0.00151528	[0.0, 0.0, 0.0, 0.0]
CASZ1	NA	-1	0.00145397	[0.0, 0.0, 0.0, 0.4788394]
CAT	NA	-1	0.00151528	[0.0, 0.0, 0.0, 0.0]
CATSPER1	NA	-1	0.00222164	[0.04289569, 0.0, 0.0, 0.3449054]
CATSPER2	NA	-1	0.00124764	[0.0, 0.0, 0.0, 0.3013852]
CATSPER3	NA	-1	0.00151528	[0.0, 0.0, 0.0, 0.0]
CATSPER4	NA	-1	0.00148739	[0.0, 0.0, 0.0, 0.0144457]
CATSPERB	NA	-1	0.00151112	[0.0, 0.0, 0.0, 0.0019942]
CATSPERD	NA	-1	0.00151528	[0.0, 0.0, 0.0, 0.0]
CATSPERE	NA	-1	0.00151528	[0.0, 0.0, 0.0, 0.0]
CATSPERG	NA	-1	0.00149613	[0.0, 0.0, 0.0, 0.0092312]
CATSPERZ	NA	-1	0.00151528	[0.0, 0.0, 0.0, 0.0]
CAV1	NA	-1	0.0598248	[0.0, 0.0, 0.9977, 0.5696659]
CAV2	NA	-1	0.0395952	[0.0, 0.0, 0.9945, 0.0]
CAV3	NA	-1	0.00147657	[0.0, 0.0, 0.0, 0.4961659]
CAVIN1	NA	-1	0.00151528	[0.0, 0.0, 0.0, 0.0]
CAVIN2	NA	-1	0.00151528	[0.0, 0.0, 0.0, 0.0]
CAVIN3	NA	-1	0.00151528	[0.0, 0.0, 0.0, 0.0]
CAVIN4	NA	-1	0.00151528	[0.0, 0.0, 0.0, 0.0]
CBARP	NA	-1	0.00151528	[0.0, 0.0, 0.0, 0.0]
CBFA2T2	NA	-1	0.0595019	[0.0, 0.0, 0.997, 0.5550485]
CBFA2T3	NA	-1	0.0013121	[0.0, 0.0, 0.0, 0.1767038]
CBFB	NA	1	0.997419	[0.766530343, 0.6643729526632868, 1.0, 1.0]
CBLB	NA	-1	0.0383689	[0.0, 0.0, 0.9773, 0.0321631]
CBLC	NA	-1	0.0494821	[0.0, 0.0, 0.99995086, 0.2121627]
CBLIF	NA	-1	0.00151528	[0.0, 0.0, 0.0, 0.0]
CBLL1	NA	-1	0.00151528	[0.0, 0.0, 0.0, 0.0]
CBLL2	NA	-1	0.00151528	[0.0, 0.0, 0.0, 0.0]
CBLN2	NA	-1	0.00151528	[0.0, 0.0, 0.0, 0.0]
CBLN3	NA	-1	0.00151528	[0.0, 0.0, 0.0, 0.0]
CBLN4	NA	-1	0.00151528	[0.0, 0.0, 0.0, 0.0]
CBR1	NA	-1	0.00157617	[0.0, 0.0, 0.0, 0.5563128]
[truncated: 14,706 more rows]

## Sheet: Table S29
EARN: an ensemble machine learning algorithm to predict driver genes in metastatic breast cancer
Leila Mirsadeghi1, Reza Haji Hosseini1*, Ali Mohammad Banaei-Moghaddam2, Kaveh Kavousi3*
* Correspondence: kkavousi@ut.ac.ir; hosseini@pnu.ac.ir;
1Department of Biology, Faculty of Science, Payame Noor University, Tehran, Iran
2 Laboratory of Genomics and Epigenomics (LGE), Department of Biochemistry, Institute of Biochemistry and Biophysics (IBB), University of Tehran, Tehran, Iran
3 Laboratory of Complex Biological Systems and Bioinformatics (CBB), Department of Bioinformatics, Institute of Biochemistry and Biophysics (IBB), University of Tehran, Tehran, Iran
Additional file 7: Table S29 2569 drivers and 14129 passenger genes have been predicted by RF for MBCA
Symbol	True Label	Predicted Label	Prediction Score	Features
A1BG	NA	1	0.78	[0.8457, 0.0, 0.0, 0.8080179]
A1CF	NA	-1	0	[0.0, 0.0, 0.0, 0.2124374]
A2M	NA	-1	0	[0.0, 0.0, 0.0, 0.1609287]
A2ML1	NA	1	0.82	[0.781630393, 0.8451841202157444, 0.0, 0.0803535]
A4GALT	NA	-1	0	[0.0, 0.0, 0.0, 0.4525541]
A4GNT	NA	-1	0	[0.0, 0.0, 0.0, 0.0]
AAAS	NA	-1	0	[0.0, 0.0, 0.7388, 0.6190842]
AADAC	NA	1	0.72	[0.445104563, 0.0, 0.0, 0.5653027]
AADACL2	NA	-1	0	[0.0, 0.0, 0.0, 0.5594983]
AADACL3	NA	-1	0	[0.0, 0.0, 0.0, 0.6116003]
AADACL4	NA	-1	0	[0.0, 0.0, 0.0, 0.3252301]
AAGAB	NA	-1	0	[0.0, 0.0, 0.0, 0.0]
AAK1	NA	-1	0.43	[0.139592351, 0.0, 0.0, 0.0100703]
AAMP	NA	-1	0	[0.0, 0.0, 0.0, 0.0]
AANAT	NA	-1	0	[0.0, 0.0, 0.0, 0.0]
AARD	NA	-1	0	[0.0, 0.0, 0.0, 0.0]
AARS	NA	-1	0	[0.0, 0.0, 0.0, 0.0701354]
AARS2	NA	-1	0	[0.0, 0.0, 0.0, 0.1293863]
AARSD1	NA	-1	0	[0.0, 0.0, 0.0, 0.0]
AASDH	NA	-1	0	[0.0, 0.0, 0.0, 0.3150611]
AASDHPPT	NA	-1	0	[0.0, 0.0, 0.0, 0.5135433]
AASS	NA	1	0.83	[0.845968996, 0.8451841202157444, 0.914, 0.4035324]
AATF	NA	-1	0	[0.0, 0.0, 0.0, 0.0]
AATK	NA	-1	0	[0.0, 0.0, 0.0, 0.7710943]
ABAT	NA	1	0.82	[0.942597899, 0.672066523978196, 0.97259256, 0.97259256]
ABCA1	NA	-1	0.01	[0.0, 0.0, 0.9362, 0.0235433]
ABCA10	NA	-1	0	[0.0, 0.0, 0.0, 0.0112339]
ABCA12	NA	1	0.82	[0.626274137, 0.5327960558170212, 0.0, 0.5956275]
ABCA13	NA	1	0.65	[0.209746028, 0.0, 0.0, 0.0006159]
ABCA2	NA	1	0.74	[0.512343029, 0.4808015096518656, 0.0, 0.3420644]
ABCA3	NA	1	0.72	[0.874268585, 0.0, 0.0, 0.042238]
ABCA4	NA	1	0.72	[0.960244684, 0.0, 0.0, 0.1183489]
ABCA5	NA	-1	0	[0.0, 0.0, 0.0, 0.2598555]
ABCA6	NA	1	0.72	[0.863542176, 0.0, 0.0, 0.0206316]
ABCA7	NA	-1	0	[0.0, 0.0, 0.0, 0.0024538]
ABCA8	NA	1	0.72	[0.377493155, 0.0, 0.0, 0.0341734]
ABCA9	NA	-1	0	[0.0, 0.0, 0.0, 0.0800436]
ABCB1	NA	-1	0	[0.0, 0.0, 0.0, 0.1506762]
ABCB10	NA	-1	0.18	[0.013898694, 0.8451841202157444, 0.0, 0.593407]
ABCB11	NA	1	0.72	[0.624561309, 0.0, 0.0, 0.5270886]
ABCB4	NA	1	0.82	[0.779187962, 0.672066523978196, 0.0, 0.4123143]
ABCB5	NA	1	0.58	[0.129152454, 0.6136779226834786, 0.0, 0.1484696]
ABCB6	NA	-1	0.22	[0.0, 0.672066523978196, 0.0, 0.8673396]
ABCB7	NA	-1	0	[0.0, 0.0, 0.0, 0.6291445]
ABCB8	NA	-1	0	[0.0, 0.0, 0.0, 0.0]
ABCB9	NA	-1	0	[0.0, 0.0, 0.0, 0.382541]
ABCC1	NA	1	0.72	[0.500829621, 0.0, 0.0, 0.4945104]
ABCC10	NA	1	0.72	[0.791292868, 0.0, 0.0, 0.3238015]
ABCC11	NA	-1	0	[0.0, 0.0, 0.0, 0.2352699]
ABCC12	NA	-1	0	[0.0, 0.0, 0.0, 0.0033713]
ABCC2	NA	1	0.72	[0.783320289, 0.0, 0.0, 0.0834517]
ABCC3	NA	1	0.82	[0.739734419, 0.8451841202157444, 0.0, 0.8268086]
ABCC4	NA	-1	0	[0.0, 0.0, 0.0, 0.0997387]
ABCC5	NA	1	0.72	[0.849818968, 0.0, 0.0, 0.4298069]
ABCC6	NA	1	0.82	[0.9758, 0.8451841202157444, 0.0, 0.4864738]
ABCC8	NA	1	0.69	[0.795594768, 0.0, 0.0, 0.8998565]
ABCC9	NA	1	0.82	[0.902068654, 0.8451841202157444, 0.0, 0.3162305]
ABCD1	NA	-1	0	[0.0, 0.0, 0.0, 0.2829682]
ABCD2	NA	1	0.72	[0.643331854, 0.0, 0.0, 0.5966259]
ABCD3	NA	-1	0	[0.0, 0.0, 0.0, 0.2874647]
ABCD4	NA	-1	0	[0.0, 0.0, 0.0, 0.1925975]
ABCE1	NA	-1	0	[0.0, 0.0, 0.0, 0.1480637]
ABCF1	NA	1	0.82	[0.909138602, 0.7781400196320456, 0.0, 0.1090608]
ABCF2	NA	1	0.76	[0.679526082, 0.0, 0.0, 0.6934554]
ABCF3	NA	-1	0	[0.030989065, 0.0, 0.0, 0.1408416]
ABCG1	NA	-1	0.44	[0.057253976, 0.0, 0.0, 0.5081247]
ABCG2	NA	1	0.77	[0.2133617, 1.0267243183629582, 0.0, 0.4357121]
ABCG4	NA	-1	0	[0.0, 0.0, 0.0, 0.5266654]
ABCG5	NA	-1	0	[0.0, 0.0, 0.0, 0.0957847]
ABCG8	NA	-1	0.29	[0.011465204, 0.7481298038793058, 0.0, 0.8371468]
ABHD1	NA	1	0.77	[0.86425625, 0.9864083982273559, 0.93580503, 0.93580503]
ABHD10	NA	-1	0	[0.0, 0.0, 0.0, 0.3625453]
ABHD11	NA	-1	0	[0.0, 0.0, 0.0, 0.0380333]
ABHD12	NA	-1	0	[0.0, 0.0, 0.0, 0.0]
ABHD12B	NA	-1	0	[0.0, 0.0, 0.0, 1.4e-06]
ABHD14B	NA	-1	0	[0.0, 0.0, 0.0, 0.0]
ABHD15	NA	-1	0	[0.0, 0.0, 0.95691336, 0.95691336]
ABHD16A	NA	-1	0	[0.0, 0.0, 0.0, 0.0]
ABHD16B	NA	-1	0	[0.0, 0.0, 0.0, 0.0]
ABHD18	NA	-1	0	[0.0, 0.0, 0.0, 0.0]
ABHD2	NA	-1	0	[0.0, 0.0, 0.0, 0.285867]
ABHD4	NA	-1	0	[0.0, 0.0, 0.0, 0.3195154]
ABHD6	NA	-1	0	[0.0, 0.0, 0.0, 0.0]
ABHD8	NA	-1	0	[0.0, 0.0, 0.0, 0.0]
ABI1	NA	1	0.59	[0.0, 0.0, 0.996898485, 0.996898485]
ABI2	NA	-1	0	[0.0, 0.0, 0.0, 0.754685]
ABI3	NA	-1	0	[0.0, 0.0, 0.0, 0.4295165]
ABI3BP	NA	-1	0	[0.0, 0.0, 0.0, 0.0251706]
ABITRAM	NA	-1	0	[0.0, 0.0, 0.0, 0.0]
ABL1	NA	1	0.66	[0.117691747, 0.7481298038793058, 0.9472, 0.0533206]
ABL2	NA	-1	0	[0.0, 0.0, 0.0, 0.2101847]
ABLIM1	NA	-1	0	[0.0, 0.0, 0.0, 0.0005148]
ABLIM2	NA	-1	0	[0.0, 0.0, 0.0, 0.4669849]
ABLIM3	NA	-1	0	[0.0, 0.0, 0.0, 0.4043414]
ABO	NA	-1	0	[0.0, 0.0, 0.0, 0.4901703]
ABR	NA	-1	0	[0.0, 0.0, 0.0, 0.0336015]
ABRA	NA	-1	0	[0.0, 0.0, 0.0, 0.6139948]
ABRACL	NA	-1	0	[0.0, 0.0, 0.0, 0.0]
ABRAXAS1	NA	-1	0	[0.0, 0.0, 0.0, 0.0]
ABRAXAS2	NA	-1	0	[0.0, 0.0, 0.0, 0.0]
ABTB1	NA	-1	0	[0.0, 0.0, 0.0, 0.4394032]
ABTB2	NA	-1	0.44	[0.150540858, 0.0, 0.0, 0.3435637]
ACAA1	NA	-1	0	[0.0, 0.0, 0.0, 0.3321107]
ACACA	NA	1	0.72	[0.825084147, 0.0, 0.0, 0.0071425]
ACACB	NA	1	0.82	[0.9631, 0.672066523978196, 0.0, 0.2808934]
ACAD10	NA	-1	0	[0.0, 0.0, 0.0, 0.0009131]
ACAD11	NA	1	0.73	[0.9793, 0.0, 0.0, 0.1469507]
ACADL	NA	-1	0	[0.0, 0.0, 0.0, 0.5895482]
ACADS	NA	-1	0	[0.0, 0.0, 0.0, 0.5545637]
ACADSB	NA	-1	0	[0.0, 0.0, 0.0, 0.0]
ACADVL	NA	-1	0	[0.0, 0.0, 0.0, 0.4739417]
ACAN	NA	1	0.85	[0.990587635, 0.9352821379104043, 0.0, 0.6325025]
ACAP1	NA	-1	0	[0.0, 0.0, 0.0, 0.0]
ACAP2	NA	-1	0	[0.0, 0.0, 0.0, 0.5751702]
ACAP3	NA	1	0.72	[0.669894212, 0.0, 0.0, 0.5349195]
ACAT1	NA	-1	0	[0.0, 0.0, 0.0, 0.7211684]
ACAT2	NA	-1	0	[0.0, 0.0, 0.0, 0.0]
ACBD3	NA	-1	0	[0.0, 0.0, 0.0, 0.1372599]
ACBD4	NA	-1	0	[0.0, 0.0, 0.0, 0.7698775]
ACBD5	NA	-1	0	[0.0, 0.0, 0.0, 0.2219661]
ACBD6	NA	-1	0.02	[0.0, 0.0, 0.0, 0.7775538]
ACCS	NA	1	0.69	[0.859923528, 0.0, 0.93809782, 0.93809782]
ACCSL	NA	-1	0	[0.0, 0.0, 0.0, 0.8777267]
ACD	NA	-1	0	[0.0, 0.0, 0.0, 0.0473362]
ACE	NA	1	0.7	[0.50988616, 0.0, 0.0, 0.0001826]
ACE2	NA	-1	0	[0.0, 0.0, 0.0, 0.0]
ACER2	NA	-1	0	[0.0, 0.0, 0.0, 0.0]
ACER3	NA	-1	0	[0.0, 0.0, 0.0, 0.1872097]
ACHE	NA	-1	0	[0.0, 0.0, 0.0, 0.3331548]
ACIN1	NA	-1	0	[0.0, 0.0, 0.0, 0.2714847]
ACKR1	NA	-1	0	[0.0, 0.0, 0.0, 0.0]
ACKR2	NA	-1	0	[0.0, 0.0, 0.0, 0.0]
ACKR3	NA	-1	0	[0.0, 0.0, 0.0, 0.0]
ACKR4	NA	-1	0	[0.0, 0.0, 0.0, 0.0]
ACLY	NA	1	0.72	[0.507948942, 0.0, 0.0, 0.3185494]
ACMSD	NA	-1	0	[0.0, 0.0, 0.0, 0.886741]
ACO1	NA	-1	0	[0.0, 0.0, 0.0, 0.0003062]
ACO2	NA	-1	0	[0.0, 0.0, 0.0, 0.0447877]
ACOD1	NA	-1	0	[0.0, 0.0, 0.0, 0.0]
ACOT1	NA	-1	0	[0.0, 0.0, 0.0, 0.1945605]
ACOT11	NA	-1	0	[0.0, 0.0, 0.0, 0.7563558]
ACOT13	NA	-1	0	[0.0, 0.0, 0.0, 0.0]
ACOT2	NA	-1	0	[0.0, 0.0, 0.0, 0.4908139]
ACOT4	NA	-1	0	[0.0, 0.0, 0.0, 0.7840967]
ACOT6	NA	-1	0	[0.0, 0.0, 0.0, 0.0]
ACOT7	NA	-1	0	[0.0, 0.0, 0.0, 0.508505]
ACOT8	NA	-1	0	[0.0, 0.0, 0.0, 0.6259191]
ACOT9	NA	-1	0	[0.0, 0.0, 0.0, 0.0]
ACOX1	NA	1	0.76	[0.999999661, 0.0, 0.0, 0.7027698]
ACOX3	NA	-1	0	[0.0, 0.0, 0.0, 0.5893278]
ACOXL	NA	-1	0	[0.0, 0.0, 0.0, 0.0]
ACP2	NA	1	0.82	[0.774570808, 0.9543357897283695, 0.0, 0.3427658]
ACP4	NA	-1	0	[0.0, 0.0, 0.0, 0.0]
ACP5	NA	-1	0.01	[0.0, 0.0, 0.934, 0.0]
ACP7	NA	-1	0	[0.0, 0.0, 0.0, 0.0]
ACPP	NA	-1	0	[0.0, 0.0, 0.0, 0.5938024]
ACR	NA	-1	0	[0.0, 0.0, 0.0, 0.4825182]
ACRBP	NA	-1	0	[0.0, 0.0, 0.0, 0.3855595]
ACRV1	NA	1	0.82	[0.852436143, 0.9543357897283695, 0.0, 0.8322551]
ACSBG1	NA	1	0.78	[0.685838612, 0.0, 0.0, 0.8270602]
ACSBG2	NA	-1	0.2	[0.0, 0.9543357897283695, 0.0, 0.6681206]
ACSF2	NA	-1	0	[0.0, 0.0, 0.0, 0.2816799]
ACSL1	NA	-1	0	[0.0, 0.0, 0.0, 0.0290266]
ACSL3	NA	-1	0	[0.0, 0.0, 0.0, 0.0624577]
ACSL4	NA	1	0.82	[0.793486556, 0.9543357897283695, 0.0, 0.4848129]
ACSL5	NA	-1	0	[0.0, 0.0, 0.0, 0.5317015]
ACSL6	NA	-1	0	[0.0, 0.0, 0.0, 0.5527044]
ACSM1	NA	-1	0	[0.0, 0.0, 0.0, 0.5647865]
ACSM2A	NA	-1	0	[0.0, 0.0, 0.0, 0.6493506]
ACSM5	NA	1	0.75	[0.9499472, 0.8451841202157444, 0.0, 0.8953849]
ACSM6	NA	-1	0	[0.0, 0.0, 0.0, 0.0]
ACSS1	NA	-1	0	[0.0, 0.0, 0.0, 0.0836355]
ACSS3	NA	-1	0	[0.0, 0.0, 0.0, 0.1250135]
ACTA1	NA	-1	0	[0.0, 0.0, 0.8873, 0.0]
ACTA2	NA	-1	0	[0.0, 0.0, 0.0, 0.0]
ACTB	NA	1	0.83	[0.951186628, 0.7481298038793058, 0.7808, 0.7901476]
ACTBL2	NA	-1	0	[0.0, 0.0, 0.0, 0.6119816]
ACTC1	NA	-1	0	[0.0, 0.0, 0.9269, 0.507764]
ACTG1	NA	-1	0	[0.0, 0.0, 0.7582, 0.5099578]
ACTG2	NA	-1	0	[0.0, 0.0, 0.0, 0.0]
ACTL6A	NA	-1	0	[0.0, 0.0, 0.0, 0.0]
ACTL6B	NA	-1	0	[0.0, 0.0, 0.0, 0.62825]
ACTL7A	NA	-1	0	[0.000506807, 0.0, 0.0, 0.6540508]
ACTL7B	NA	-1	0	[0.0, 0.0, 0.0, 0.3490897]
ACTL8	NA	-1	0	[0.0, 0.0, 0.0, 0.7264154]
ACTL9	NA	-1	0	[0.0, 0.0, 0.0, 0.0]
ACTN2	NA	1	0.84	[0.981062053, 0.6136779226834786, 0.7582, 0.7930199]
ACTN3	NA	-1	0	[0.0, 0.0, 0.0, 0.0]
ACTN4	NA	1	0.72	[0.910512055, 0.0, 0.0, 0.2954102]
ACTR10	NA	-1	0	[0.0, 0.0, 0.0, 0.0]
ACTR1B	NA	-1	0	[0.0, 0.0, 0.0, 0.0]
ACTR2	NA	-1	0	[0.0, 0.0, 0.0, 0.0]
ACTR3	NA	-1	0	[0.0, 0.0, 0.0, 0.7932472]
ACTR3C	NA	-1	0	[0.0, 0.0, 0.0, 0.0]
ACTR5	NA	-1	0	[0.0, 0.0, 0.0, 0.41098]
ACTR6	NA	-1	0	[0.0, 0.0, 0.0, 0.0]
ACTR8	NA	-1	0	[0.0, 0.0, 0.0, 0.3640127]
ACTRT1	NA	-1	0	[0.0, 0.0, 0.0, 0.8224056]
ACTRT3	NA	-1	0	[0.0, 0.0, 0.0, 0.0]
ACVR1	NA	-1	0	[0.0, 0.0, 0.9076, 0.5225707]
ACVR1B	NA	1	0.73	[0.995672573, 0.0, 0.9421, 0.8117529]
ACVR1C	NA	-1	0	[0.0, 0.0, 0.0, 0.3643524]
ACVR2A	NA	-1	0	[0.0, 0.0, 0.0, 0.2357312]
ACVR2B	NA	1	0.79	[0.278165736, 0.9543357897283695, 0.9257, 0.5507776]
ACY3	NA	-1	0	[0.0, 0.0, 0.0, 0.0]
ACYP1	NA	-1	0	[0.0, 0.0, 0.0, 0.0]
ACYP2	NA	-1	0	[0.0, 0.0, 0.0, 0.0]
ADA	NA	-1	0	[0.0, 0.0, 0.0, 0.0]
ADA2	NA	-1	0	[0.0, 0.0, 0.0, 0.0]
ADAD1	NA	-1	0	[0.0, 0.0, 0.0, 0.7589428]
ADAD2	NA	-1	0	[0.0, 0.0, 0.0, 0.1671751]
ADAM10	NA	-1	0	[0.0, 0.0, 0.0, 0.0860641]
ADAM11	NA	1	0.77	[0.958290356, 0.7781400196320456, 0.0, 0.8484634]
ADAM12	NA	-1	0.03	[0.0, 0.0, 0.9911, 0.0]
ADAM15	NA	1	0.73	[0.414227605, 0.0, 0.0, 0.2182744]
ADAM17	NA	-1	0	[0.0, 0.0, 0.0, 0.7657302]
ADAM19	NA	1	0.81	[0.343530392, 0.7312839456970486, 0.97898706, 0.97898706]
ADAM2	NA	-1	0	[0.0, 0.0, 0.0, 0.0609027]
ADAM20	NA	-1	0.18	[0.008716922, 0.9543357897283695, 0.0, 0.2506149]
ADAM21	NA	-1	0	[0.0, 0.0, 0.0, 0.0635965]
ADAM22	NA	1	0.8	[0.282430314, 0.672066523978196, 0.0, 0.5890181]
ADAM23	NA	-1	0	[0.0, 0.0, 0.0, 0.0461944]
ADAM28	NA	-1	0	[0.0, 0.0, 0.0, 0.5193154]
ADAM29	NA	-1	0	[0.0, 0.0, 0.0, 0.1917325]
ADAM30	NA	1	0.72	[0.737871755, 0.0, 0.0, 0.0029799]
ADAM32	NA	-1	0	[0.0, 0.0, 0.0, 0.6944248]
ADAM7	NA	-1	0.4	[0.144620032, 0.0, 0.0, 0.6476776]
ADAM8	NA	-1	0	[0.0, 0.0, 0.0, 0.019331]
ADAM9	NA	1	0.78	[0.46643077, 0.8451841202157444, 0.94623758, 0.94623758]
ADAMDEC1	NA	-1	0	[0.0, 0.0, 0.0, 0.0]
ADAMTS1	NA	-1	0	[0.0, 0.0, 0.0, 0.001242]
ADAMTS10	NA	-1	0	[0.0, 0.0, 0.0, 0.0053975]
ADAMTS12	NA	1	0.83	[0.569659419, 0.672066523978196, 0.0, 0.1453688]
ADAMTS13	NA	1	0.58	[0.154856084, 0.672066523978196, 0.0, 0.3309579]
ADAMTS14	NA	-1	0	[0.0, 0.0, 0.0, 0.1563652]
ADAMTS15	NA	1	0.72	[0.775741293, 0.0, 0.0, 0.2820258]
ADAMTS16	NA	-1	0.4	[0.094168906, 0.0, 0.0, 0.6272552]
ADAMTS17	NA	-1	0	[0.0, 0.0, 0.0, 0.028957]
ADAMTS18	NA	1	0.72	[0.7922, 0.0, 0.0, 0.4759162]
ADAMTS19	NA	1	0.83	[0.576388195, 0.7481298038793058, 0.0, 0.1763103]
ADAMTS2	NA	1	0.83	[0.586655249, 0.5041774756636639, 0.0, 0.6760361]
ADAMTS20	NA	1	0.77	[0.258029005, 0.0, 0.0, 0.6655556]
ADAMTS3	NA	-1	0	[0.0, 0.0, 0.0, 0.3164937]
ADAMTS4	NA	-1	0.01	[0.0, 0.0, 0.0, 0.0483812]
ADAMTS5	NA	1	0.82	[0.82801205, 0.9184805665561464, 0.0, 0.1020948]
ADAMTS6	NA	1	0.72	[0.9471, 0.0, 0.0, 0.4471666]
ADAMTS7	NA	1	0.72	[0.333615727, 0.0, 0.0, 0.0415206]
ADAMTS9	NA	1	0.72	[0.64080353, 0.0, 0.0, 0.0956327]
ADAMTSL1	NA	1	0.58	[0.082145653, 0.7481298038793058, 0.0, 0.1736278]
ADAMTSL2	NA	-1	0	[0.0, 0.0, 0.0, 0.473534]
ADAMTSL3	NA	1	0.8	[0.253171702, 0.7205262036832359, 0.0, 0.4757254]
ADAMTSL4	NA	1	0.67	[0.203804929, 0.0, 0.0, 0.0547166]
ADAMTSL5	NA	-1	0	[0.0, 0.0, 0.0, 0.5643584]
ADAP2	NA	-1	0	[0.0, 0.0, 0.0, 0.0]
ADAR	NA	-1	0	[0.0, 0.0, 0.0, 0.012253]
ADARB1	NA	-1	0	[0.0, 0.0, 0.0, 0.2621054]
ADARB2	NA	-1	0	[0.0, 0.0, 0.0, 0.7492362]
ADAT2	NA	-1	0	[0.0, 0.0, 0.0, 0.0]
ADAT3	NA	-1	0	[0.0, 0.0, 0.0, 0.0557117]
ADCK1	NA	-1	0	[0.0, 0.0, 0.0, 0.000491]
ADCK2	NA	-1	0	[0.0, 0.0, 0.0, 0.0]
ADCK5	NA	-1	0	[0.0, 0.0, 0.0, 0.1227538]
ADCY1	NA	1	0.72	[0.996231283, 0.0, 0.0, 0.0934003]
ADCY10	NA	1	0.78	[0.362365095, 0.0, 0.0, 0.6647204]
ADCY2	NA	1	0.53	[0.086510457, 0.5684455464582316, 0.0, 0.6413958]
ADCY3	NA	-1	0	[0.0, 0.0, 0.0, 0.3107232]
ADCY4	NA	-1	0.17	[0.0, 0.5684455464582316, 0.0, 0.7587203]
ADCY5	NA	1	0.72	[0.7523, 0.0, 0.0, 0.3519868]
ADCY6	NA	1	0.76	[0.618049567, 0.0, 0.0, 0.7111268]
ADCY7	NA	-1	0	[0.0, 0.0, 0.0, 0.4639282]
ADCY8	NA	1	0.82	[0.347161296, 0.672066523978196, 0.0, 0.4408731]
ADCY9	NA	1	0.82	[0.69433779, 0.8451841202157444, 0.0, 0.3681358]
ADCYAP1	NA	-1	0	[0.0, 0.0, 0.0, 0.0]
ADCYAP1R1	NA	-1	0	[0.0, 0.0, 0.0, 0.0461184]
ADD1	NA	-1	0	[0.0, 0.0, 0.0, 0.1446595]
ADD2	NA	1	0.7	[0.549554625, 0.0, 0.0, 0.0004765]
ADD3	NA	-1	0	[0.0, 0.0, 0.0, 0.0]
ADGB	NA	-1	0	[0.0, 0.0, 0.0, 0.0]
ADGRA1	NA	-1	0	[0.0, 0.0, 0.0, 0.0]
ADGRA2	NA	-1	0	[0.0, 0.0, 0.0, 0.0]
ADGRA3	NA	-1	0	[0.0, 0.0, 0.0, 0.0]
ADGRB1	NA	-1	0	[0.0, 0.0, 0.0, 0.0]
ADGRB2	NA	-1	0	[0.0, 0.0, 0.0, 0.0]
ADGRB3	NA	-1	0	[0.0, 0.0, 0.0, 0.0]
ADGRD1	NA	-1	0	[0.0, 0.0, 0.0, 0.0]
ADGRD2	NA	-1	0	[0.0, 0.0, 0.0, 0.0]
ADGRE1	NA	-1	0	[0.0, 0.0, 0.0, 0.0]
ADGRE2	NA	-1	0	[0.0, 0.0, 0.0, 0.0]
ADGRE3	NA	-1	0	[0.0, 0.0, 0.0, 0.0]
ADGRE5	NA	-1	0	[0.0, 0.0, 0.0, 0.0]
ADGRF1	NA	-1	0	[0.0, 0.0, 0.0, 0.0]
ADGRF2	NA	-1	0	[0.0, 0.0, 0.0, 0.0]
ADGRF3	NA	-1	0	[0.0, 0.0, 0.0, 0.0]
ADGRF4	NA	-1	0	[0.0, 0.0, 0.0, 0.0]
ADGRF5	NA	-1	0	[0.0, 0.0, 0.0, 0.0]
ADGRG1	NA	-1	0	[0.0, 0.0, 0.0, 0.0]
ADGRG2	NA	-1	0	[0.0, 0.0, 0.0, 0.0]
ADGRG3	NA	-1	0	[0.0, 0.0, 0.0, 0.0]
ADGRG4	NA	-1	0	[0.0, 0.0, 0.0, 0.0]
ADGRG5	NA	-1	0	[0.0, 0.0, 0.0, 0.0]
ADGRG6	NA	-1	0	[0.0, 0.0, 0.0, 0.0]
ADGRG7	NA	-1	0	[0.0, 0.0, 0.0, 0.0]
ADGRL1	NA	-1	0	[0.0, 0.0, 0.0, 0.0]
ADGRL2	NA	-1	0	[0.0, 0.0, 0.0, 0.0]
ADGRL3	NA	-1	0	[0.0, 0.0, 0.0, 0.0]
ADGRL4	NA	-1	0	[0.0, 0.0, 0.0, 0.0]
ADGRV1	NA	-1	0	[0.0, 0.0, 0.0, 0.0]
ADH1A	NA	1	0.82	[0.933994819, 0.9864083982273559, 0.0, 0.8109874]
ADH1B	NA	-1	0	[0.0, 0.0, 0.0, 0.262507]
ADH1C	NA	-1	0	[0.0, 0.0, 0.0, 0.5438987]
ADH4	NA	-1	0.02	[0.0, 0.0, 0.0, 0.7776265]
ADH5	NA	-1	0	[0.0, 0.0, 0.0, 0.0]
ADH7	NA	-1	0	[0.0, 0.0, 0.0, 0.0]
ADHFE1	NA	-1	0	[0.0, 0.0, 0.0, 0.0]
ADIG	NA	-1	0	[0.0, 0.0, 0.0, 0.0]
ADIPOQ	NA	-1	0	[0.0, 0.0, 0.0, 0.4662019]
ADIPOR1	NA	-1	0.01	[0.0, 0.0, 0.0, 0.7767219]
ADIRF	NA	-1	0	[0.0, 0.0, 0.0, 0.0]
ADK	NA	-1	0	[0.0, 0.0, 0.0, 0.6886079]
ADM	NA	-1	0	[0.0, 0.0, 0.0, 0.0]
ADM2	NA	-1	0	[0.0, 0.0, 0.0, 0.0]
ADNP	NA	-1	0	[0.0, 0.0, 0.0, 0.1717702]
ADNP2	NA	1	0.72	[0.723586864, 0.0, 0.0, 0.4943644]
ADO	NA	-1	0	[0.0, 0.0, 0.0, 0.4259771]
ADORA1	NA	-1	0	[0.0, 0.0, 0.0, 0.0]
ADORA2A	NA	-1	0	[0.0, 0.0, 0.0, 0.2337421]
ADORA2B	NA	-1	0.19	[0.0, 0.9864083982273559, 0.0, 0.7911085]
ADPRH	NA	-1	0	[0.0, 0.0, 0.0, 0.0]
ADPRHL1	NA	-1	0	[0.0, 0.0, 0.0, 0.0]
ADPRHL2	NA	-1	0	[0.0, 0.0, 0.0, 0.0]
ADPRM	NA	-1	0	[0.0, 0.0, 0.0, 0.0]
ADRA1A	NA	1	0.78	[0.485298491, 0.0, 0.0, 0.617623]
ADRA1B	NA	-1	0.04	[0.0, 0.0, 0.9648, 0.162258]
ADRA1D	NA	-1	0	[0.0, 0.0, 0.0, 0.4054963]
ADRA2A	NA	-1	0	[0.0, 0.0, 0.0, 0.2306463]
ADRA2B	NA	-1	0	[0.0, 0.0, 0.0, 0.1129017]
ADRA2C	NA	-1	0	[0.0, 0.0, 0.0, 0.0]
ADRB1	NA	-1	0	[0.0, 0.0, 0.0, 0.5730107]
ADRB2	NA	-1	0	[0.0, 0.0, 0.0, 0.0]
ADRM1	NA	1	0.78	[0.66972099, 0.0, 0.0, 0.8209015]
ADSL	NA	-1	0	[0.0, 0.0, 0.0, 0.8672438]
ADSS	NA	-1	0	[0.0, 0.0, 0.0, 0.1318763]
AEBP1	NA	-1	0.44	[0.140993325, 0.0, 0.0, 0.2723619]
AEBP2	NA	-1	0	[0.0, 0.0, 0.0, 0.1166764]
AEN	NA	-1	0	[0.0, 0.0, 0.0, 0.0]
AFAP1	NA	-1	0	[0.0, 0.0, 0.0, 0.0]
AFAP1L1	NA	1	0.72	[0.620536643, 0.0, 0.0, 0.3719674]
AFAP1L2	NA	-1	0	[0.0, 0.0, 0.0, 0.170512]
AFDN	NA	-1	0	[0.0, 0.0, 0.0, 0.0]
AFF1	NA	-1	0	[0.0, 0.0, 0.0, 0.094732]
AFF2	NA	1	0.74	[0.802482421, 0.461406949221805, 0.0, 0.5091963]
AFF3	NA	1	0.76	[0.786137233, 0.0, 0.0, 0.708079]
AFF4	NA	-1	0	[0.0, 0.0, 0.0, 0.0311743]
AFG1L	NA	-1	0	[0.0, 0.0, 0.0, 0.0]
AFG3L2	NA	-1	0	[0.0, 0.0, 0.0, 0.0309564]
AFM	NA	-1	0.01	[0.0, 0.0, 0.0, 0.7795589]
AFMID	NA	-1	0	[0.0, 0.0, 0.0, 0.0]
AFP	NA	1	0.53	[0.199164545, 0.9543357897283695, 0.0, 0.6053565]
AFTPH	NA	-1	0	[0.0, 0.0, 0.0, 0.0027305]
AGAP1	NA	-1	0	[0.0, 0.0, 0.0, 0.0]
AGAP11	NA	-1	0	[0.0, 0.0, 0.0, 0.0]
AGAP2	NA	-1	0.02	[0.0, 0.0, 0.9887, 0.0]
AGAP4	NA	-1	0	[0.0, 0.0, 0.0, 0.0]
AGAP5	NA	-1	0	[0.0, 0.0, 0.0, 0.0]
AGAP9	NA	-1	0	[0.0, 0.0, 0.0, 0.0]
AGBL1	NA	1	0.72	[0.396556676, 0.0, 0.0, 0.5708195]
AGBL2	NA	-1	0	[0.0, 0.0, 0.0, 0.5156507]
AGBL3	NA	-1	0	[0.0, 0.0, 0.0, 0.0]
AGBL4	NA	-1	0	[0.0, 0.0, 0.0, 0.0]
AGBL5	NA	-1	0	[0.0, 0.0, 0.0, 0.1337077]
AGER	NA	-1	0	[0.0, 0.0, 0.0, 0.1205778]
AGFG1	NA	-1	0	[0.0, 0.0, 0.0, 0.0]
AGFG2	NA	-1	0	[0.0, 0.0, 0.0, 0.0]
AGGF1	NA	-1	0	[0.0, 0.0, 0.0, 0.714105]
AGK	NA	-1	0	[0.0, 0.0, 0.0, 0.0]
AGL	NA	1	0.72	[0.8727, 0.0, 0.0, 0.0648484]
AGMO	NA	-1	0	[0.0, 0.0, 0.0, 0.0]
AGO1	NA	-1	0	[0.0, 0.0, 0.0, 0.0]
AGO2	NA	-1	0	[0.0, 0.0, 0.0, 0.0]
AGO4	NA	-1	0	[0.0, 0.0, 0.0, 0.0]
AGPAT1	NA	1	0.83	[0.661260221, 0.9961871967635164, 0.0, 0.6714263]
AGPAT2	NA	-1	0	[0.0, 0.0, 0.0, 0.8747331]
AGPAT5	NA	-1	0	[0.0, 0.0, 0.0, 0.2544261]
AGPS	NA	-1	0	[0.0, 0.0, 0.0, 0.1938695]
AGR2	NA	-1	0	[0.0, 0.0, 0.0, 0.0]
AGR3	NA	-1	0	[0.0, 0.0, 0.0, 0.0]
AGRN	NA	1	0.8	[0.27870447, 0.0, 0.0, 0.771428]
AGT	NA	1	0.58	[0.119637574, 0.9543357897283695, 0.0, 0.5270074]
AGTPBP1	NA	1	0.78	[0.950845546, 0.0, 0.0, 0.6636453]
AGTR1	NA	-1	0.19	[0.0, 0.0, 0.993, 0.6583414]
AGTR2	NA	-1	0	[0.0, 0.0, 0.0, 0.7036815]
AGTRAP	NA	-1	0	[0.0, 0.0, 0.0, 0.0]
AGXT	NA	-1	0	[0.0, 0.0, 0.0, 0.0]
AGXT2	NA	-1	0	[0.0, 0.0, 0.0, 0.1646492]
AHCTF1	NA	1	0.72	[0.793957397, 0.0, 0.0, 0.3339468]
AHCY	NA	1	0.69	[0.305735507, 0.0, 0.0, 0.8792997]
AHCYL1	NA	-1	0	[0.0, 0.0, 0.0, 0.7224939]
AHCYL2	NA	-1	0	[0.0, 0.0, 0.0, 0.4624108]
AHDC1	NA	-1	0.44	[0.106809724, 0.0, 0.0, 0.4055323]
AHI1	NA	-1	0	[0.0, 0.0, 0.0, 0.0646621]
AHNAK	NA	1	0.65	[0.878144801, 0.0, 0.993, 2.1e-06]
AHNAK2	NA	-1	0	[0.0, 0.0, 0.0, 0.0045714]
AHR	NA	-1	0.28	[0.0, 0.0, 0.9536, 0.0993961]
AHRR	NA	-1	0	[0.0, 0.0, 0.0, 0.0530589]
AHSG	NA	-1	0	[0.0, 0.0, 0.0, 0.0]
AHSP	NA	-1	0	[0.0, 0.0, 0.0, 0.0]
AIDA	NA	-1	0	[0.0, 0.0, 0.0, 0.0]
AIF1	NA	-1	0	[0.0, 0.0, 0.0, 0.0]
AIF1L	NA	-1	0	[0.0, 0.0, 0.0, 0.0]
AIFM1	NA	-1	0	[0.0, 0.0, 0.0, 0.4678291]
AIFM3	NA	-1	0	[0.0, 0.0, 0.0, 0.0864908]
AIM2	NA	-1	0	[0.0, 0.0, 0.0, 0.0]
AIP	NA	-1	0	[0.0, 0.0, 0.0, 0.045236]
AIPL1	NA	-1	0	[0.0, 0.0, 0.0, 0.3663452]
AIRE	NA	-1	0	[0.0, 0.0, 0.0, 0.0]
AJAP1	NA	-1	0	[0.0, 0.0, 0.0, 0.0]
AJM1	NA	-1	0	[0.0, 0.0, 0.0, 0.0]
AJUBA	NA	-1	0	[0.0, 0.0, 0.0, 0.0]
AK1	NA	-1	0	[0.0, 0.0, 0.0, 0.0]
AK2	NA	-1	0	[0.0, 0.0, 0.0, 0.0]
AK6	NA	-1	0	[0.0, 0.0, 0.0, 0.0]
AK7	NA	-1	0	[0.0, 0.0, 0.0, 0.0]
AK8	NA	-1	0	[0.0, 0.0, 0.0, 0.0]
AK9	NA	-1	0	[0.0, 0.0, 0.0, 0.0]
AKAIN1	NA	-1	0	[0.0, 0.0, 0.0, 0.0]
AKAP1	NA	-1	0	[0.0, 0.0, 0.0, 0.0664923]
AKAP10	NA	-1	0	[0.0, 0.0, 0.0, 0.0]
AKAP11	NA	1	0.72	[0.329886285, 0.0, 0.0, 0.050632]
AKAP12	NA	-1	0	[0.0, 0.0, 0.0, 0.0966892]
AKAP13	NA	1	0.7	[0.306645146, 0.0, 0.9891, 0.5235384]
AKAP17A	NA	-1	0	[0.0, 0.0, 0.0, 0.0]
AKAP3	NA	1	0.82	[0.30119182, 0.672066523978196, 0.0, 0.5588693]
AKAP4	NA	-1	0	[0.0, 0.0, 0.0, 0.5883241]
AKAP5	NA	-1	0	[0.0, 0.0, 0.0, 0.0]
AKAP6	NA	1	0.72	[0.333, 0.0, 0.0, 0.2924305]
AKAP7	NA	-1	0.44	[0.063782745, 0.0, 0.0, 0.4886647]
AKAP8	NA	1	0.73	[0.468227487, 0.0, 0.0, 0.2589212]
AKAP8L	NA	-1	0	[0.0, 0.0, 0.0, 0.5383742]
AKAP9	NA	1	0.76	[0.42358862, 0.0, 0.7569, 0.795437]
AKIP1	NA	-1	0	[0.0, 0.0, 0.0, 0.0]
AKIRIN2	NA	-1	0	[0.0, 0.0, 0.0, 0.8133409]
AKNA	NA	-1	0.01	[0.0, 0.0, 0.0, 0.0903096]
AKNAD1	NA	-1	0	[0.0, 0.0, 0.0, 0.7651852]
AKR1A1	NA	-1	0.23	[0.0, 0.9543357897283695, 0.0, 0.8481409]
AKR1B10	NA	-1	0	[0.0, 0.0, 0.0, 0.0]
AKR1B15	NA	-1	0	[0.0, 0.0, 0.0, 0.3617496]
AKR1C1	NA	-1	0	[0.0, 0.0, 0.0, 0.0]
AKR1C2	NA	-1	0	[0.0, 0.0, 0.0, 0.0]
AKR1C3	NA	-1	0	[0.0, 0.0, 0.0, 0.0]
AKR1D1	NA	-1	0	[0.0, 0.0, 0.0, 0.0]
AKR1E2	NA	-1	0	[0.0, 0.0, 0.0, 0.3508244]
AKR7L	NA	-1	0	[0.0, 0.0, 0.0, 0.0]
AKTIP	NA	-1	0	[0.0, 0.0, 0.0, 0.0]
ALAD	NA	-1	0	[0.0, 0.0, 0.0, 0.0]
ALB	NA	-1	0	[0.0, 0.0, 0.0, 0.0]
ALCAM	NA	1	0.72	[0.540055143, 0.0, 0.0, 0.1048314]
ALDH18A1	NA	1	0.72	[0.543352423, 0.0, 0.0, 0.389508]
ALDH1A1	NA	-1	0	[0.0, 0.0, 0.0, 0.0]
ALDH1A3	NA	-1	0	[0.0, 0.0, 0.0, 0.7947032]
ALDH1B1	NA	1	0.7	[0.283921039, 0.0, 0.0, 0.3530926]
ALDH1L1	NA	1	0.73	[0.8457, 0.0, 0.0, 0.8492975]
ALDH1L2	NA	1	0.72	[0.363890552, 0.0, 0.0, 0.0883245]
ALDH2	NA	-1	0	[0.0, 0.0, 0.0, 0.6666741]
ALDH3A1	NA	-1	0	[0.0, 0.0, 0.0, 0.5439914]
ALDH4A1	NA	-1	0.22	[0.0, 0.0, 0.985, 0.1632765]
ALDH5A1	NA	1	0.72	[0.807957534, 0.0, 0.0, 0.4517434]
ALDH6A1	NA	-1	0	[0.0, 0.0, 0.9756, 0.4621849]
ALDH7A1	NA	1	0.72	[0.8727, 0.0, 0.0, 0.5288092]
ALDH8A1	NA	1	0.78	[0.544202339, 0.0, 0.0, 0.7855343]
ALDH9A1	NA	-1	0	[0.0, 0.0, 0.0, 0.6856179]
ALDOA	NA	-1	0	[0.0, 0.0, 0.0, 0.0]
ALDOB	NA	1	0.78	[0.636191177, 0.0, 0.0, 0.8018457]
ALG1	NA	-1	0	[0.0, 0.0, 0.0, 0.817164]
ALG10	NA	-1	0	[0.0, 0.0, 0.0, 0.0147399]
ALG10B	NA	-1	0	[0.0, 0.0, 0.0, 0.0043314]
ALG11	NA	-1	0	[0.0, 0.0, 0.0, 0.0]
ALG12	NA	-1	0	[0.0, 0.0, 0.0, 0.4014108]
ALG13	NA	-1	0	[0.0, 0.0, 0.90470843, 0.90470843]
ALG1L	NA	-1	0	[0.0, 0.0, 0.0, 0.0]
ALG1L2	NA	-1	0	[0.0, 0.0, 0.0, 0.0]
ALG2	NA	1	0.72	[0.980357101, 0.0, 0.0, 0.4423617]
ALG5	NA	-1	0	[0.0, 0.0, 0.0, 0.0]
ALG6	NA	-1	0	[0.0, 0.0, 0.92740625, 0.92740625]
ALG8	NA	-1	0	[0.0, 0.0, 0.0, 0.6633184]
ALG9	NA	-1	0	[0.0, 0.0, 0.0, 0.1097089]
ALK	NA	-1	0	[0.0, 0.0, 0.0, 0.5269177]
ALKAL1	NA	-1	0	[0.0, 0.0, 0.0, 0.0]
ALKAL2	NA	-1	0	[0.0, 0.0, 0.0, 0.0]
ALKBH2	NA	-1	0	[0.0, 0.0, 0.0, 0.0]
ALKBH3	NA	-1	0	[0.0, 0.0, 0.0, 0.4798718]
ALKBH5	NA	-1	0	[0.0, 0.0, 0.0, 0.0]
ALKBH6	NA	-1	0	[0.0, 0.0, 0.0, 0.0]
ALKBH7	NA	-1	0	[0.0, 0.0, 0.0, 0.0]
ALLC	NA	-1	0	[0.0, 0.0, 0.0, 0.2429851]
ALMS1	NA	-1	0.46	[0.141238219, 0.44509085830264755, 0.729, 0.0061337]
ALOX12	NA	-1	0	[0.0, 0.0, 0.0, 0.0]
ALOX12B	NA	-1	0	[0.0, 0.0, 0.0, 0.2206384]
ALOX15	NA	1	0.77	[0.504196131, 0.0, 0.0, 0.6839939]
ALOX15B	NA	-1	0	[0.0, 0.0, 0.0, 0.0]
ALOX5	NA	-1	0	[0.0, 0.0, 0.0, 0.056818]
ALOX5AP	NA	-1	0	[0.0, 0.0, 0.0, 0.0]
ALOXE3	NA	-1	0	[0.0, 0.0, 0.0, 0.7366163]
ALPG	NA	-1	0	[0.0, 0.0, 0.0, 0.0]
ALPI	NA	-1	0	[0.0, 0.0, 0.0, 0.0]
ALPK1	NA	-1	0	[0.0, 0.0, 0.0, 0.0675145]
ALPK2	NA	-1	0.43	[0.157064159, 0.0, 0.0, 0.0360027]
ALPK3	NA	1	0.73	[0.361495131, 0.0, 0.0, 0.2040564]
ALPL	NA	-1	0	[0.0, 0.0, 0.0, 0.2681615]
ALPP	NA	-1	0	[0.0, 0.0, 0.95814792, 0.95814792]
ALS2	NA	-1	0	[0.0, 0.0, 0.0, 0.1089525]
ALS2CL	NA	1	0.72	[0.3606, 0.0, 0.0, 0.4286375]
ALS2CR12	NA	-1	0	[0.0, 0.0, 0.0, 0.0]
ALX1	NA	-1	0.3	[0.176705538, 0.0, 0.0, 0.8201332]
ALX3	NA	-1	0	[0.0, 0.0, 0.0, 0.0]
ALX4	NA	-1	0	[0.0, 0.0, 0.0, 0.0]
ALYREF	NA	-1	0	[0.0, 0.0, 0.0, 0.0]
AMACR	NA	-1	0	[0.0, 0.0, 0.0, 0.4338789]
AMBN	NA	-1	0	[0.0, 0.0, 0.0, 0.6493542]
AMBP	NA	-1	0	[0.0, 0.0, 0.0, 0.0]
AMBRA1	NA	-1	0	[0.0, 0.0, 0.0, 0.7281592]
AMD1	NA	-1	0	[0.0, 0.0, 0.0, 0.0]
AMDHD1	NA	1	0.78	[0.950005118, 0.0, 0.0, 0.6094758]
AMELY	NA	-1	0	[0.0, 0.0, 0.0, 0.0]
AMER1	NA	-1	0	[0.0, 0.0, 0.0, 0.0]
AMER3	NA	-1	0	[0.0, 0.0, 0.0, 0.0]
AMFR	NA	-1	0	[0.0, 0.0, 0.0, 0.4320145]
AMH	NA	-1	0	[0.0, 0.0, 0.0, 0.0]
AMHR2	NA	-1	0	[0.0, 0.0, 0.0, 0.5074336]
AMIGO2	NA	1	0.88	[0.0, 1.0, 0.993615881, 0.993615881]
AMIGO3	NA	-1	0	[0.0, 0.0, 0.0, 0.0167809]
AMMECR1	NA	1	0.76	[0.631487573, 0.0, 0.0, 0.6883792]
AMMECR1L	NA	-1	0	[0.0, 0.0, 0.0, 0.7221251]
AMN	NA	-1	0	[0.0, 0.0, 0.0, 0.0]
AMOT	NA	-1	0	[0.0, 0.0, 0.0, 0.2047283]
AMOTL1	NA	-1	0	[0.0, 0.0, 0.0, 0.5566769]
AMOTL2	NA	1	0.85	[0.599358534, 0.8451841202157444, 0.0, 0.6543751]
AMPD1	NA	1	0.78	[0.809257274, 0.0, 0.0, 0.6657668]
AMPD2	NA	-1	0	[0.0, 0.0, 0.0, 0.5666298]
AMPD3	NA	1	0.72	[0.39153927, 0.0, 0.0, 0.3905053]
AMPH	NA	-1	0	[0.0, 0.0, 0.0, 0.1893647]
AMT	NA	-1	0	[0.0, 0.0, 0.0, 0.1392077]
AMTN	NA	-1	0	[0.0, 0.0, 0.0, 0.0]
AMY1B	NA	-1	0	[0.0, 0.0, 0.0, 0.0]
AMY1C	NA	-1	0	[0.0, 0.0, 0.0, 0.0]
AMY2A	NA	-1	0	[0.0, 0.0, 0.0, 0.0]
AMY2B	NA	-1	0	[0.0, 0.0, 0.0, 0.2727328]
AMZ1	NA	1	0.85	[0.353893163, 0.9543357897283695, 0.0, 0.6268099]
AMZ2	NA	-1	0	[0.0, 0.0, 0.0, 0.0]
ANAPC11	NA	-1	0	[0.0, 0.0, 0.0, 0.8767729]
ANAPC13	NA	-1	0	[0.0, 0.0, 0.91899224, 0.91899224]
ANAPC15	NA	-1	0	[0.0, 0.0, 0.0, 0.0]
ANAPC2	NA	-1	0	[0.0, 0.0, 0.0, 0.583128]
ANAPC4	NA	-1	0	[0.0, 0.0, 0.0, 0.536645]
ANAPC5	NA	-1	0	[0.0, 0.0, 0.7369, 0.0]
ANAPC7	NA	-1	0	[0.0, 0.0, 0.7304, 0.0]
ANG	NA	-1	0	[0.0, 0.0, 0.0, 0.0]
ANGEL1	NA	-1	0	[0.0, 0.0, 0.0, 0.1605046]
ANGEL2	NA	-1	0	[0.0, 0.0, 0.0, 0.6850247]
ANGPT1	NA	-1	0	[0.0, 0.0, 0.8205, 0.7378088]
ANGPT2	NA	-1	0.01	[0.0, 0.0, 0.9257, 0.0]
ANGPT4	NA	-1	0	[0.0, 0.0, 0.0, 0.1964544]
ANGPTL1	NA	-1	0	[0.0, 0.0, 0.0, 0.4790335]
ANGPTL2	NA	-1	0	[0.0, 0.0, 0.0, 0.139954]
ANGPTL4	NA	-1	0	[0.0, 0.0, 0.0, 0.2723039]
ANGPTL6	NA	-1	0	[0.0, 0.0, 0.0, 0.1035707]
ANGPTL7	NA	-1	0	[0.0, 0.0, 0.0, 0.0]
ANGPTL8	NA	-1	0	[0.0, 0.0, 0.0, 0.0]
ANHX	NA	-1	0	[0.0, 0.0, 0.0, 0.0]
ANK1	NA	-1	0.18	[0.0, 0.5684455464582316, 0.0, 0.3461229]
ANK2	NA	-1	0.41	[0.100885563, 0.0, 0.0, 0.0001473]
ANK3	NA	1	0.77	[0.202651931, 0.672066523978196, 0.0, 0.7969898]
ANKAR	NA	-1	0	[0.0, 0.0, 0.0, 0.0076672]
ANKDD1A	NA	-1	0	[0.0, 0.0, 0.0, 0.5011111]
ANKDD1B	NA	-1	0	[0.0, 0.0, 0.0, 0.0]
ANKEF1	NA	-1	0	[0.0, 0.0, 0.0, 0.0]
ANKFY1	NA	-1	0	[0.0, 0.0, 0.0, 0.6336019]
ANKH	NA	-1	0	[0.0, 0.0, 0.0, 0.0]
ANKHD1	NA	1	0.73	[0.479364289, 0.0, 0.0, 0.1763845]
ANKHD1-EIF4EBP3	NA	-1	0	[0.0, 0.0, 0.0, 0.0]
ANKIB1	NA	-1	0.4	[0.0, 0.7481298038793058, 0.90075986, 0.90075986]
ANKK1	NA	1	0.82	[0.503275114, 0.9543357897283695, 0.0, 0.4078026]
ANKLE2	NA	-1	0	[0.0, 0.0, 0.0, 0.0748329]
ANKMY1	NA	-1	0	[0.0, 0.0, 0.0, 0.0024482]
ANKRD10	NA	-1	0	[0.0, 0.0, 0.0, 0.0]
ANKRD11	NA	1	0.8	[0.461548141, 0.0, 0.0, 0.7726173]
ANKRD12	NA	1	0.72	[0.431912084, 0.0, 0.0, 0.3990067]
ANKRD13B	NA	-1	0	[0.0, 0.0, 0.0, 0.4088677]
ANKRD16	NA	-1	0	[0.0, 0.0, 0.0, 0.8634754]
ANKRD17	NA	-1	0	[0.0, 0.0, 0.0, 1.4e-06]
ANKRD18A	NA	-1	0	[0.0, 0.0, 0.0, 0.2580975]
ANKRD18B	NA	-1	0	[0.0, 0.0, 0.0, 0.0]
ANKRD20A1	NA	-1	0	[0.0, 0.0, 0.0, 0.0]
ANKRD20A2	NA	-1	0	[0.0, 0.0, 0.0, 0.0]
ANKRD20A3	NA	-1	0	[0.0, 0.0, 0.0, 0.0]
ANKRD20A4	NA	-1	0	[0.0, 0.0, 0.0, 0.0]
ANKRD22	NA	-1	0.3	[0.152534721, 0.0, 0.0, 0.747383]
ANKRD24	NA	-1	0	[0.0, 0.0, 0.0, 0.2545976]
ANKRD26	NA	1	0.72	[0.9236, 0.0, 0.0, 0.433467]
ANKRD27	NA	-1	0	[0.0, 0.0, 0.0, 0.3281596]
ANKRD28	NA	-1	0	[0.0, 0.0, 0.0, 0.411083]
ANKRD29	NA	-1	0	[0.0, 0.0, 0.0, 0.0]
ANKRD30A	NA	1	0.78	[0.44039491, 0.0, 0.0, 0.8285618]
ANKRD30B	NA	-1	0	[0.0, 0.0, 0.0, 0.4913135]
ANKRD31	NA	-1	0	[0.0, 0.0, 0.0, 0.5268936]
ANKRD34B	NA	-1	0	[0.0, 0.0, 0.0, 0.3882556]
ANKRD34C	NA	-1	0	[0.0, 0.0, 0.0, 0.533633]
ANKRD35	NA	-1	0	[0.0, 0.0, 0.0, 0.4301746]
ANKRD36	NA	-1	0.18	[0.0, 0.8451841202157444, 0.0, 0.0614611]
ANKRD36B	NA	-1	0	[0.0, 0.0, 0.0, 0.0]
ANKRD37	NA	-1	0	[0.0, 0.0, 0.0, 0.0]
ANKRD39	NA	-1	0	[0.0, 0.0, 0.0, 0.0]
ANKRD40	NA	-1	0	[0.0, 0.0, 0.0, 0.0]
ANKRD40CL	NA	-1	0	[0.0, 0.0, 0.0, 0.0]
ANKRD44	NA	-1	0	[0.0, 0.0, 0.0, 0.5955066]
ANKRD45	NA	-1	0.43	[0.171317362, 1.0267243183629582, 0.0, 0.8661771]
ANKRD46	NA	-1	0	[0.0, 0.0, 0.0, 0.6530466]
ANKRD49	NA	-1	0	[0.0, 0.0, 0.0, 0.0]
ANKRD50	NA	-1	0	[0.0, 0.0, 0.0, 0.0706006]
ANKRD52	NA	1	0.7	[0.655133228, 0.0, 0.0, 0.000426]
ANKRD54	NA	-1	0	[0.0, 0.0, 0.0, 0.7555477]
ANKRD55	NA	-1	0	[0.0, 0.0, 0.0, 0.2699983]
ANKRD6	NA	-1	0	[0.0, 0.0, 0.0, 0.1214655]
ANKRD60	NA	-1	0	[0.0, 0.0, 0.0, 0.0]
ANKRD61	NA	-1	0	[0.0, 0.0, 0.0, 0.0]
ANKRD62	NA	-1	0	[0.0, 0.0, 0.0, 0.0]
ANKRD63	NA	-1	0	[0.0, 0.0, 0.0, 0.0]
ANKRD65	NA	-1	0	[0.0, 0.0, 0.0, 0.0]
ANKRD66	NA	-1	0	[0.0, 0.0, 0.0, 0.0]
ANKRD7	NA	-1	0	[0.0, 0.0, 0.0, 0.0]
ANKRD9	NA	-1	0	[0.0, 0.0, 0.0, 0.3742214]
ANKS1A	NA	-1	0	[0.0, 0.0, 0.0, 0.0]
ANKS1B	NA	-1	0	[0.0, 0.0, 0.0, 0.1019733]
ANKS3	NA	-1	0	[0.0, 0.0, 0.0, 0.4117768]
ANKS4B	NA	-1	0	[0.0, 0.0, 0.0, 0.4050686]
ANKS6	NA	-1	0	[0.0, 0.0, 0.0, 0.2691414]
ANKUB1	NA	-1	0	[0.0, 0.0, 0.0, 0.0]
ANKZF1	NA	-1	0	[0.0, 0.0, 0.0, 0.6942506]
ANLN	NA	-1	0	[0.0, 0.0, 0.0, 0.0]
ANO1	NA	-1	0	[0.0, 0.0, 0.0, 0.3922977]
ANO10	NA	-1	0	[0.0, 0.0, 0.0, 0.0]
ANO2	NA	-1	0	[0.029219367, 0.0, 0.0, 0.7368054]
ANO3	NA	-1	0	[0.0, 0.0, 0.0, 0.0016714]
ANO4	NA	1	0.75	[0.954653843, 0.7332222699919793, 0.0, 0.890124]
ANO5	NA	1	0.73	[0.937030081, 0.0, 0.0, 0.1712574]
ANO6	NA	-1	0	[0.0, 0.0, 0.0, 0.2290963]
ANO7	NA	-1	0	[0.0, 0.0, 0.0, 0.0812932]
ANO8	NA	1	0.82	[0.427798659, 0.672066523978196, 0.0, 0.0374088]
ANO9	NA	-1	0	[0.0, 0.0, 0.0, 0.8807561]
ANOS1	NA	-1	0	[0.0, 0.0, 0.0, 0.0]
ANP32A	NA	-1	0	[0.0, 0.0, 0.9891, 0.4671509]
ANP32B	NA	-1	0	[0.0, 0.0, 0.0, 0.0]
ANP32C	NA	-1	0	[0.0, 0.0, 0.0, 0.0]
ANP32D	NA	-1	0	[0.0, 0.0, 0.0, 0.0]
ANPEP	NA	1	0.72	[0.402781221, 0.0, 0.0, 0.3660983]
ANTXR1	NA	-1	0	[0.0, 0.0, 0.0, 0.2734306]
ANTXR2	NA	-1	0	[0.0, 0.0, 0.0, 0.1492109]
ANTXRL	NA	-1	0	[0.0, 0.0, 0.0, 0.0]
ANXA1	NA	-1	0	[0.0, 0.0, 0.9648, 0.5075872]
ANXA10	NA	-1	0	[0.0, 0.0, 0.0, 0.0]
ANXA11	NA	-1	0.02	[0.0, 0.0, 0.0, 0.5973643]
ANXA2	NA	-1	0	[0.0, 0.0, 0.0, 0.4567587]
ANXA2R	NA	-1	0	[0.0, 0.0, 0.0, 0.0]
ANXA3	NA	-1	0	[0.0, 0.0, 0.0, 0.0]
ANXA4	NA	-1	0	[0.0, 0.0, 0.0, 0.2678479]
ANXA7	NA	-1	0	[0.0, 0.0, 0.0, 0.2113974]
ANXA8	NA	-1	0	[0.0, 0.0, 0.0, 0.0]
ANXA8L1	NA	-1	0	[0.0, 0.0, 0.0, 0.0]
ANXA9	NA	-1	0	[0.0, 0.0, 0.0, 0.2033568]
AOAH	NA	-1	0.18	[0.0, 0.9543357897283695, 0.0, 0.455998]
AOC1	NA	-1	0	[0.0, 0.0, 0.0, 0.0]
AOC2	NA	-1	0	[0.0, 0.0, 0.0, 0.0]
AOC3	NA	1	0.58	[0.098961268, 1.0267243183629582, 0.0, 0.356715]
AOPEP	NA	-1	0	[0.0, 0.0, 0.0, 0.0]
AOX1	NA	-1	0	[0.0, 0.0, 0.0, 0.1566188]
AP1B1	NA	1	0.86	[0.437271382, 0.0, 0.9316, 0.2117497]
AP1G1	NA	-1	0.01	[0.0, 0.0, 0.9494, 0.7375412]
AP1G2	NA	-1	0	[0.0, 0.0, 0.0, 0.4456689]
AP1M1	NA	-1	0	[0.0, 0.0, 0.0, 0.0]
AP1M2	NA	-1	0	[0.0, 0.0, 0.0, 0.0]
AP1S1	NA	-1	0	[0.0, 0.0, 0.0, 0.0]
AP1S2	NA	-1	0	[0.0, 0.0, 0.0, 0.0]
AP1S3	NA	-1	0	[0.0, 0.0, 0.0, 0.0]
AP2A1	NA	-1	0	[0.0, 0.0, 0.0, 0.7119113]
AP2A2	NA	-1	0.4	[0.18086239, 0.0, 0.0, 0.640911]
AP2B1	NA	1	0.88	[0.619616448, 0.0, 0.7882, 0.2637082]
AP2M1	NA	-1	0	[0.0, 0.0, 0.0, 0.2989198]
AP3B1	NA	-1	0	[0.0, 0.0, 0.0, 0.0134415]
AP3B2	NA	-1	0	[0.0, 0.0, 0.0, 0.0812422]
AP3D1	NA	1	0.82	[0.361713339, 0.9543357897283695, 0.0, 0.0611596]
AP3M2	NA	-1	0	[0.0, 0.0, 0.0, 0.0]
AP3S2	NA	-1	0	[0.0, 0.0, 0.0, 0.0]
AP4E1	NA	1	0.73	[0.474697511, 0.0, 0.0, 0.19198]
AP4M1	NA	-1	0	[0.0, 0.0, 0.0, 0.7246575]
AP5B1	NA	-1	0	[0.0, 0.0, 0.0, 0.0]
AP5M1	NA	-1	0	[0.0, 0.0, 0.0, 0.0]
AP5Z1	NA	-1	0	[0.0, 0.0, 0.0, 0.0]
APAF1	NA	-1	0	[0.0, 0.0, 0.0, 0.509486]
APBA1	NA	-1	0	[0.0, 0.0, 0.9173, 0.0002018]
APBA2	NA	1	0.82	[0.939292144, 0.7481298038793058, 0.0, 0.7889872]
APBB1	NA	1	0.72	[0.713439993, 0.0, 0.0, 0.3326351]
APBB1IP	NA	-1	0	[0.0, 0.0, 0.0, 0.2325998]
APBB2	NA	-1	0.03	[0.0, 0.0, 0.993, 0.0]
APC	NA	-1	0.44	[0.026290803, 0.7312839456970486, 0.9958, 0.5577482]
APC2	NA	-1	0	[0.0, 0.0, 0.0, 0.0001904]
APCDD1	NA	-1	0	[0.0, 0.0, 0.0, 0.177709]
APCS	NA	-1	0	[0.0, 0.0, 0.0, 0.735974]
APEH	NA	-1	0	[0.0, 0.0, 0.0, 0.8447529]
APELA	NA	-1	0	[0.0, 0.0, 0.0, 0.0]
APEX1	NA	1	0.99	[0.997111223, 0.7481298038793058, 0.999134728, 0.999134728]
APEX2	NA	-1	0	[0.0, 0.0, 0.0, 0.5545892]
APH1A	NA	-1	0	[0.0, 0.0, 0.0, 0.0401519]
APH1B	NA	-1	0.01	[0.0, 0.0, 0.0, 0.7809616]
API5	NA	-1	0	[0.0, 0.0, 0.0, 0.0734404]
APIP	NA	-1	0	[0.0, 0.0, 0.0, 0.0]
APLF	NA	1	0.72	[0.640030531, 0.0, 0.0, 0.4536865]
APLNR	NA	-1	0	[0.0, 0.0, 0.0, 0.4877017]
APLP1	NA	-1	0.18	[0.0, 0.0, 0.8506, 0.475713]
APLP2	NA	-1	0.05	[0.0, 0.0, 0.9576, 0.1718471]
APMAP	NA	-1	0	[0.0, 0.0, 0.0, 0.0]
APOA1	NA	-1	0	[0.0, 0.0, 0.9683, 0.0]
APOA4	NA	-1	0	[0.0, 0.0, 0.0, 0.6664021]
APOA5	NA	-1	0	[0.0, 0.0, 0.0, 0.8136588]
APOB	NA	1	0.72	[0.670820496, 0.0, 0.0, 0.0140834]
APOBEC1	NA	-1	0	[0.0, 0.0, 0.0, 0.0]
APOBEC2	NA	-1	0	[0.0, 0.0, 0.0, 0.4491554]
APOBEC3A	NA	-1	0	[0.0, 0.0, 0.0, 0.0]
APOBEC3A_B	NA	-1	0	[0.0, 0.0, 0.0, 0.0]
APOBEC3B	NA	-1	0	[0.0, 0.0, 0.0, 0.2993286]
APOBEC3C	NA	-1	0	[0.0, 0.0, 0.0, 0.0]
APOBEC3F	NA	-1	0	[0.0, 0.0, 0.0, 0.1769625]
APOBEC3G	NA	-1	0	[0.0, 0.0, 0.0, 0.305332]
APOBEC3H	NA	-1	0	[0.0, 0.0, 0.0, 0.734054]
APOBR	NA	-1	0	[0.0, 0.0, 0.0, 0.0]
APOC1	NA	-1	0.08	[0.0, 0.0, 0.0, 0.8369561]
APOC2	NA	-1	0	[0.0, 0.0, 0.0, 0.0]
APOC3	NA	-1	0	[0.0, 0.0, 0.0, 0.0]
APOC4	NA	-1	0	[0.0, 0.0, 0.0, 0.0]
APOD	NA	-1	0	[0.0, 0.0, 0.0, 0.0]
APOE	NA	-1	0	[0.0, 0.0, 0.0, 0.0]
APOF	NA	-1	0	[0.0, 0.0, 0.91968685, 0.91968685]
APOH	NA	-1	0	[0.0, 0.0, 0.0, 0.3261656]
APOL2	NA	-1	0	[0.0, 0.0, 0.0, 0.7289845]
APOL4	NA	-1	0	[0.0, 0.0, 0.0, 0.0]
APOL5	NA	-1	0	[0.0, 0.0, 0.0, 0.1384581]
APOL6	NA	-1	0	[0.0, 0.0, 0.0, 0.0]
APOM	NA	-1	0	[0.0, 0.0, 0.0, 0.0]
APOO	NA	1	0.8	[0.766135922, 0.0, 0.0, 0.7531651]
APOPT1	NA	-1	0	[0.0, 0.0, 0.0, 0.0]
APP	NA	-1	0	[0.0, 0.0, 0.9535, 0.3130898]
APPBP2	NA	1	0.69	[0.9879, 0.0, 0.92682463, 0.92682463]
APPL1	NA	1	0.75	[0.599546797, 0.0, 0.9929, 0.5484721]
APPL2	NA	1	0.82	[0.657638285, 0.9864083982273559, 0.0, 0.4901515]
APRT	NA	1	0.82	[0.97210779, 0.9543357897283695, 0.0, 0.82749]
APTX	NA	-1	0	[0.0, 0.0, 0.0, 0.7320214]
AQP1	NA	-1	0	[0.0, 0.0, 0.0, 2.3e-06]
AQP11	NA	-1	0	[0.0, 0.0, 0.0, 0.0]
AQP12A	NA	-1	0	[0.0, 0.0, 0.0, 0.0]
AQP12B	NA	-1	0	[0.0, 0.0, 0.0, 0.0]
AQP2	NA	-1	0	[0.0, 0.0, 0.0, 0.0]
AQP3	NA	-1	0	[0.0, 0.0, 0.0, 0.0]
AQP5	NA	1	0.77	[0.982175546, 0.0, 0.0, 0.683512]
AQP6	NA	-1	0	[0.0, 0.0, 0.0, 0.0]
AQP7	NA	-1	0	[0.0, 0.0, 0.0, 0.0]
AQP8	NA	-1	0	[0.0, 0.0, 0.0, 0.0]
AQP9	NA	-1	0	[0.0, 0.0, 0.0, 0.0]
AQR	NA	1	0.72	[0.974, 0.0, 0.0, 0.0914112]
AR	NA	1	0.9	[0.971160732, 0.0, 0.9986, 0.7273876]
ARAF	NA	-1	0.08	[0.0, 0.0, 0.8586, 0.3872472]
ARAP1	NA	1	0.72	[0.613441333, 0.0, 0.0, 0.3107082]
ARAP2	NA	1	0.8	[0.264232697, 0.9864083982273559, 0.0, 0.0963898]
ARAP3	NA	1	0.72	[0.738220947, 0.0, 0.0, 0.4779352]
ARC	NA	-1	0	[0.0, 0.0, 0.0, 0.0]
ARCN1	NA	-1	0	[0.0, 0.0, 0.0, 0.1756375]
AREG	NA	-1	0	[0.0, 0.0, 0.0, 0.0]
AREL1	NA	-1	0	[0.0, 0.0, 0.0, 0.0]
ARF1	NA	1	0.8	[0.967970596, 0.0, 0.0, 0.7683207]
ARF4	NA	-1	0	[0.0, 0.0, 0.0, 0.0]
ARF5	NA	-1	0	[0.0, 0.0, 0.0, 0.0]
ARF6	NA	-1	0.01	[0.0, 0.0, 0.9269, 0.0]
ARFGAP1	NA	-1	0	[0.0, 0.0, 0.9088, 0.0]
ARFGAP2	NA	-1	0	[0.0, 0.0, 0.0, 0.1197308]
ARFGEF1	NA	1	0.69	[0.562323135, 0.0, 0.91813699, 0.91813699]
ARFGEF2	NA	1	0.83	[0.891063612, 0.5327960558170212, 0.0, 0.229312]
ARFGEF3	NA	-1	0	[0.0, 0.0, 0.0, 0.0]
ARFIP1	NA	-1	0	[0.0, 0.0, 0.0, 0.0]
ARFIP2	NA	-1	0	[0.0, 0.0, 0.0, 0.0002055]
ARFRP1	NA	1	0.66	[0.2347, 0.0, 0.0, 3e-07]
ARG1	NA	-1	0	[0.0, 0.0, 0.0, 0.3884844]
ARGFX	NA	-1	0	[0.0, 0.0, 0.0, 0.8949723]
ARGLU1	NA	-1	0	[0.0, 0.0, 0.0, 0.3752219]
ARHGAP1	NA	-1	0.1	[0.0, 0.0, 0.9996, 0.0]
ARHGAP10	NA	-1	0	[0.0, 0.0, 0.0, 0.0327438]
ARHGAP11A	NA	-1	0	[0.0, 0.0, 0.0, 0.2128956]
ARHGAP11B	NA	-1	0	[0.0, 0.0, 0.0, 0.0]
ARHGAP12	NA	-1	0	[0.0, 0.0, 0.0, 0.543242]
ARHGAP17	NA	-1	0	[0.0, 0.0, 0.0, 0.0]
ARHGAP18	NA	-1	0	[0.0, 0.0, 0.92852396, 0.92852396]
ARHGAP19	NA	-1	0	[0.0, 0.0, 0.0, 0.2910095]
ARHGAP20	NA	-1	0	[0.0, 0.0, 0.0, 0.0692842]
ARHGAP21	NA	-1	0	[0.0, 0.0, 0.0, 0.0755477]
ARHGAP22	NA	-1	0	[0.0, 0.0, 0.0, 0.3578484]
ARHGAP23	NA	-1	0	[0.0, 0.0, 0.0, 0.0449882]
ARHGAP25	NA	-1	0.18	[0.0, 0.9864083982273559, 0.0, 0.0352665]
ARHGAP26	NA	-1	0	[0.0, 0.0, 0.0, 0.0799165]
ARHGAP27	NA	-1	0	[0.0, 0.0, 0.0, 0.0]
ARHGAP28	NA	-1	0	[0.0, 0.0, 0.0, 0.1132202]
ARHGAP29	NA	-1	0	[0.0, 0.0, 0.0, 0.4587912]
ARHGAP30	NA	-1	0	[0.0, 0.0, 0.0, 0.2453931]
ARHGAP31	NA	1	0.73	[0.634237114, 0.0, 0.0, 0.172227]
ARHGAP32	NA	-1	0	[0.0, 0.0, 0.0, 0.0003692]
ARHGAP33	NA	-1	0	[0.0, 0.0, 0.0, 0.0091691]
ARHGAP35	NA	1	0.7	[0.952905125, 0.0, 0.0, 0.0]
ARHGAP36	NA	1	0.72	[0.563118988, 0.0, 0.0, 0.3398889]
ARHGAP39	NA	-1	0	[0.0, 0.0, 0.0, 0.0036003]
ARHGAP4	NA	1	0.77	[0.778744507, 0.7481298038793058, 0.92825492, 0.92825492]
ARHGAP40	NA	-1	0	[0.0, 0.0, 0.0, 0.2245952]
ARHGAP42	NA	-1	0.18	[0.0, 1.0, 0.0, 0.7769406]
ARHGAP44	NA	-1	0	[0.0, 0.0, 0.0, 0.0]
ARHGAP45	NA	-1	0	[0.0, 0.0, 0.0, 0.0]
ARHGAP5	NA	1	0.78	[0.612151359, 0.0, 0.0, 0.6149846]
ARHGAP6	NA	-1	0.04	[0.0, 0.0, 0.96634733, 0.96634733]
ARHGAP9	NA	1	0.72	[0.333312301, 0.0, 0.0, 0.4221427]
ARHGDIA	NA	-1	0.15	[0.0, 0.0, 0.8918, 0.8021081]
ARHGDIB	NA	-1	0	[0.0, 0.0, 0.0, 0.0]
ARHGDIG	NA	-1	0	[0.0, 0.0, 0.0, 0.0]
ARHGEF1	NA	-1	0.04	[0.027458507, 0.0, 0.9779, 0.1828699]
ARHGEF10	NA	1	0.58	[0.192352864, 0.8451841202157444, 0.0, 0.3788278]
ARHGEF10L	NA	-1	0	[0.0, 0.0, 0.0, 0.0381015]
ARHGEF11	NA	1	0.98	[0.647311095, 0.9000016087197249, 0.9959, 0.0445004]
ARHGEF12	NA	-1	0.01	[0.0, 0.0, 0.9716, 0.5917322]
ARHGEF17	NA	1	0.72	[0.539681653, 0.0, 0.0, 0.4630495]
ARHGEF18	NA	-1	0	[0.0, 0.0, 0.0, 0.1797945]
ARHGEF19	NA	-1	0.33	[0.169404942, 0.0, 0.0, 0.736603]
ARHGEF2	NA	-1	0	[0.0, 0.0, 0.9173, 0.2211985]
ARHGEF25	NA	-1	0.17	[0.0, 0.9543357897283695, 0.0, 0.0]
ARHGEF26	NA	-1	0	[0.0, 0.0, 0.0, 0.0]
ARHGEF28	NA	-1	0	[0.0, 0.0, 0.0, 0.0]
ARHGEF3	NA	-1	0	[0.0, 0.0, 0.0, 0.0]
ARHGEF33	NA	-1	0	[0.0, 0.0, 0.0, 0.25333]
ARHGEF35	NA	-1	0	[0.0, 0.0, 0.0, 0.0]
ARHGEF37	NA	-1	0	[0.0, 0.0, 0.0, 0.0]
ARHGEF38	NA	1	0.71	[0.9507, 0.0, 0.0, 0.996865089]
ARHGEF39	NA	-1	0	[0.0, 0.0, 0.0, 0.0]
ARHGEF40	NA	-1	0	[0.0, 0.0, 0.0, 0.0]
ARHGEF5	NA	-1	0	[0.0, 0.0, 0.0, 0.0218063]
ARHGEF6	NA	-1	0	[0.0, 0.0, 0.0, 0.6480514]
ARHGEF7	NA	-1	0	[0.0, 0.0, 0.0, 0.2988406]
ARHGEF9	NA	-1	0	[0.0, 0.0, 0.0, 0.2773405]
ARID1A	NA	1	1	[0.893138371, 0.549603548483825, 0.999999984, 0.999999984]
ARID1B	NA	-1	0	[0.004956727, 0.0, 0.0, 0.0661922]
ARID2	NA	-1	0	[0.0, 0.0, 0.0, 0.2350008]
ARID3A	NA	-1	0	[0.0, 0.0, 0.9648, 0.0]
ARID3B	NA	-1	0	[0.0, 0.0, 0.0, 0.364434]
ARID3C	NA	-1	0	[0.0, 0.0, 0.0, 0.6222729]
ARID4A	NA	-1	0	[0.0, 0.0, 0.0, 0.3453936]
ARID4B	NA	-1	0	[0.0, 0.0, 0.0, 0.0379777]
ARID5A	NA	-1	0	[0.0, 0.0, 0.0, 0.4481375]
ARID5B	NA	-1	0	[0.0, 0.0, 0.0, 0.6137603]
ARIH1	NA	-1	0	[0.0, 0.0, 0.0, 0.1864955]
ARIH2	NA	-1	0	[0.0, 0.0, 0.0, 0.2286372]
ARIH2OS	NA	-1	0	[0.0, 0.0, 0.0, 0.0]
ARL1	NA	-1	0	[0.0, 0.0, 0.0, 0.0]
ARL10	NA	-1	0	[0.0, 0.0, 0.0, 0.0]
ARL11	NA	-1	0	[0.0, 0.0, 0.0, 0.0]
ARL13A	NA	-1	0.2	[0.0, 0.9543357897283695, 0.0, 0.6880031]
ARL13B	NA	-1	0	[0.0, 0.0, 0.0, 0.0]
ARL14	NA	-1	0	[0.0, 0.0, 0.0, 0.0]
ARL14EP	NA	-1	0	[0.0, 0.0, 0.0, 0.0]
ARL14EPL	NA	-1	0	[0.0, 0.0, 0.0, 0.0]
ARL15	NA	-1	0	[0.0, 0.0, 0.0, 0.0]
ARL17A	NA	-1	0	[0.0, 0.0, 0.0, 0.0]
ARL17B	NA	-1	0	[0.0, 0.0, 0.0, 0.0]
ARL2	NA	-1	0	[0.0, 0.0, 0.0, 0.0]
ARL2BP	NA	-1	0	[0.0, 0.0, 0.0, 0.0]
ARL3	NA	1	0.78	[0.999999672, 0.0, 0.0, 0.7817608]
ARL4A	NA	-1	0	[0.0, 0.0, 0.0, 0.0]
ARL4C	NA	-1	0	[0.0, 0.0, 0.0, 0.0]
ARL4D	NA	-1	0	[0.0, 0.0, 0.8918, 0.4904664]
ARL5A	NA	-1	0	[0.0, 0.0, 0.0, 0.0]
ARL5B	NA	-1	0	[0.0, 0.0, 0.0, 0.0]
ARL5C	NA	-1	0	[0.0, 0.0, 0.0, 0.0]
ARL6	NA	-1	0.44	[0.0, 0.9864083982273559, 0.9664122, 0.9664122]
ARL6IP1	NA	-1	0	[0.0, 0.0, 0.0, 0.0]
ARL6IP5	NA	-1	0	[0.0, 0.0, 0.0, 0.0]
ARL6IP6	NA	-1	0	[0.0, 0.0, 0.0, 0.0]
ARL8A	NA	-1	0	[0.0, 0.0, 0.0, 0.0]
ARL8B	NA	-1	0	[0.0, 0.0, 0.0, 0.0]
ARL9	NA	-1	0	[0.0, 0.0, 0.0, 0.0]
ARMC10	NA	-1	0.3	[0.13226154, 0.0, 0.0, 0.8452926]
ARMC12	NA	-1	0	[0.0, 0.0, 0.0, 0.0]
ARMC2	NA	1	0.82	[0.608793228, 0.9184805665561464, 0.0, 0.8180791]
ARMC3	NA	-1	0.01	[0.0, 0.0, 0.0, 0.0494945]
ARMC4	NA	1	0.82	[0.440084475, 0.8451841202157444, 0.0, 0.3911363]
ARMC5	NA	-1	0	[0.0, 0.0, 0.0, 0.0]
ARMC6	NA	-1	0	[0.0, 0.0, 0.0, 0.2619557]
ARMC8	NA	1	0.78	[0.806910101, 0.8451841202157444, 0.95926931, 0.95926931]
ARMC9	NA	-1	0	[0.0, 0.0, 0.0, 0.1922965]
ARMCX1	NA	-1	0.01	[0.0, 0.0, 0.0, 0.0490711]
ARMCX2	NA	1	0.78	[0.490571257, 0.0, 0.0, 0.6621706]
ARMCX4	NA	-1	0	[0.0, 0.0, 0.0, 0.0]
ARMCX5-GPRASP2	NA	-1	0	[0.0, 0.0, 0.0, 0.0]
ARMCX6	NA	-1	0	[0.0, 0.0, 0.0, 0.0]
ARMH1	NA	-1	0	[0.0, 0.0, 0.0, 0.0]
ARMH2	NA	-1	0	[0.0, 0.0, 0.0, 0.0]
ARMH3	NA	-1	0	[0.0, 0.0, 0.0, 0.0]
ARMH4	NA	-1	0	[0.0, 0.0, 0.0, 0.0]
ARMS2	NA	-1	0	[0.0, 0.0, 0.0, 0.0]
ARMT1	NA	-1	0	[0.0, 0.0, 0.0, 0.0]
ARNT	NA	1	0.79	[0.760878363, 0.0, 0.771, 0.5158892]
ARNT2	NA	-1	0	[0.0, 0.0, 0.0, 0.0]
ARNTL	NA	-1	0	[0.0, 0.0, 0.0, 0.0]
ARNTL2	NA	-1	0	[0.0, 0.0, 0.0, 0.0]
ARPC1A	NA	-1	0	[0.0, 0.0, 0.0, 0.0]
ARPC1B	NA	-1	0	[0.0, 0.0, 0.0, 0.5469519]
ARPC2	NA	-1	0	[0.0, 0.0, 0.0, 0.0]
ARPC4	NA	-1	0	[0.0, 0.0, 0.0, 0.0]
ARPC5	NA	1	0.85	[0.51320786, 0.9543357897283695, 0.0, 0.6327898]
ARPC5L	NA	-1	0	[0.0, 0.0, 0.0, 0.0]
ARPIN	NA	-1	0	[0.0, 0.0, 0.0, 0.0]
ARPIN-AP3S2	NA	-1	0	[0.0, 0.0, 0.0, 0.0]
ARPP21	NA	1	0.72	[0.869460146, 0.0, 0.0, 0.4033665]
ARRB1	NA	-1	0	[0.0, 0.0, 0.9658, 0.0]
ARRDC1	NA	-1	0	[0.0, 0.0, 0.0, 0.4037149]
ARRDC2	NA	1	0.69	[0.220921567, 0.0, 0.0, 0.6003026]
ARRDC3	NA	-1	0	[0.0, 0.0, 0.0, 0.0]
ARRDC4	NA	-1	0	[0.0, 0.0, 0.0, 0.2595701]
ARRDC5	NA	-1	0	[0.0, 0.0, 0.0, 0.4343176]
ARSA	NA	-1	0	[0.0, 0.0, 0.0, 0.0]
ARSB	NA	-1	0	[0.0, 0.0, 0.0, 0.0]
ARSD	NA	-1	0	[0.0, 0.0, 0.0, 0.2630676]
ARSE	NA	-1	0	[0.0, 0.0, 0.0, 0.1690168]
ARSF	NA	-1	0	[0.0, 0.0, 0.0, 0.0157266]
ARSG	NA	-1	0	[0.0, 0.0, 0.0, 0.3436204]
ARSH	NA	-1	0	[0.0, 0.0, 0.0, 0.1420418]
ARSI	NA	1	0.8	[0.6532, 0.0, 0.0, 0.7483272]
ARSJ	NA	1	0.72	[0.8313, 0.0, 0.0, 0.4877134]
ARSK	NA	-1	0	[0.0, 0.0, 0.0, 0.6433461]
ART4	NA	-1	0	[0.0, 0.0, 0.0, 0.0]
ART5	NA	-1	0	[0.0, 0.0, 0.0, 0.0]
ARTN	NA	-1	0	[0.0, 0.0, 0.0, 0.5345368]
ARVCF	NA	-1	0	[0.0, 0.0, 0.0, 0.0743939]
ARX	NA	-1	0	[0.0, 0.0, 0.0, 0.5701818]
AS3MT	NA	-1	0	[0.0, 0.0, 0.0, 0.0]
ASAH2B	NA	-1	0	[0.0, 0.0, 0.0, 0.0]
ASAP1	NA	-1	0	[0.0, 0.0, 0.0, 0.0302289]
ASAP2	NA	1	0.83	[0.797575125, 0.8451841202157444, 0.0, 0.6770395]
ASAP3	NA	-1	0.34	[0.120417361, 0.0, 0.0, 0.6831368]
ASB10	NA	-1	0	[0.0, 0.0, 0.0, 0.0074933]
ASB11	NA	1	0.69	[0.92550454, 0.0, 0.94236015, 0.94236015]
ASB12	NA	-1	0	[0.0, 0.0, 0.0, 0.0]
ASB15	NA	-1	0	[0.0, 0.0, 0.0, 0.0]
ASB2	NA	-1	0	[0.0, 0.0, 0.0, 0.3118695]
ASB3	NA	-1	0	[0.0, 0.0, 0.0, 0.0]
ASB5	NA	-1	0	[0.0, 0.0, 0.0, 0.687793]
ASB7	NA	-1	0	[0.0, 0.0, 0.0, 0.5256678]
ASB8	NA	-1	0	[0.0, 0.0, 0.0, 0.0]
ASB9	NA	-1	0	[0.0, 0.0, 0.0, 0.0]
ASCC1	NA	-1	0	[0.0, 0.0, 0.90981758, 0.90981758]
ASCC3	NA	1	0.72	[0.507806958, 0.0, 0.0, 0.0184444]
ASCL1	NA	-1	0	[0.0, 0.0, 0.0, 0.8768777]
ASCL2	NA	-1	0	[0.0, 0.0, 0.0, 0.0]
ASCL5	NA	-1	0	[0.0, 0.0, 0.0, 0.0]
ASDURF	NA	-1	0	[0.0, 0.0, 0.0, 0.0]
ASF1A	NA	-1	0	[0.0, 0.0, 0.9003, 0.0]
ASF1B	NA	-1	0	[0.0, 0.0, 0.95, 0.7304571]
ASGR2	NA	-1	0	[0.0, 0.0, 0.0, 0.0]
ASH1L	NA	1	0.73	[0.391783148, 0.461406949221805, 0.0, 0.002256]
ASH2L	NA	-1	0	[0.0, 0.0, 0.0, 0.76405]
ASIC2	NA	-1	0	[0.0, 0.0, 0.0, 0.0]
ASIC3	NA	-1	0	[0.0, 0.0, 0.0, 0.0]
ASIC5	NA	-1	0	[0.0, 0.0, 0.0, 0.0]
ASL	NA	-1	0	[0.0, 0.0, 0.92590337, 0.92590337]
ASMT	NA	-1	0	[0.0, 0.0, 0.0, 0.0]
ASNA1	NA	-1	0	[0.0, 0.0, 0.0, 0.0286589]
ASNS	NA	1	0.82	[0.695890169, 0.9543357897283695, 0.0, 0.4382945]
ASPDH	NA	-1	0	[0.0, 0.0, 0.0, 0.0]
ASPG	NA	-1	0	[0.0, 0.0, 0.0, 0.1702391]
ASPH	NA	-1	0	[0.0, 0.0, 0.0, 0.0998094]
ASPHD1	NA	-1	0	[0.0, 0.0, 0.0, 0.2236057]
ASPHD2	NA	-1	0	[0.0, 0.0, 0.0, 0.0]
ASPM	NA	1	0.72	[0.887611364, 0.0, 0.0, 0.0222111]
ASPN	NA	-1	0	[0.0, 0.0, 0.0, 0.4916738]
ASPRV1	NA	-1	0	[0.0, 0.0, 0.0, 0.8119389]
ASPSCR1	NA	-1	0	[0.0, 0.0, 0.0, 0.0811301]
ASRGL1	NA	1	0.72	[0.293223848, 0.0, 0.0, 0.5866242]
ASS1	NA	1	0.75	[0.326290023, 0.0, 0.9844, 0.5488831]
ASTE1	NA	-1	0	[0.0, 0.0, 0.0, 0.6904308]
ASTN1	NA	1	0.6	[0.154309729, 0.5041774756636639, 0.0, 0.8353623]
ASTN2	NA	1	0.72	[0.572873837, 0.0, 0.0, 0.0400667]
ASXL1	NA	-1	0.49	[0.170210258, 0.5041774756636639, 0.0, 0.7329476]
ASXL2	NA	-1	0	[0.0, 0.0, 0.0, 0.8447367]
ASXL3	NA	-1	0	[0.0, 0.0, 0.0, 0.0087608]
ATAD2	NA	-1	0.43	[0.120256115, 0.0, 0.0, 0.0044254]
ATAD2B	NA	-1	0	[0.0, 0.0, 0.0, 0.2378996]
ATAD3A	NA	-1	0	[0.0, 0.0, 0.0, 0.1484911]
ATAD3C	NA	-1	0	[0.0, 0.0, 0.0, 0.0003334]
ATAD5	NA	1	0.77	[0.224934709, 0.5684455464582316, 0.0, 0.7151529]
ATCAY	NA	-1	0	[0.0, 0.0, 0.0, 0.0]
ATF1	NA	-1	0	[0.0, 0.0, 0.0, 0.045958]
ATF2	NA	1	0.8	[0.578777608, 0.0, 0.9269, 0.61277]
ATF3	NA	1	0.68	[0.759010631, 0.0, 0.95, 0.8925575]
ATF4	NA	-1	0	[0.0, 0.0, 0.0, 0.0]
ATF5	NA	1	0.73	[0.110891302, 1.0199360710783771, 0.98580913, 0.98580913]
ATF6	NA	1	0.78	[0.703732884, 0.0, 0.0, 0.8059979]
ATF6B	NA	-1	0	[0.0, 0.0, 0.0, 0.0105423]
ATF7	NA	-1	0	[0.0, 0.0, 0.0, 0.1386298]
ATF7IP	NA	-1	0.18	[0.0, 0.8451841202157444, 0.7258, 0.2446217]
ATF7IP2	NA	-1	0	[0.0, 0.0, 0.0, 0.1793916]
ATF7-NPFF	NA	-1	0	[0.0, 0.0, 0.0, 0.0]
ATG10	NA	-1	0	[0.0, 0.0, 0.0, 0.0]
ATG12	NA	-1	0	[0.0, 0.0, 0.0, 0.0]
ATG13	NA	-1	0	[0.0, 0.0, 0.0, 0.0]
ATG16L1	NA	-1	0	[0.0, 0.0, 0.0, 0.0631536]
ATG16L2	NA	-1	0	[0.0, 0.0, 0.0, 0.4500442]
ATG2A	NA	1	0.7	[0.740213899, 0.0, 0.0, 4.52e-05]
ATG2B	NA	1	0.82	[0.499565409, 0.7481298038793058, 0.0, 0.050247]
ATG4A	NA	-1	0	[0.0, 0.0, 0.0, 0.0]
ATG4B	NA	-1	0	[0.0, 0.0, 0.0, 0.0]
ATG4C	NA	-1	0.08	[0.0, 0.0, 0.97472896, 0.97472896]
ATG4D	NA	-1	0	[0.0, 0.0, 0.0, 0.3608589]
ATG5	NA	-1	0	[0.0, 0.0, 0.0, 0.0]
ATG7	NA	-1	0	[0.0, 0.0, 0.0, 0.0]
ATG9A	NA	-1	0	[0.0, 0.0, 0.0, 0.0171579]
ATIC	NA	-1	0	[0.0, 0.0, 0.0, 0.2890057]
ATL1	NA	-1	0	[0.0, 0.0, 0.0, 0.0]
ATL2	NA	-1	0	[0.0, 0.0, 0.0, 0.0]
ATL3	NA	-1	0	[0.0, 0.0, 0.0, 0.5396476]
ATM	NA	1	0.72	[0.935401269, 0.0, 0.0, 0.5885309]
ATMIN	NA	-1	0	[0.0, 0.0, 0.0, 0.0]
ATN1	NA	1	0.92	[0.322748658, 0.5327960558170212, 0.7702, 0.1315477]
ATOH7	NA	-1	0	[0.0, 0.0, 0.0, 0.0]
ATOH8	NA	-1	0	[0.0, 0.0, 0.0, 0.0]
ATOX1	NA	-1	0	[0.0, 0.0, 0.0, 0.0]
ATP10A	NA	-1	0	[0.0, 0.0, 0.0, 0.0410608]
ATP10B	NA	-1	0	[0.0, 0.0, 0.0, 0.2390373]
ATP10D	NA	1	0.82	[0.57816431, 0.7481298038793058, 0.0, 0.0331023]
ATP11A	NA	1	0.58	[0.139784583, 0.6136779226834786, 0.0, 0.5154249]
ATP11AUN	NA	-1	0	[0.0, 0.0, 0.0, 0.0]
ATP11B	NA	-1	0	[0.0, 0.0, 0.0, 0.2169797]
ATP11C	NA	-1	0	[0.0, 0.0, 0.0, 8.5e-06]
ATP12A	NA	-1	0	[0.0, 0.0, 0.0, 0.0703194]
ATP13A1	NA	-1	0	[0.0, 0.0, 0.0, 0.262755]
ATP13A2	NA	-1	0	[0.0, 0.0, 0.0, 0.1027378]
ATP13A3	NA	-1	0	[0.0, 0.0, 0.0, 0.2300641]
ATP13A4	NA	1	0.72	[0.8313, 0.0, 0.0, 0.4017071]
ATP13A5	NA	1	0.82	[0.937303345, 0.7481298038793058, 0.0, 0.0957972]
ATP1A1	NA	-1	0.44	[0.0, 0.9543357897283695, 0.9959, 0.4714828]
ATP1A2	NA	1	0.8	[0.901402212, 0.672066523978196, 0.96765701, 0.96765701]
ATP1A3	NA	1	0.72	[0.440783586, 0.0, 0.0, 0.5777927]
ATP1A4	NA	-1	0	[0.0, 0.0, 0.0, 0.1394154]
ATP1B2	NA	-1	0	[0.0, 0.0, 0.0, 0.0817071]
ATP1B3	NA	-1	0.44	[0.144280497, 0.0, 0.0, 0.3995435]
ATP1B4	NA	-1	0	[0.0, 0.0, 0.0, 0.3493413]
ATP23	NA	-1	0	[0.0, 0.0, 0.0, 0.0]
ATP2A1	NA	-1	0	[0.0, 0.0, 0.0, 4e-07]
ATP2A2	NA	-1	0	[0.0, 0.0, 0.0, 0.7282641]
ATP2A3	NA	-1	0	[0.0, 0.0, 0.0, 0.0311565]
ATP2B1	NA	1	0.76	[0.368477239, 0.0, 0.0, 0.6888537]
ATP2B2	NA	1	0.95	[0.832878608, 0.6136779226834786, 0.0, 0.8582709]
ATP2B3	NA	1	0.83	[0.852908512, 0.5327960558170212, 0.0, 0.1795713]
ATP2B4	NA	-1	0.35	[0.0, 0.8451841202157444, 0.9576, 0.718585]
ATP2C1	NA	-1	0	[0.0, 0.0, 0.0, 0.0]
ATP2C2	NA	-1	0	[0.0, 0.0, 0.0, 0.0377557]
ATP4A	NA	1	0.72	[0.563777737, 0.0, 0.0, 0.1036639]
ATP4B	NA	-1	0	[0.0, 0.0, 0.0, 0.4027344]
ATP5F1A	NA	-1	0	[0.0, 0.0, 0.0, 0.0]
ATP5F1B	NA	-1	0	[0.0, 0.0, 0.0, 0.0]
ATP5F1C	NA	-1	0	[0.0, 0.0, 0.0, 0.0]
ATP5F1D	NA	-1	0	[0.0, 0.0, 0.0, 0.0]
ATP5F1E	NA	-1	0	[0.0, 0.0, 0.0, 0.0]
ATP5IF1	NA	-1	0	[0.0, 0.0, 0.0, 0.0]
ATP5MC1	NA	-1	0	[0.0, 0.0, 0.0, 0.0]
ATP5MC2	NA	-1	0	[0.0, 0.0, 0.0, 0.0]
ATP5MC3	NA	-1	0	[0.0, 0.0, 0.0, 0.0]
ATP5MD	NA	-1	0	[0.0, 0.0, 0.0, 0.0]
ATP5ME	NA	-1	0	[0.0, 0.0, 0.0, 0.0]
ATP5MF	NA	-1	0	[0.0, 0.0, 0.0, 0.0]
ATP5MF-PTCD1	NA	-1	0	[0.0, 0.0, 0.0, 0.0]
ATP5MG	NA	-1	0	[0.0, 0.0, 0.0, 0.0]
ATP5MGL	NA	-1	0	[0.0, 0.0, 0.0, 0.0]
ATP5MPL	NA	-1	0	[0.0, 0.0, 0.0, 0.0]
ATP5PB	NA	-1	0	[0.0, 0.0, 0.0, 0.0]
ATP5PD	NA	-1	0	[0.0, 0.0, 0.0, 0.0]
ATP5PF	NA	-1	0	[0.0, 0.0, 0.0, 0.0]
ATP5PO	NA	-1	0	[0.0, 0.0, 0.0, 0.0]
ATP6	NA	-1	0	[0.0, 0.0, 0.0, 0.0]
ATP6	NA	-1	0	[0.0, 0.0, 0.0, 0.0]
ATP6	NA	-1	0	[0.0, 0.0, 0.0, 0.0]
ATP6AP1	NA	-1	0	[0.0, 0.0, 0.0, 0.1211711]
ATP6AP1L	NA	-1	0	[0.0, 0.0, 0.0, 0.0]
ATP6AP2	NA	-1	0	[0.0, 0.0, 0.0, 0.0]
ATP6V0A1	NA	-1	0	[0.0, 0.0, 0.0, 0.2260767]
ATP6V0A2	NA	-1	0	[0.0, 0.0, 0.0, 0.0799124]
ATP6V0A4	NA	1	0.83	[0.977799033, 0.8451841202157444, 0.0, 0.7497862]
ATP6V0B	NA	-1	0	[0.0, 0.0, 0.0, 0.0]
ATP6V0C	NA	-1	0	[0.0, 0.0, 0.0, 0.0]
ATP6V0D2	NA	1	0.72	[0.395124767, 0.0, 0.0, 0.5517488]
ATP6V0E1	NA	-1	0	[0.0, 0.0, 0.0, 0.0]
ATP6V0E2	NA	-1	0	[0.0, 0.0, 0.0, 0.0]
ATP6V1B1	NA	-1	0	[0.0, 0.0, 0.0, 0.0]
ATP6V1B2	NA	-1	0	[0.0, 0.0, 0.0, 0.4669848]
ATP6V1C1	NA	-1	0	[0.0, 0.0, 0.0, 0.2824191]
ATP6V1C2	NA	-1	0	[0.0, 0.0, 0.0, 0.4521963]
ATP6V1D	NA	-1	0	[0.0, 0.0, 0.0, 0.0]
ATP6V1E1	NA	-1	0	[0.0, 0.0, 0.0, 0.0]
ATP6V1E2	NA	-1	0	[0.0, 0.0, 0.0, 0.7298703]
ATP6V1F	NA	-1	0	[0.0, 0.0, 0.0, 0.0]
ATP6V1FNB	NA	-1	0	[0.0, 0.0, 0.0, 0.0]
ATP6V1G2	NA	-1	0	[0.0, 0.0, 0.0, 0.0]
ATP6V1G3	NA	-1	0	[0.0, 0.0, 0.0, 0.0]
ATP7A	NA	1	0.72	[0.42938844, 0.0, 0.0, 0.4977361]
ATP7B	NA	-1	0	[0.0, 0.0, 0.0, 0.1348029]
ATP8	NA	-1	0	[0.0, 0.0, 0.0, 0.0]
ATP8	NA	-1	0	[0.0, 0.0, 0.0, 0.0]
ATP8	NA	-1	0	[0.0, 0.0, 0.0, 0.0]
ATP8A1	NA	-1	0	[0.0, 0.0, 0.0, 0.4166371]
ATP8A2	NA	1	0.82	[0.862666804, 0.7481298038793058, 0.0, 0.4184255]
ATP8B1	NA	-1	0	[0.0, 0.0, 0.0, 0.3043375]
ATP8B2	NA	-1	0	[0.0, 0.0, 0.0, 0.4424002]
ATP8B3	NA	-1	0	[0.0, 0.0, 0.0, 0.0033863]
ATP8B4	NA	1	0.86	[0.574087152, 0.8038859206954393, 0.98266181, 0.98266181]
ATP9B	NA	1	0.72	[0.8727, 0.0, 0.0, 0.0220296]
ATPAF1	NA	-1	0	[0.0, 0.0, 0.0, 0.0]
ATPAF2	NA	-1	0.03	[0.0, 0.0, 0.0, 0.8598494]
ATPSCKMT	NA	-1	0	[0.0, 0.0, 0.0, 0.0]
ATR	NA	-1	0	[0.0, 0.0, 0.0, 0.0403419]
ATRNL1	NA	-1	0	[0.0, 0.0, 0.0, 0.1073404]
ATRX	NA	1	0.8	[0.397676015, 0.4311953292438538, 0.0, 0.7925331]
ATXN1	NA	-1	0.05	[0.0, 0.0, 0.8487, 0.0042824]
ATXN10	NA	-1	0.08	[0.0, 0.0, 0.0, 0.8379673]
ATXN1L	NA	-1	0	[0.0, 0.0, 0.0, 0.183303]
ATXN2L	NA	1	0.72	[0.626233133, 0.0, 0.0, 0.0773969]
ATXN3	NA	-1	0	[0.0, 0.0, 0.0, 0.5468269]
ATXN3L	NA	-1	0	[0.0, 0.0, 0.0, 0.7212014]
ATXN7	NA	-1	0	[0.0, 0.0, 0.0, 0.2378633]
ATXN7L1	NA	-1	0	[0.0, 0.0, 0.0, 0.0460699]
ATXN7L2	NA	-1	0	[0.0, 0.0, 0.0, 0.491489]
ATXN7L3	NA	-1	0	[0.0, 0.0, 0.0, 0.0]
ATXN7L3B	NA	-1	0	[0.0, 0.0, 0.0, 0.0]
ATXN8	NA	-1	0	[0.0, 0.0, 0.0, 0.0]
AUH	NA	-1	0	[0.0, 0.0, 0.8205, 0.0]
AURKA	NA	1	0.79	[0.341540649, 0.0, 0.8934, 0.4333801]
AURKAIP1	NA	-1	0	[0.0, 0.0, 0.0, 0.0]
AURKB	NA	1	0.77	[0.231244104, 0.0, 0.8508, 0.8552095]
AURKC	NA	-1	0	[0.0, 0.0, 0.0, 0.7157216]
AUTS2	NA	-1	0	[0.0, 0.0, 0.0, 0.0454612]
AVEN	NA	-1	0	[0.0, 0.0, 0.0, 0.0]
AVIL	NA	-1	0	[0.0, 0.0, 0.0, 0.185182]
AVPI1	NA	-1	0	[0.0, 0.0, 0.0, 0.8438729]
AVPR1A	NA	1	0.72	[0.941925816, 0.0, 0.0, 0.4933747]
AVPR1B	NA	-1	0	[0.0, 0.0, 0.0, 0.2431931]
AWAT1	NA	-1	0	[0.0, 0.0, 0.0, 0.0]
AWAT2	NA	-1	0	[0.0, 0.0, 0.0, 0.2005227]
AXDND1	NA	-1	0	[0.0, 0.0, 0.0, 0.0]
AXIN1	NA	-1	0	[0.0, 0.0, 0.8697, 0.2904991]
AXIN2	NA	1	0.73	[0.9818, 0.0, 0.0, 0.2424458]
AXL	NA	-1	0	[0.0, 0.0, 0.9758, 0.0]
AZGP1	NA	-1	0	[0.0, 0.0, 0.0, 0.3456405]
AZIN1	NA	-1	0	[0.0, 0.0, 0.0, 0.4848012]
AZIN2	NA	-1	0	[0.0, 0.0, 0.0, 0.0]
AZU1	NA	-1	0	[0.0, 0.0, 0.0, 0.5232096]
B2M	NA	-1	0	[0.0, 0.0, 0.8042, 0.0]
B3GALNT1	NA	-1	0	[0.0, 0.0, 0.0, 0.0]
B3GALNT2	NA	1	0.72	[0.338494156, 0.0, 0.0, 0.0343454]
B3GALT1	NA	-1	0	[0.0, 0.0, 0.0, 0.751425]
B3GALT4	NA	-1	0	[0.0, 0.0, 0.0, 0.0]
B3GAT1	NA	-1	0	[0.0, 0.0, 0.0, 0.5541099]
B3GAT3	NA	-1	0	[0.0, 0.0, 0.0, 0.0]
B3GLCT	NA	-1	0	[0.0, 0.0, 0.0, 0.0]
B3GNT2	NA	-1	0	[0.0, 0.0, 0.0, 0.0]
B3GNT3	NA	-1	0	[0.0, 0.0, 0.0, 0.0]
B3GNT5	NA	-1	0	[0.0, 0.0, 0.0, 0.0]
B3GNT6	NA	-1	0.28	[0.0, 0.0, 0.98384194, 0.98384194]
B3GNT7	NA	-1	0	[0.0, 0.0, 0.0, 0.0]
B3GNT8	NA	-1	0	[0.0, 0.0, 0.0, 0.0]
B3GNTL1	NA	-1	0	[0.0, 0.0, 0.0, 0.0]
B4GALNT1	NA	-1	0	[0.0, 0.0, 0.0, 0.2832054]
B4GALNT2	NA	-1	0.32	[0.0, 0.0, 0.0, 0.8563392]
B4GALNT3	NA	1	0.82	[0.32061042, 0.9543357897283695, 0.0, 0.0923412]
B4GALNT4	NA	1	0.76	[0.816052235, 0.0, 0.0, 0.7203946]
B4GALT1	NA	-1	0	[0.0, 0.0, 0.0, 0.7478187]
B4GALT2	NA	-1	0	[0.0, 0.0, 0.0, 0.0]
B4GALT3	NA	-1	0	[0.0, 0.0, 0.0, 0.2872655]
B4GALT4	NA	1	0.69	[0.6794, 0.0, 0.0, 0.8803723]
B4GALT5	NA	-1	0	[0.0, 0.0, 0.0, 0.5799724]
B4GALT7	NA	-1	0	[0.0, 0.0, 0.0, 0.6348816]
B4GAT1	NA	-1	0	[0.0, 0.0, 0.0, 0.0]
B9D1	NA	-1	0	[0.0, 0.0, 0.0, 0.0]
B9D2	NA	-1	0	[0.0, 0.0, 0.0, 0.0]
BAALC	NA	-1	0.47	[0.137875498, 1.0267243183629582, 0.93528867, 0.93528867]
BABAM1	NA	-1	0	[0.0, 0.0, 0.0, 0.0]
BABAM2	NA	-1	0	[0.0, 0.0, 0.0, 0.0]
BACE2	NA	-1	0	[0.0, 0.0, 0.0, 0.6416479]
BACH1	NA	-1	0	[0.0, 0.0, 0.0, 0.1215064]
BACH2	NA	1	0.72	[0.360649123, 0.0, 0.0, 0.4126955]
BAD	NA	-1	0.05	[0.0, 0.0, 0.8744, 0.8267493]
BAG1	NA	-1	0	[0.0, 0.0, 0.9725, 0.7253578]
BAG2	NA	-1	0	[0.0, 0.0, 0.0, 0.0]
BAG3	NA	-1	0	[0.0, 0.0, 0.9779, 0.0]
BAG4	NA	1	0.69	[0.532050018, 0.0, 0.91862661, 0.91862661]
BAG6	NA	-1	0	[0.0, 0.0, 0.0, 0.0]
BAGE	NA	-1	0	[0.0, 0.0, 0.0, 0.0]
BAGE2	NA	-1	0	[0.0, 0.0, 0.0, 0.0]
BAGE3	NA	-1	0	[0.0, 0.0, 0.0, 0.0]
BAGE4	NA	-1	0	[0.0, 0.0, 0.0, 0.0]
BAGE5	NA	-1	0	[0.0, 0.0, 0.0, 0.0]
BAHCC1	NA	-1	0	[0.0, 0.0, 0.0, 0.3465454]
BAIAP2	NA	1	0.72	[0.899402114, 0.0, 0.0, 0.0397137]
BAIAP2L1	NA	-1	0	[0.0, 0.0, 0.0, 0.0]
BAIAP2L2	NA	-1	0	[0.0, 0.0, 0.0, 0.2822045]
BAIAP3	NA	-1	0	[0.0, 0.0, 0.0, 0.0111517]
BAK1	NA	-1	0	[0.0, 0.0, 0.0, 0.106621]
BAMBI	NA	-1	0	[0.0, 0.0, 0.0, 0.0]
BANF1	NA	-1	0	[0.0, 0.0, 0.0, 0.8900342]
BANF2	NA	-1	0	[0.0, 0.0, 0.0, 0.7101188]
BANK1	NA	-1	0	[0.0, 0.0, 0.0, 0.4776586]
BAP1	NA	1	0.83	[0.485797267, 0.9543357897283695, 0.0, 0.6725729]
BARD1	NA	-1	0.02	[0.0, 0.0, 0.738, 0.5998069]
BARHL1	NA	-1	0	[0.0, 0.0, 0.0, 0.2303335]
BARHL2	NA	-1	0	[0.0, 0.0, 0.0, 0.4446095]
BARX1	NA	-1	0	[0.0, 0.0, 0.0, 0.3228705]
BARX2	NA	-1	0	[0.0, 0.0, 0.0, 0.0]
BASP1	NA	-1	0	[0.0, 0.0, 0.0, 0.0]
BATF	NA	1	1	[0.7864, 0.9864083982273559, 0.999661269, 0.999661269]
BAX	NA	-1	0	[0.0, 0.0, 0.0, 0.4408527]
BAZ1A	NA	1	0.68	[0.23301733, 0.0, 0.0, 0.0477642]
BAZ1B	NA	-1	0	[0.0, 0.0, 0.0, 0.1977028]
BAZ2A	NA	-1	0.18	[0.0, 0.8451841202157444, 0.0, 0.1910681]
BAZ2B	NA	1	0.72	[0.62031449, 0.0, 0.0, 0.015102]
BBC3	NA	-1	0	[0.0, 0.0, 0.0, 0.351394]
BBOF1	NA	-1	0	[0.0, 0.0, 0.0, 0.0]
BBOX1	NA	-1	0	[0.0, 0.0, 0.0, 0.5770379]
BBS1	NA	-1	0	[0.0, 0.0, 0.0, 0.4195881]
BBS12	NA	1	0.67	[0.219570783, 0.0, 0.0, 0.5265989]
BBS2	NA	-1	0	[0.0, 0.0, 0.0, 0.0]
BBS4	NA	-1	0	[0.0, 0.0, 0.0, 0.3265352]
BBS5	NA	-1	0	[0.0, 0.0, 0.90335264, 0.90335264]
BBS7	NA	-1	0	[0.0, 0.0, 0.0, 0.2045762]
BBS9	NA	-1	0	[0.0, 0.0, 0.0, 0.1281136]
BBX	NA	-1	0	[0.0, 0.0, 0.0, 0.3025127]
BCAM	NA	-1	0	[0.0, 0.0, 0.0, 0.0379349]
BCAN	NA	1	0.72	[0.647701713, 0.0, 0.0, 0.082912]
BCAP29	NA	-1	0	[0.0, 0.0, 0.0, 0.0]
BCAP31	NA	-1	0.22	[0.0, 0.8451841202157444, 0.0, 0.8740189]
BCAR1	NA	1	0.77	[0.513176828, 0.0, 0.9715, 0.5452596]
BCAR3	NA	-1	0	[0.0, 0.0, 0.0, 0.0]
BCAS1	NA	-1	0	[0.0, 0.0, 0.0, 0.3632568]
BCAS3	NA	1	0.77	[0.282496023, 0.0, 0.0, 0.6720451]
BCAS4	NA	-1	0.44	[0.109608729, 0.0, 0.0, 0.3316109]
BCAT1	NA	-1	0	[0.0, 0.0, 0.0, 0.0]
BCAT2	NA	-1	0	[0.0, 0.0, 0.0, 0.6771489]
BCCIP	NA	-1	0	[0.0, 0.0, 0.0, 0.4891411]
BCHE	NA	-1	0	[0.0, 0.0, 0.0, 0.4403139]
BCKDHA	NA	-1	0	[0.0, 0.0, 0.9553, 0.2233996]
BCKDK	NA	-1	0	[0.0, 0.0, 0.0, 0.0]
BCL10	NA	-1	0.07	[0.0, 0.0, 0.9451, 0.8373126]
BCL11A	NA	-1	0	[0.0, 0.0, 0.0, 0.6220063]
BCL11B	NA	1	0.8	[0.730152761, 0.9184805665561464, 0.0, 5e-07]
BCL2	NA	-1	0.12	[0.0, 0.0, 0.9961, 0.0]
BCL2L1	NA	-1	0	[0.0, 0.0, 0.9601, 0.0]
BCL2L10	NA	-1	0	[0.0, 0.0, 0.0, 0.5657628]
BCL2L11	NA	-1	0	[0.0, 0.0, 0.0, 0.702438]
BCL2L12	NA	-1	0	[0.0, 0.0, 0.0, 0.3248068]
BCL2L13	NA	-1	0	[0.0, 0.0, 0.0, 0.3522688]
BCL2L14	NA	-1	0	[0.0, 0.0, 0.0, 0.0]
BCL2L15	NA	-1	0	[0.0, 0.0, 0.0, 0.0]
BCL2L2	NA	-1	0	[0.0, 0.0, 0.0, 0.0]
BCL2L2-PABPN1	NA	-1	0	[0.0, 0.0, 0.0, 0.0]
BCL3	NA	-1	0	[0.0, 0.0, 0.96043404, 0.96043404]
BCL6	NA	1	0.69	[0.806357435, 0.0, 0.92657226, 0.92657226]
BCL7A	NA	1	0.78	[0.741191758, 0.0, 0.0, 0.8020732]
BCL7B	NA	-1	0	[0.0, 0.0, 0.0, 0.0]
BCL7C	NA	1	0.76	[0.585900368, 0.0, 0.0, 0.7041915]
BCL9	NA	1	0.78	[0.311031923, 0.0, 0.0, 0.7878316]
BCL9L	NA	-1	0	[0.0, 0.0, 0.0, 0.0]
BCLAF1	NA	1	0.83	[0.325731885, 0.672066523978196, 0.0, 0.6840808]
BCLAF3	NA	-1	0	[0.0, 0.0, 0.0, 0.0]
BCO1	NA	-1	0	[0.0, 0.0, 0.0, 0.0]
BCOR	NA	1	0.72	[0.460632369, 0.0, 0.0, 0.0443843]
BCORL1	NA	-1	0.43	[0.191026217, 0.0, 0.0, 0.0759448]
BCR	NA	1	0.84	[0.4995, 0.0, 0.9127, 0.0058848]
BCS1L	NA	-1	0.04	[0.0, 0.0, 0.0, 0.8304977]
BDH1	NA	-1	0	[0.0, 0.0, 0.0, 0.0]
BDH2	NA	-1	0	[0.0, 0.0, 0.0, 0.0]
BDKRB1	NA	-1	0	[0.023284926, 0.0, 0.0, 0.5475234]
BDKRB2	NA	-1	0.03	[0.0, 0.0, 0.9421, 0.3568001]
BDNF	NA	1	0.82	[0.642738815, 1.0267243183629582, 0.969, 0.6284221]
BDP1	NA	-1	0.01	[0.0, 0.0, 0.9269, 0.0006476]
BEAN1	NA	-1	0	[0.0, 0.0, 0.0, 0.0]
BECN1	NA	-1	0	[0.0, 0.0, 0.0, 0.1175028]
BECN2	NA	-1	0	[0.0, 0.0, 0.0, 0.0]
BEGAIN	NA	1	0.82	[0.795874981, 1.0, 0.0, 0.818318]
BEND2	NA	1	0.58	[0.152046254, 0.8451841202157444, 0.0, 0.4008464]
BEND3	NA	-1	0	[0.0, 0.0, 0.0, 0.2791639]
BEND5	NA	-1	0	[0.0, 0.0, 0.0, 0.0]
BEND7	NA	-1	0	[0.027610379, 0.0, 0.0, 0.5396925]
BEST2	NA	-1	0	[0.0, 0.0, 0.0, 0.0002012]
BEST3	NA	-1	0	[0.0, 0.0, 0.0, 0.5336657]
BEST4	NA	-1	0	[0.0, 0.0, 0.0, 0.0]
BET1	NA	-1	0	[0.0, 0.0, 0.0, 0.0]
BET1L	NA	-1	0	[0.0, 0.0, 0.0, 0.0]
BEX1	NA	-1	0	[0.0, 0.0, 0.0, 0.0]
BEX3	NA	-1	0	[0.0, 0.0, 0.0, 0.0]
BEX4	NA	-1	0	[0.0, 0.0, 0.0, 0.0]
BEX5	NA	-1	0	[0.0, 0.0, 0.0, 0.0]
BFAR	NA	1	0.72	[0.9979256, 0.0, 0.0, 0.5003079]
BFSP1	NA	-1	0	[0.0, 0.0, 0.0, 0.162461]
BFSP2	NA	1	0.72	[0.298731913, 0.0, 0.0, 0.5585619]
BGLAP	NA	-1	0	[0.0, 0.0, 0.0, 0.0]
BGN	NA	-1	0	[0.0, 0.0, 0.0, 0.5929921]
BHLHA15	NA	-1	0	[0.0, 0.0, 0.0, 0.0]
BHLHE22	NA	1	0.72	[0.630782579, 0.0, 0.0, 0.5813931]
BHLHE23	NA	-1	0	[0.0, 0.0, 0.0, 0.8207841]
BHLHE40	NA	1	0.76	[0.287695797, 0.0, 0.0, 0.7069246]
BHLHE41	NA	-1	0	[0.0, 0.0, 0.0, 0.0]
BHMG1	NA	-1	0	[0.0, 0.0, 0.0, 0.0]
BHMT	NA	1	0.72	[0.409768835, 0.0, 0.0, 0.5015592]
BHMT2	NA	-1	0	[0.0, 0.0, 0.0, 0.2775495]
BICC1	NA	-1	0	[0.0, 0.0, 0.0, 0.0763597]
BICD1	NA	1	0.72	[0.609388877, 0.0, 0.0, 0.4619508]
BICD2	NA	-1	0	[0.0, 0.0, 0.0, 0.0]
BICDL1	NA	-1	0	[0.0, 0.0, 0.0, 0.0]
BICDL2	NA	-1	0	[0.0, 0.0, 0.0, 0.0]
BICRA	NA	-1	0	[0.0, 0.0, 0.0, 0.0]
BICRAL	NA	-1	0	[0.0, 0.0, 0.0, 0.0]
BID	NA	-1	0	[0.0, 0.0, 0.7582, 0.0]
BIK	NA	-1	0	[0.0, 0.0, 0.0, 0.2816926]
BIN1	NA	-1	0	[0.0, 0.0, 0.0, 0.1961909]
BIN3	NA	-1	0	[0.0, 0.0, 0.0, 0.0]
BIRC2	NA	-1	0	[0.0, 0.0, 0.0, 0.7345342]
BIRC3	NA	1	0.72	[0.234557889, 0.0, 0.0, 0.839946]
BIRC5	NA	-1	0	[0.0, 0.0, 0.8131, 0.567387]
BIRC6	NA	1	0.68	[0.238013538, 0.0, 0.0, 0.4758866]
BIRC7	NA	-1	0.02	[0.0, 0.0, 0.0, 0.8496747]
BIVM	NA	-1	0	[0.0, 0.0, 0.0, 0.0]
BIVM-ERCC5	NA	-1	0	[0.0, 0.0, 0.0, 0.0]
BLCAP	NA	-1	0	[0.0, 0.0, 0.0, 0.0]
BLID	NA	-1	0	[0.0, 0.0, 0.0, 0.5824441]
BLK	NA	1	0.73	[0.521127121, 0.0, 0.0, 0.257744]
BLM	NA	1	0.73	[0.5223, 0.0, 0.0, 0.2130841]
BLMH	NA	-1	0	[0.0, 0.0, 0.0, 0.5049392]
BLNK	NA	1	0.53	[0.0, 0.9864083982273559, 0.9791034, 0.9791034]
BLOC1S2	NA	-1	0	[0.0, 0.0, 0.0, 0.0]
BLOC1S3	NA	-1	0	[0.0, 0.0, 0.0, 0.0]
BLOC1S4	NA	-1	0	[0.0, 0.0, 0.0, 0.0]
BLOC1S6	NA	-1	0	[0.0, 0.0, 0.0, 0.0]
BMF	NA	-1	0	[0.0, 0.0, 0.0, 0.0]
BMI1	NA	-1	0	[0.0, 0.0, 0.0, 0.0]
BMP1	NA	-1	0	[0.0, 0.0, 0.0, 0.0026731]
BMP10	NA	-1	0	[0.0, 0.0, 0.0, 0.0]
BMP15	NA	-1	0	[0.0, 0.0, 0.0, 0.7934499]
BMP2	NA	-1	0.28	[0.0, 0.0, 0.98375002, 0.98375002]
BMP2K	NA	-1	0.17	[0.006391588, 0.7481298038793058, 0.0, 0.6311533]
BMP3	NA	-1	0.46	[0.0, 0.7481298038793058, 0.96920971, 0.96920971]
BMP4	NA	1	0.83	[0.638729699, 0.9184805665561464, 0.0, 0.7063132]
BMP5	NA	-1	0	[0.0, 0.0, 0.0, 0.5124848]
BMP6	NA	-1	0	[0.0, 0.0, 0.0, 0.2720511]
BMP7	NA	-1	0	[0.0, 0.0, 0.0, 0.2479119]
BMP8A	NA	-1	0	[0.0, 0.0, 0.0, 0.0]
BMP8B	NA	-1	0	[0.0, 0.0, 0.0, 0.0]
BMPER	NA	-1	0	[0.0, 0.0, 0.0, 0.198647]
BMPR1A	NA	-1	0	[0.0, 0.0, 0.0, 0.0]
BMPR1B	NA	-1	0	[0.0, 0.0, 0.9699, 0.0]
BMPR2	NA	-1	0	[0.0, 0.0, 0.8202, 0.3562865]
BMS1	NA	1	0.72	[0.487277334, 0.0, 0.0, 0.3345526]
BMT2	NA	-1	0	[0.0, 0.0, 0.0, 0.0]
BMX	NA	-1	0.01	[0.0, 0.0, 0.8833, 0.1535553]
BNC1	NA	1	0.82	[0.749428178, 0.7481298038793058, 0.0, 0.3997947]
BNC2	NA	-1	0	[0.0, 0.0, 0.0, 0.0746866]
BNIP2	NA	-1	0	[0.0, 0.0, 0.0, 0.8243424]
BNIP3	NA	-1	0	[0.0, 0.0, 0.0, 0.8193737]
BOC	NA	-1	0	[0.0, 0.0, 0.0, 0.4059393]
BOD1	NA	-1	0	[0.0, 0.0, 0.0, 0.0]
BOD1L1	NA	-1	0	[0.0, 0.0, 0.0, 0.0]
BOK	NA	-1	0	[0.0, 0.0, 0.0, 0.0]
BOLA1	NA	-1	0	[0.0, 0.0, 0.0, 0.5361817]
BOLA2	NA	-1	0	[0.0, 0.0, 0.0, 0.0]
BOLA2B	NA	-1	0	[0.0, 0.0, 0.0, 0.0]
BOLA2-SMG1P6	NA	-1	0	[0.0, 0.0, 0.0, 0.0]
BOLA3	NA	-1	0	[0.0, 0.0, 0.0, 0.0]
BOLL	NA	-1	0	[0.0, 0.0, 0.0, 0.0]
BOP1	NA	-1	0	[0.0, 0.0, 0.0, 0.0]
BORA	NA	-1	0	[0.0, 0.0, 0.0, 0.0]
BORCS5	NA	-1	0	[0.0, 0.0, 0.0, 0.0]
BORCS6	NA	-1	0	[0.0, 0.0, 0.0, 0.0]
BORCS7	NA	-1	0	[0.0, 0.0, 0.0, 0.0]
BORCS8	NA	-1	0	[0.0, 0.0, 0.0, 0.0]
BORCS8-MEF2B	NA	-1	0	[0.0, 0.0, 0.0, 0.0]
BPGM	NA	-1	0	[0.0, 0.0, 0.0, 0.0]
BPHL	NA	-1	0	[0.0, 0.0, 0.93101288, 0.93101288]
BPIFB1	NA	-1	0	[0.0, 0.0, 0.0, 0.0]
BPIFB2	NA	-1	0	[0.0, 0.0, 0.0, 0.0]
BPIFB3	NA	-1	0	[0.0, 0.0, 0.0, 0.0]
BPIFB6	NA	-1	0	[0.0, 0.0, 0.0, 0.0]
BPIFC	NA	-1	0	[0.0, 0.0, 0.0, 0.0]
BPNT1	NA	-1	0	[0.0, 0.0, 0.0, 0.7647971]
BPTF	NA	-1	0.43	[0.064387953, 0.0, 0.0, 0.0993592]
BPY2	NA	-1	0	[0.0, 0.0, 0.0, 0.0]
BPY2B	NA	-1	0	[0.0, 0.0, 0.0, 0.0]
BPY2C	NA	-1	0	[0.0, 0.0, 0.0, 0.0]
BRAF	NA	-1	0	[0.0, 0.0, 0.8427, 0.3990824]
BRAP	NA	-1	0	[0.0, 0.0, 0.0, 0.0]
BRAT1	NA	-1	0.17	[0.0, 0.8451841202157444, 0.0, 0.0]
BRCC3	NA	-1	0	[0.0, 0.0, 0.0, 0.0]
BRD1	NA	1	0.72	[0.7674, 0.0, 0.0, 0.0084842]
BRD2	NA	-1	0	[0.0, 0.0, 0.0, 0.7073115]
BRD3	NA	1	0.75	[0.2459, 0.7481298038793058, 0.0, 0.8898942]
BRD3OS	NA	-1	0	[0.0, 0.0, 0.0, 0.0]
BRD4	NA	-1	0	[0.0, 0.0, 0.0, 0.0]
BRD7	NA	-1	0	[0.0, 0.0, 0.0, 0.3676275]
BRD8	NA	1	0.8	[0.9709, 0.0, 0.0, 0.7599534]
BRD9	NA	-1	0	[0.0, 0.0, 0.0, 0.0]
BRDT	NA	-1	0	[0.0, 0.0, 0.0, 0.0]
BRF2	NA	-1	0.18	[0.0, 0.0, 0.8586, 0.8512657]
BRI3	NA	-1	0	[0.0, 0.0, 0.0, 0.0]
BRI3BP	NA	-1	0	[0.0, 0.0, 0.0, 0.0]
BRICD5	NA	-1	0	[0.0, 0.0, 0.0, 0.0]
BRINP1	NA	-1	0	[0.0, 0.0, 0.0, 0.0]
BRINP2	NA	-1	0.41	[0.156619636, 0.0, 0.0, 0.0]
BRINP3	NA	-1	0	[0.0, 0.0, 0.0, 0.0]
BRIP1	NA	-1	0	[0.0, 0.0, 0.0, 1.2e-05]
BRIX1	NA	-1	0	[0.0, 0.0, 0.0, 0.2835538]
BRK1	NA	-1	0	[0.0, 0.0, 0.0, 0.0]
BRMS1	NA	-1	0	[0.0, 0.0, 0.0, 0.0]
BRMS1L	NA	-1	0	[0.0, 0.0, 0.0, 0.5886477]
BROX	NA	-1	0	[0.0, 0.0, 0.0, 0.0]
BRPF1	NA	-1	0	[0.0, 0.0, 0.0, 0.0035736]
BRPF3	NA	1	0.68	[0.240447287, 0.0, 0.0, 0.0343366]
BRS3	NA	-1	0	[0.0, 0.0, 0.0, 0.0]
BRSK1	NA	-1	0.43	[0.101183116, 0.0, 0.0, 0.0884122]
BRWD1	NA	1	0.82	[0.8457, 0.7481298038793058, 0.0, 0.8176939]
BRWD3	NA	1	0.7	[0.253968113, 0.0, 0.0, 0.3420023]
BSCL2	NA	-1	0	[0.0, 0.0, 0.0, 0.0]
BSDC1	NA	-1	0	[0.0, 0.0, 0.0, 0.0]
BSG	NA	-1	0	[0.0, 0.0, 0.0, 0.0]
BSN	NA	1	0.72	[0.372885478, 0.0, 0.0, 0.0137374]
BSND	NA	-1	0	[0.0, 0.0, 0.0, 0.0033027]
BSPH1	NA	-1	0	[0.0, 0.0, 0.0, 0.0]
BSPRY	NA	-1	0	[0.0, 0.0, 0.0, 0.7721469]
BST1	NA	-1	0	[0.0, 0.0, 0.0, 0.0]
BST2	NA	-1	0	[0.0, 0.0, 0.0, 0.0]
BTAF1	NA	1	0.72	[0.362438329, 0.0, 0.0, 0.284834]
BTBD1	NA	-1	0	[0.0, 0.0, 0.0, 0.0]
BTBD11	NA	-1	0	[0.0, 0.0, 0.0, 0.1368854]
BTBD17	NA	-1	0	[0.0, 0.0, 0.0, 0.8876123]
BTBD18	NA	-1	0	[0.0, 0.0, 0.0, 0.1073232]
BTBD19	NA	-1	0	[0.0, 0.0, 0.0, 0.4031686]
BTBD3	NA	-1	0	[0.0, 0.0, 0.0, 0.0]
BTBD6	NA	-1	0	[0.0, 0.0, 0.0, 0.2625585]
BTBD7	NA	-1	0	[0.0, 0.0, 0.0, 0.0141236]
BTBD8	NA	-1	0	[0.0, 0.0, 0.0, 0.0]
BTBD9	NA	-1	0	[0.0, 0.0, 0.0, 0.1599875]
BTD	NA	-1	0	[0.0, 0.0, 0.0, 0.0]
BTF3	NA	-1	0	[0.0, 0.0, 0.0, 0.0]
BTG1	NA	-1	0	[0.0, 0.0, 0.0, 0.0]
BTG2	NA	-1	0	[0.0, 0.0, 0.0, 0.7167527]
BTG4	NA	-1	0	[0.0, 0.0, 0.0, 0.0]
BTK	NA	-1	0.1	[0.0, 0.0, 0.9998, 0.0]
BTLA	NA	-1	0	[0.0, 0.0, 0.0, 0.5674248]
BTN1A1	NA	-1	0	[0.0, 0.0, 0.0, 0.6517062]
BTN2A1	NA	1	0.67	[0.217, 0.0, 0.0, 0.8695986]
BTN2A2	NA	-1	0	[0.0, 0.0, 0.0, 0.0]
BTN3A1	NA	-1	0	[0.0, 0.0, 0.0, 0.44524]
BTN3A2	NA	-1	0	[0.0, 0.0, 0.0, 0.4428478]
BTN3A3	NA	-1	0.4	[0.025574949, 0.8451841202157444, 0.91227408, 0.91227408]
BTNL10	NA	-1	0	[0.0, 0.0, 0.0, 0.0]
BTNL3	NA	-1	0	[0.0, 0.0, 0.0, 0.0]
BTNL8	NA	1	0.7	[0.897784738, 0.0, 0.0, 0.0004234]
BTNL9	NA	-1	0	[0.0, 0.0, 0.0, 0.4041499]
BTRC	NA	-1	0	[0.0, 0.0, 0.8748, 0.5239296]
BUB1	NA	-1	0	[0.0, 0.0, 0.0, 0.0690623]
BUB1B	NA	1	0.83	[0.939484401, 0.9184805665561464, 0.9137, 0.3730231]
BUB1B-PAK6	NA	-1	0	[0.0, 0.0, 0.0, 0.0]
BUB3	NA	-1	0.05	[0.0, 0.0, 0.9058, 0.6715004]
BUD23	NA	-1	0	[0.0, 0.0, 0.0, 0.0]
BVES	NA	-1	0	[0.0, 0.0, 0.0, 0.0]
BYSL	NA	-1	0.01	[0.0, 0.0, 0.0, 0.8459757]
BZW1	NA	-1	0	[0.0, 0.0, 0.0, 0.2479625]
BZW2	NA	1	0.83	[0.978623666, 0.9864083982273559, 0.0, 0.6994846]
C10orf105	NA	-1	0	[0.0, 0.0, 0.0, 0.0]
C10orf111	NA	-1	0	[0.0, 0.0, 0.0, 0.0]
C10orf113	NA	-1	0	[0.0, 0.0, 0.0, 0.0]
C10orf120	NA	-1	0	[0.0, 0.0, 0.0, 0.0]
C10orf142	NA	-1	0	[0.0, 0.0, 0.0, 0.0]
C10orf143	NA	-1	0	[0.0, 0.0, 0.0, 0.0]
C10orf25	NA	-1	0	[0.0, 0.0, 0.0, 0.0]
C10orf53	NA	-1	0	[0.0, 0.0, 0.0, 0.0]
C10orf62	NA	-1	0	[0.0, 0.0, 0.0, 0.0]
C10orf67	NA	-1	0	[0.0, 0.0, 0.0, 0.0]
C10orf71	NA	1	0.72	[0.383883966, 0.0, 0.0, 0.3190834]
C10orf88	NA	-1	0	[0.0, 0.0, 0.0, 0.0]
C10orf90	NA	-1	0	[0.0, 0.0, 0.0, 0.2744424]
C10orf95	NA	-1	0.07	[0.0, 0.0, 0.0, 0.7782901]
C11orf16	NA	1	0.58	[0.19529793, 0.9184805665561464, 0.0, 0.4322573]
C11orf24	NA	-1	0	[0.0, 0.0, 0.0, 0.0]
C11orf42	NA	-1	0	[0.0, 0.0, 0.0, 0.2611992]
C11orf44	NA	-1	0	[0.0, 0.0, 0.0, 0.0]
C11orf45	NA	-1	0.08	[0.0, 0.0, 0.0, 0.8377124]
C11orf52	NA	-1	0	[0.0, 0.0, 0.0, 0.2449925]
C11orf54	NA	-1	0	[0.0, 0.0, 0.0, 0.0]
C11orf65	NA	-1	0	[0.0, 0.0, 0.0, 0.0]
C11orf80	NA	-1	0	[0.0, 0.0, 0.0, 0.3235889]
C11orf86	NA	-1	0	[0.0, 0.0, 0.0, 0.0]
C11orf91	NA	-1	0	[0.0, 0.0, 0.0, 0.0]
C11orf94	NA	-1	0	[0.0, 0.0, 0.0, 0.0]
C11orf95	NA	-1	0	[0.0, 0.0, 0.0, 0.0]
C11orf97	NA	-1	0	[0.0, 0.0, 0.0, 0.0]
C11orf98	NA	-1	0	[0.0, 0.0, 0.0, 0.0]
C12orf10	NA	-1	0	[0.0, 0.0, 0.0, 0.0]
C12orf29	NA	1	0.89	[0.9913, 1.0267243183629582, 0.9840251, 0.9840251]
C12orf4	NA	-1	0	[0.0, 0.0, 0.0, 0.3619398]
C12orf40	NA	-1	0	[0.0, 0.0, 0.0, 0.2973019]
C12orf43	NA	-1	0	[0.0, 0.0, 0.0, 0.4580266]
C12orf45	NA	-1	0	[0.0, 0.0, 0.0, 0.0]
C12orf49	NA	-1	0	[0.0, 0.0, 0.0, 0.8187973]
C12orf50	NA	-1	0	[0.0, 0.0, 0.0, 0.5088305]
C12orf54	NA	-1	0	[0.0, 0.0, 0.0, 0.0]
C12orf56	NA	1	0.83	[0.839496587, 0.7481298038793058, 0.0, 0.7198374]
C12orf57	NA	-1	0	[0.0, 0.0, 0.0, 0.0015536]
C12orf65	NA	-1	0.32	[0.0, 0.0, 0.0, 0.8565015]
C12orf66	NA	-1	0	[0.0, 0.0, 0.0, 0.0]
C12orf71	NA	-1	0	[0.0, 0.0, 0.0, 0.0]
C12orf73	NA	-1	0	[0.0, 0.0, 0.0, 0.0]
C12orf74	NA	-1	0	[0.0, 0.0, 0.0, 0.0]
C12orf75	NA	-1	0	[0.0, 0.0, 0.0, 0.0]
C12orf76	NA	-1	0	[0.0, 0.0, 0.0, 0.0]
C12orf77	NA	-1	0.26	[0.0, 0.9543357897283695, 0.0, 0.993298736]
C12orf80	NA	-1	0	[0.0, 0.0, 0.0, 0.0]
C12orf81	NA	-1	0	[0.0, 0.0, 0.0, 0.0]
C13orf42	NA	-1	0	[0.0, 0.0, 0.0, 0.0]
C13orf46	NA	-1	0	[0.0, 0.0, 0.0, 0.0]
C14orf119	NA	-1	0	[0.0, 0.0, 0.0, 0.0]
C14orf132	NA	-1	0	[0.0, 0.0, 0.0, 0.0]
C14orf178	NA	-1	0	[0.0, 0.0, 0.0, 0.0]
C14orf180	NA	-1	0	[0.0, 0.0, 0.0, 0.0]
C14orf28	NA	-1	0	[0.0, 0.0, 0.0, 0.7663283]
C14orf93	NA	-1	0	[0.0, 0.0, 0.0, 0.4920904]
C15orf32	NA	-1	0	[0.0, 0.0, 0.0, 0.0]
C15orf39	NA	-1	0	[0.0, 0.0, 0.0, 0.3464997]
C15orf40	NA	-1	0	[0.0, 0.0, 0.0, 0.0]
C15orf41	NA	-1	0	[0.0, 0.0, 0.0, 0.0]
C15orf48	NA	-1	0	[0.0, 0.0, 0.0, 0.0]
C15orf53	NA	-1	0	[0.0, 0.0, 0.0, 0.0]
C15orf56	NA	-1	0	[0.0, 0.0, 0.0, 0.0]
C15orf61	NA	-1	0	[0.0, 0.0, 0.0, 0.0]
C15orf62	NA	-1	0	[0.0, 0.0, 0.0, 0.0]
C15orf65	NA	-1	0	[0.0, 0.0, 0.0, 0.0]
C16orf46	NA	-1	0	[0.0, 0.0, 0.0, 0.0]
C16orf71	NA	1	0.82	[0.656735219, 0.8451841202157444, 0.0, 0.4803104]
C16orf72	NA	-1	0	[0.0, 0.0, 0.0, 0.0]
C16orf78	NA	-1	0	[0.0, 0.0, 0.0, 0.0]
C16orf82	NA	-1	0	[0.0, 0.0, 0.0, 0.0]
C16orf86	NA	1	0.7	[0.0, 1.0267243183629582, 0.98655226, 0.98655226]
C16orf87	NA	-1	0	[0.0, 0.0, 0.0, 0.0]
C16orf89	NA	-1	0.4	[0.12587514, 0.0, 0.0, 0.6589551]
C16orf91	NA	-1	0	[0.0, 0.0, 0.0, 0.0]
C16orf92	NA	-1	0	[0.0, 0.0, 0.0, 0.0]
C16orf95	NA	-1	0	[0.0, 0.0, 0.0, 0.0]
C16orf96	NA	-1	0	[0.0, 0.0, 0.0, 0.0]
C16orf97	NA	-1	0	[0.0, 0.0, 0.0, 0.0]
C17orf102	NA	-1	0	[0.0, 0.0, 0.90318653, 0.90318653]
C17orf107	NA	-1	0	[0.0, 0.0, 0.0, 0.0]
C17orf112	NA	-1	0	[0.0, 0.0, 0.0, 0.0]
C17orf113	NA	-1	0	[0.0, 0.0, 0.0, 0.0]
C17orf51	NA	-1	0	[0.0, 0.0, 0.0, 0.0]
C17orf58	NA	-1	0	[0.0, 0.0, 0.0, 0.0]
C17orf75	NA	-1	0	[0.0, 0.0, 0.0, 0.0]
C17orf77	NA	-1	0	[0.0, 0.0, 0.0, 0.7521534]
C17orf78	NA	-1	0	[0.0, 0.0, 0.0, 0.0932149]
C17orf82	NA	-1	0	[0.0, 0.0, 0.0, 0.0879549]
C18orf12	NA	-1	0	[0.0, 0.0, 0.0, 0.0]
C18orf21	NA	-1	0	[0.0, 0.0, 0.0, 0.0]
C18orf25	NA	-1	0	[0.0, 0.0, 0.0, 0.2770084]
C18orf32	NA	-1	0	[0.0, 0.0, 0.0, 0.0]
C18orf54	NA	-1	0	[0.0, 0.0, 0.0, 0.0]
C18orf63	NA	-1	0	[0.0, 0.0, 0.0, 0.0]
C18orf65	NA	-1	0	[0.0, 0.0, 0.0, 0.0]
C19orf24	NA	-1	0	[0.0, 0.0, 0.0, 0.0]
C19orf25	NA	-1	0	[0.0, 0.0, 0.0, 0.0]
C19orf33	NA	-1	0	[0.0, 0.0, 0.0, 0.0]
C19orf38	NA	-1	0	[0.0, 0.0, 0.0, 0.5763384]
C19orf44	NA	-1	0	[0.0, 0.0, 0.0, 0.3689703]
C19orf47	NA	-1	0	[0.0, 0.0, 0.0, 0.0]
C19orf67	NA	-1	0	[0.0, 0.0, 0.0, 0.0]
C19orf73	NA	-1	0	[0.0, 0.0, 0.0, 0.0]
C19orf81	NA	-1	0	[0.0, 0.0, 0.0, 0.0]
C19orf84	NA	-1	0	[0.0, 0.0, 0.0, 0.0]
C19orf85	NA	-1	0	[0.0, 0.0, 0.0, 0.0]
C1D	NA	-1	0	[0.0, 0.0, 0.0, 0.0]
C1GALT1	NA	-1	0	[0.0, 0.0, 0.0, 0.7867768]
C1GALT1C1L	NA	-1	0	[0.0, 0.0, 0.0, 0.0]
C1orf100	NA	-1	0	[0.0, 0.0, 0.0, 0.0]
C1orf112	NA	-1	0	[0.0, 0.0, 0.0, 0.2685219]
C1orf115	NA	-1	0	[0.0, 0.0, 0.0, 0.0]
C1orf116	NA	1	0.73	[0.679097443, 0.0, 0.0, 0.2568377]
C1orf122	NA	-1	0	[0.0, 0.0, 0.0, 0.0]
C1orf127	NA	-1	0	[0.0, 0.0, 0.0, 0.1669265]
C1orf131	NA	1	0.78	[0.429741001, 0.0, 0.0, 0.7902206]
C1orf134	NA	-1	0	[0.0, 0.0, 0.0, 0.0]
C1orf141	NA	-1	0	[0.0, 0.0, 0.0, 0.4141477]
C1orf146	NA	-1	0	[0.0, 0.0, 0.0, 0.0]
C1orf147	NA	-1	0	[0.0, 0.0, 0.0, 0.0]
C1orf159	NA	-1	0	[0.0, 0.0, 0.0, 0.0]
C1orf167	NA	-1	0	[0.0, 0.0, 0.0, 0.0]
C1orf174	NA	-1	0	[0.0, 0.0, 0.0, 0.0]
C1orf194	NA	-1	0	[0.0, 0.0, 0.0, 0.0]
C1orf195	NA	-1	0	[0.0, 0.0, 0.0, 0.0]
C1orf196	NA	-1	0	[0.0, 0.0, 0.0, 0.0]
C1orf198	NA	-1	0	[0.0, 0.0, 0.0, 0.0]
C1orf21	NA	-1	0.29	[0.119097972, 0.0, 0.0, 0.8646377]
C1orf210	NA	-1	0	[0.0, 0.0, 0.0, 0.000199]
C1orf232	NA	-1	0	[0.0, 0.0, 0.0, 0.0]
C1orf35	NA	-1	0	[0.0, 0.0, 0.0, 0.0]
C1orf50	NA	-1	0	[0.0, 0.0, 0.0, 0.0]
C1orf52	NA	-1	0	[0.0, 0.0, 0.0, 0.0]
C1orf53	NA	-1	0	[0.0, 0.0, 0.0, 0.0]
C1orf54	NA	-1	0	[0.0, 0.0, 0.0, 0.0]
C1orf61	NA	-1	0	[0.0, 0.0, 0.0, 0.0]
C1orf87	NA	-1	0	[0.0, 0.0, 0.0, 0.001931]
C1orf94	NA	-1	0	[0.0, 0.0, 0.0, 0.133403]
C1QA	NA	-1	0	[0.0, 0.0, 0.0, 0.7914015]
C1QBP	NA	-1	0	[0.0, 0.0, 0.8427, 0.0]
C1QL1	NA	-1	0	[0.0, 0.0, 0.0, 0.0]
C1QL2	NA	-1	0	[0.0, 0.0, 0.0, 0.5558627]
C1QL3	NA	-1	0	[0.0, 0.0, 0.0, 0.0]
C1QL4	NA	-1	0	[0.0, 0.0, 0.0, 0.120134]
C1QTNF12	NA	-1	0	[0.0, 0.0, 0.0, 0.0]
C1QTNF2	NA	1	0.75	[0.590797962, 0.8451841202157444, 0.0, 0.8805214]
C1QTNF3	NA	-1	0	[0.0, 0.0, 0.0, 0.0]
C1QTNF4	NA	-1	0	[0.0, 0.0, 0.0, 0.5824954]
C1QTNF5	NA	-1	0	[0.0, 0.0, 0.0, 0.0]
C1QTNF6	NA	-1	0	[0.0, 0.0, 0.0, 0.0]
C1QTNF8	NA	-1	0	[0.0, 0.0, 0.0, 0.353416]
C1QTNF9	NA	-1	0	[0.0, 0.0, 0.0, 0.0]
C1QTNF9B	NA	-1	0	[0.0, 0.0, 0.0, 0.0]
C1R	NA	-1	0	[0.0, 0.0, 0.0, 0.2767368]
C1RL	NA	-1	0	[0.0, 0.0, 0.0, 0.4754164]
C2	NA	-1	0	[0.0, 0.0, 0.0, 0.0598475]
C20orf141	NA	-1	0	[0.0, 0.0, 0.0, 0.0]
C20orf144	NA	-1	0.04	[0.0, 0.0, 0.0, 0.8301286]
C20orf173	NA	-1	0	[0.0, 0.0, 0.0, 0.0]
C20orf194	NA	-1	0	[0.0, 0.0, 0.0, 0.7030783]
C20orf202	NA	-1	0	[0.0, 0.0, 0.0, 0.0]
C20orf203	NA	-1	0	[0.0, 0.0, 0.0, 0.0]
C20orf204	NA	-1	0	[0.0, 0.0, 0.0, 0.0]
C20orf27	NA	-1	0	[0.0, 0.0, 0.0, 0.7848605]
C20orf78	NA	-1	0	[0.0, 0.0, 0.0, 0.0]
C20orf85	NA	-1	0	[0.0, 0.0, 0.0, 0.0]
C21orf58	NA	-1	0	[0.0, 0.0, 0.0, 0.894203]
C21orf59-TCP10L	NA	-1	0	[0.0, 0.0, 0.0, 0.0]
C21orf62	NA	-1	0	[0.0, 0.0, 0.0, 0.0]
C21orf91	NA	-1	0	[0.0, 0.0, 0.0, 0.0]
C22orf15	NA	-1	0	[0.0, 0.0, 0.0, 0.0]
C22orf23	NA	-1	0	[0.0, 0.0, 0.0, 0.0]
C22orf24	NA	-1	0	[0.0, 0.0, 0.0, 0.0]
C22orf31	NA	-1	0	[0.0, 0.0, 0.0, 0.0]
C22orf34	NA	-1	0	[0.0, 0.0, 0.0, 0.0]
C22orf42	NA	-1	0.04	[0.0, 0.0, 0.0, 0.7415409]
C22orf46	NA	-1	0	[0.0, 0.0, 0.0, 0.6571811]
C2CD2L	NA	-1	0	[0.0, 0.0, 0.0, 0.0]
C2CD3	NA	-1	0.43	[0.1901, 0.0, 0.0, 0.0290119]
C2CD4A	NA	-1	0	[0.0, 0.0, 0.0, 0.3676268]
C2CD4B	NA	-1	0	[0.0, 0.0, 0.0, 0.0]
C2CD4C	NA	-1	0	[0.0, 0.0, 0.0, 0.0]
C2CD5	NA	-1	0	[0.0, 0.0, 0.0, 0.0]
C2CD6	NA	-1	0	[0.0, 0.0, 0.0, 0.0]
C2orf15	NA	-1	0	[0.0, 0.0, 0.0, 0.0]
C2orf16	NA	1	0.66	[0.227724177, 0.0, 0.0, 0.0012927]
C2orf27A	NA	-1	0	[0.0, 0.0, 0.0, 0.0]
C2orf27B	NA	-1	0	[0.0, 0.0, 0.0, 0.0]
C2orf40	NA	-1	0	[0.0, 0.0, 0.0, 0.0]
C2orf42	NA	-1	0.01	[0.0, 0.0, 0.0, 0.73839]
C2orf48	NA	-1	0	[0.0, 0.0, 0.0, 0.0]
C2orf49	NA	-1	0	[0.0, 0.0, 0.0, 0.0]
C2orf50	NA	-1	0	[0.0, 0.0, 0.0, 0.0]
C2orf66	NA	-1	0	[0.0, 0.0, 0.0, 0.0]
C2orf68	NA	-1	0	[0.0, 0.0, 0.0, 0.0]
C2orf69	NA	-1	0.04	[0.0, 0.0, 0.94633867, 0.94633867]
C2orf70	NA	-1	0	[0.0, 0.0, 0.0, 0.0]
C2orf72	NA	-1	0	[0.0, 0.0, 0.0, 0.0]
C2orf73	NA	-1	0.36	[0.0, 0.0, 0.98416042, 0.98416042]
C2orf74	NA	-1	0	[0.0, 0.0, 0.0, 0.0]
C2orf76	NA	-1	0	[0.0, 0.0, 0.92588255, 0.92588255]
C2orf78	NA	-1	0	[0.0, 0.0, 0.0, 0.1596262]
C2orf80	NA	-1	0	[0.0, 0.0, 0.0, 0.0]
C2orf81	NA	-1	0.04	[0.0, 0.0, 0.0, 0.7422191]
C2orf88	NA	-1	0	[0.0, 0.0, 0.0, 0.0]
C2orf91	NA	-1	0	[0.0, 0.0, 0.0, 0.0]
C2orf92	NA	-1	0	[0.0, 0.0, 0.0, 0.0]
C3	NA	1	0.72	[0.918762114, 0.0, 0.0, 0.3426043]
C3orf14	NA	-1	0	[0.0, 0.0, 0.0, 0.0]
C3orf18	NA	-1	0	[0.0, 0.0, 0.0, 0.0]
C3orf22	NA	-1	0	[0.0, 0.0, 0.0, 0.0]
C3orf33	NA	-1	0	[0.0, 0.0, 0.0, 0.0]
C3orf35	NA	-1	0	[0.0, 0.0, 0.0, 0.0]
C3orf36	NA	-1	0	[0.0, 0.0, 0.0, 0.0]
C3orf38	NA	-1	0	[0.0, 0.0, 0.0, 0.0]
C3orf49	NA	-1	0	[0.0, 0.0, 0.0, 0.0]
C3orf52	NA	-1	0	[0.0, 0.0, 0.0, 0.0]
C3orf67	NA	1	0.78	[0.876587599, 0.0, 0.0, 0.6389058]
C3orf70	NA	1	0.83	[0.555864428, 0.8451841202157444, 0.0, 0.2383594]
C3orf79	NA	-1	0	[0.0, 0.0, 0.0, 0.0]
C3orf80	NA	-1	0	[0.0, 0.0, 0.0, 0.0]
C3orf84	NA	-1	0	[0.0, 0.0, 0.0, 0.0]
C3orf85	NA	-1	0	[0.0, 0.0, 0.0, 0.0]
C3orf86	NA	-1	0	[0.0, 0.0, 0.0, 0.0]
C4B_2	NA	-1	0	[0.0, 0.0, 0.0, 0.0]
C4BPA	NA	1	0.77	[0.603607724, 0.9184805665561464, 0.0, 0.853984]
C4BPB	NA	-1	0	[0.0, 0.0, 0.0, 0.0]
C4orf3	NA	-1	0	[0.0, 0.0, 0.0, 0.0]
C4orf33	NA	-1	0	[0.0, 0.0, 0.0, 0.6997893]
C4orf36	NA	-1	0	[0.0, 0.0, 0.0, 0.0]
C4orf45	NA	-1	0	[0.0, 0.0, 0.0, 0.0]
C4orf46	NA	-1	0	[0.0, 0.0, 0.0, 0.0]
C4orf48	NA	-1	0	[0.0, 0.0, 0.0, 0.0]
C4orf50	NA	-1	0	[0.0, 0.0, 0.0, 0.0]
C4orf51	NA	-1	0	[0.0, 0.0, 0.0, 0.0]
C4orf54	NA	-1	0	[0.0, 0.0, 0.0, 0.0]
C5	NA	1	0.72	[0.6774, 0.0, 0.0, 0.3831834]
C5AR2	NA	-1	0	[0.0, 0.0, 0.0, 0.0]
C5orf15	NA	-1	0	[0.0, 0.0, 0.0, 0.0]
C5orf24	NA	-1	0	[0.0, 0.0, 0.0, 0.0]
C5orf34	NA	-1	0	[0.0, 0.0, 0.0, 0.0]
C5orf46	NA	-1	0	[0.0, 0.0, 0.0, 0.0]
C5orf47	NA	-1	0	[0.0, 0.0, 0.0, 0.7979517]
C5orf49	NA	-1	0.42	[0.0, 0.9543357897283695, 0.9429851, 0.9429851]
C5orf56	NA	-1	0	[0.0, 0.0, 0.0, 0.0]
C5orf60	NA	-1	0	[0.0, 0.0, 0.0, 0.6472312]
C5orf63	NA	-1	0	[0.0, 0.0, 0.0, 0.0]
C5orf64	NA	-1	0	[0.0, 0.0, 0.0, 0.0]
C5orf67	NA	-1	0	[0.0, 0.0, 0.0, 0.0]
C6	NA	1	0.72	[0.9872, 0.0, 0.0, 0.4296476]
C6orf106	NA	-1	0	[0.0, 0.0, 0.0, 0.0]
C6orf118	NA	-1	0	[0.0, 0.0, 0.0, 0.3444508]
C6orf120	NA	-1	0	[0.0, 0.0, 0.0, 0.6636752]
C6orf136	NA	-1	0	[0.0, 0.0, 0.0, 0.1696734]
C6orf141	NA	-1	0	[0.0, 0.0, 0.0, 0.5053966]
C6orf201	NA	-1	0	[0.0, 0.0, 0.0, 0.0]
C6orf203	NA	-1	0	[0.0, 0.0, 0.0, 0.0]
C6orf222	NA	1	0.76	[0.3241, 0.0, 0.0, 0.7318025]
C6orf223	NA	-1	0	[0.0, 0.0, 0.0, 0.0]
C6orf226	NA	-1	0	[0.0, 0.0, 0.0, 0.0]
C6orf48	NA	-1	0.01	[0.0, 0.0, 0.94856569, 0.94856569]
C6orf52	NA	-1	0	[0.0, 0.0, 0.0, 0.0]
C6orf62	NA	-1	0	[0.0, 0.0, 0.0, 0.0]
C6orf89	NA	-1	0	[0.0, 0.0, 0.0, 0.0]
C6orf99	NA	-1	0	[0.0, 0.0, 0.0, 0.0]
C7	NA	-1	0	[0.0, 0.0, 0.0, 0.5930637]
C7orf25	NA	1	0.69	[0.358514084, 0.0, 0.0, 0.8997383]
C7orf26	NA	-1	0	[0.0, 0.0, 0.0, 0.0]
C7orf31	NA	1	0.78	[0.698466629, 0.0, 0.0, 0.6070788]
C7orf33	NA	-1	0	[0.0, 0.0, 0.0, 0.0]
C7orf65	NA	-1	0	[0.0, 0.0, 0.0, 0.0]
C7orf66	NA	-1	0	[0.0, 0.0, 0.0, 0.0]
C7orf69	NA	-1	0	[0.0, 0.0, 0.0, 0.0]
C7orf77	NA	-1	0	[0.0, 0.0, 0.0, 0.0]
C8A	NA	-1	0	[0.0, 0.0, 0.0, 0.0]
C8B	NA	1	0.72	[0.729652151, 0.0, 0.0, 0.1163924]
C8orf17	NA	-1	0	[0.0, 0.0, 0.0, 0.0]
C8orf33	NA	-1	0	[0.0, 0.0, 0.0, 0.0]
C8orf34	NA	1	0.72	[0.725506152, 0.0, 0.0, 0.4395937]
C8orf37	NA	-1	0	[0.0, 0.0, 0.0, 0.0]
C8orf44	NA	1	0.97	[0.952953537, 1.0267243183629582, 0.994889477, 0.994889477]
C8orf48	NA	-1	0	[0.0, 0.0, 0.0, 0.0]
C8orf49	NA	-1	0	[0.0, 0.0, 0.0, 0.0]
C8orf58	NA	-1	0	[0.0, 0.0, 0.0, 0.0]
C8orf59	NA	-1	0	[0.0, 0.0, 0.0, 0.0]
C8orf74	NA	-1	0	[0.0, 0.0, 0.0, 0.5915475]
C8orf76	NA	-1	0	[0.0, 0.0, 0.0, 0.4817628]
C8orf82	NA	-1	0	[0.0, 0.0, 0.0, 0.0]
C8orf86	NA	-1	0	[7.67e-05, 0.0, 0.0, 0.7579474]
C8orf87	NA	-1	0	[0.0, 0.0, 0.0, 0.0]
C8orf88	NA	-1	0	[0.0, 0.0, 0.0, 0.0]
C8orf89	NA	-1	0	[0.0, 0.0, 0.0, 0.0]
C9	NA	1	0.72	[0.629577408, 0.0, 0.0, 0.344154]
C9orf116	NA	-1	0	[0.0, 0.0, 0.0, 0.0]
C9orf118	NA	-1	0	[0.0, 0.0, 0.0, 0.0]
C9orf129	NA	-1	0	[0.0, 0.0, 0.0, 0.0]
C9orf131	NA	-1	0	[0.0, 0.0, 0.0, 0.034339]
C9orf135	NA	-1	0	[0.0, 0.0, 0.0, 0.4260644]
C9orf139	NA	-1	0	[0.0, 0.0, 0.0, 0.0]
C9orf147	NA	-1	0	[0.0, 0.0, 0.0, 0.0]
C9orf152	NA	-1	0	[0.0, 0.0, 0.0, 0.0]
C9orf153	NA	-1	0	[0.0, 0.0, 0.0, 0.0]
C9orf16	NA	-1	0	[0.0, 0.0, 0.0, 0.0]
C9orf163	NA	-1	0	[0.0, 0.0, 0.0, 0.5100715]
C9orf170	NA	-1	0	[0.0, 0.0, 0.0, 0.0]
C9orf24	NA	-1	0	[0.0, 0.0, 0.0, 0.3614906]
C9orf40	NA	-1	0	[0.0, 0.0, 0.0, 0.0]
C9orf43	NA	-1	0	[0.0, 0.0, 0.0, 0.0]
C9orf64	NA	-1	0	[0.0, 0.0, 0.0, 0.0]
C9orf66	NA	-1	0	[0.0, 0.0, 0.0, 0.2493703]
C9orf78	NA	-1	0	[0.0, 0.0, 0.0, 0.1564391]
C9orf85	NA	-1	0	[0.0, 0.0, 0.0, 0.6912176]
C9orf92	NA	-1	0	[0.0, 0.0, 0.0, 0.0]
CA1	NA	-1	0	[0.0, 0.0, 0.0, 0.7551324]
CA11	NA	-1	0	[0.0, 0.0, 0.0, 0.8023448]
CA13	NA	-1	0	[0.0, 0.0, 0.0, 0.0]
CA14	NA	-1	0	[0.0, 0.0, 0.92228727, 0.92228727]
CA2	NA	-1	0	[0.0, 0.0, 0.0, 0.3474925]
CA4	NA	-1	0	[0.0, 0.0, 0.0, 0.6856996]
CA6	NA	-1	0	[0.0, 0.0, 0.0, 0.0]
CA8	NA	-1	0	[0.0, 0.0, 0.0, 0.0]
CA9	NA	-1	0	[0.0, 0.0, 0.0, 0.2613653]
CAAP1	NA	-1	0	[0.0, 0.0, 0.0, 0.0]
CAB39	NA	-1	0	[0.0, 0.0, 0.0, 0.0]
CABCOCO1	NA	-1	0	[0.0, 0.0, 0.0, 0.0]
CABIN1	NA	-1	0	[0.0, 0.0, 0.0, 0.0119089]
CABLES1	NA	-1	0	[0.0, 0.0, 0.0, 0.0003206]
CABLES2	NA	-1	0	[0.0, 0.0, 0.0, 0.0]
CABP1	NA	-1	0	[0.0, 0.0, 0.0, 0.0]
CABP2	NA	-1	0	[0.0, 0.0, 0.0, 0.0]
CABP4	NA	-1	0	[0.0, 0.0, 0.0, 0.213502]
CABP5	NA	-1	0	[0.0, 0.0, 0.0, 0.0]
CABP7	NA	-1	0	[0.0, 0.0, 0.0, 0.0]
CACFD1	NA	-1	0	[0.0, 0.0, 0.0, 0.0]
CACHD1	NA	1	0.72	[0.888715386, 0.0, 0.0, 0.4400253]
CACNA1A	NA	1	0.7	[0.748175597, 0.0, 0.0, 0.0005161]
CACNA1B	NA	1	0.7	[0.877509901, 0.0, 0.0, 0.0003656]
CACNA1C	NA	1	0.72	[0.655070469, 0.0, 0.0, 0.0067771]
CACNA1D	NA	1	0.82	[0.941537569, 0.672066523978196, 0.0, 0.0438677]
CACNA1E	NA	1	1	[0.453956231, 0.44509085830264755, 0.997498311, 0.997498311]
CACNA1F	NA	-1	0	[0.0, 0.0, 0.0, 0.641753]
CACNA1G	NA	1	0.82	[0.50325192, 0.5041774756636639, 0.0, 0.0862305]
CACNA1H	NA	1	0.83	[0.531909055, 0.8153752507982887, 0.0, 0.6941777]
CACNA1I	NA	1	0.83	[0.523624569, 0.5327960558170212, 0.0, 0.8564291]
CACNA1S	NA	-1	0.01	[0.0, 0.0, 0.0, 0.8259034]
CACNA2D1	NA	-1	0	[0.0, 0.0, 0.0, 0.3552981]
CACNA2D3	NA	1	0.78	[0.432616784, 0.6136779226834786, 0.0, 0.8357642]
CACNA2D4	NA	-1	0	[0.0, 0.0, 0.0, 0.178754]
CACNB1	NA	-1	0	[0.0, 0.0, 0.0, 0.0539819]
CACNB2	NA	1	0.72	[0.974058385, 0.0, 0.0, 0.4701597]
CACNB4	NA	-1	0	[0.0, 0.0, 0.0, 0.0]
CACNG3	NA	-1	0	[0.0, 0.0, 0.0, 0.3998837]
CACNG4	NA	-1	0	[0.0, 0.0, 0.0, 0.0]
CACNG6	NA	-1	0.19	[0.0, 0.9543357897283695, 0.0, 0.7772817]
CACNG7	NA	-1	0	[0.0, 0.0, 0.0, 0.4081218]
CACNG8	NA	-1	0	[0.0, 0.0, 0.0, 0.3928926]
CACTIN	NA	-1	0	[0.0, 0.0, 0.0, 0.0]
CACUL1	NA	-1	0	[0.0, 0.0, 0.0, 0.0]
CACYBP	NA	-1	0	[0.0, 0.0, 0.0, 0.4157056]
CAD	NA	-1	0.23	[0.114640819, 0.0, 0.9127, 0.3202664]
CADM1	NA	-1	0.02	[0.0, 0.0, 0.0, 0.8495743]
CADM2	NA	1	0.78	[0.7225, 0.0, 0.0, 0.6372331]
CADM4	NA	-1	0	[0.0, 0.0, 0.0, 0.0]
CADPS	NA	-1	0	[0.0, 0.0, 0.0, 0.0]
CADPS2	NA	-1	0.18	[0.0, 0.7481298038793058, 0.0, 0.3071945]
CAGE1	NA	-1	0	[0.0, 0.0, 0.0, 0.345802]
CALB1	NA	-1	0	[0.0, 0.0, 0.0, 0.0]
CALB2	NA	-1	0	[0.0, 0.0, 0.0, 0.0]
CALCA	NA	-1	0	[0.0, 0.0, 0.0, 0.0]
CALCB	NA	-1	0	[0.0, 0.0, 0.0, 0.0]
CALCOCO1	NA	-1	0	[0.0, 0.0, 0.0, 0.0]
CALCR	NA	1	0.85	[0.999181767, 1.0267243183629582, 0.0, 0.6178024]
CALCRL	NA	-1	0.01	[0.0, 0.0, 0.0, 0.8467215]
CALD1	NA	-1	0	[0.0, 0.0, 0.0, 0.2423737]
CALHM1	NA	-1	0	[0.0, 0.0, 0.0, 0.0]
CALHM2	NA	-1	0	[0.0, 0.0, 0.0, 0.0]
CALHM3	NA	-1	0	[0.0, 0.0, 0.0, 0.0]
CALHM4	NA	-1	0	[0.0, 0.0, 0.0, 0.0]
CALHM5	NA	-1	0	[0.0, 0.0, 0.0, 0.0]
CALHM6	NA	-1	0	[0.0, 0.0, 0.0, 0.0]
CALM2	NA	-1	0	[0.0, 0.0, 0.8135, 0.0]
CALML3	NA	-1	0	[0.0, 0.0, 0.0, 0.0]
CALML4	NA	-1	0	[0.0, 0.0, 0.0, 0.0]
CALML5	NA	-1	0	[0.0, 0.0, 0.0, 0.0]
CALML6	NA	-1	0	[0.0, 0.0, 0.0, 0.0]
CALN1	NA	-1	0	[0.0, 0.0, 0.0, 0.3419802]
CALR	NA	-1	0	[0.0, 0.0, 0.0, 0.7754321]
CALU	NA	-1	0	[0.0, 0.0, 0.0, 0.0]
CALY	NA	-1	0	[0.0, 0.0, 0.0, 0.0]
CAMK1	NA	-1	0	[0.0, 0.0, 0.0, 0.4816497]
CAMK1D	NA	-1	0	[0.0, 0.0, 0.0, 0.0062835]
CAMK1G	NA	1	0.78	[0.432927528, 0.0, 0.0, 0.7804648]
CAMK2A	NA	-1	0.03	[0.0, 0.0, 0.8791, 0.8587391]
CAMK2B	NA	-1	0	[0.0, 0.0, 0.0, 0.5887599]
CAMK2G	NA	-1	0.01	[0.0, 0.0, 0.9269, 0.0]
CAMK2N1	NA	-1	0	[0.0, 0.0, 0.0, 0.0]
CAMK2N2	NA	-1	0	[0.0, 0.0, 0.0, 0.0]
CAMKK1	NA	-1	0	[0.0, 0.0, 0.0, 0.0993326]
CAMKK2	NA	1	0.78	[0.240703312, 0.9543357897283695, 0.0, 0.5453371]
CAMKMT	NA	-1	0.17	[0.0, 0.9864083982273559, 0.0, 0.0]
CAMKV	NA	-1	0	[0.0, 0.0, 0.0, 0.0]
CAMLG	NA	-1	0	[0.0, 0.0, 0.0, 0.0]
CAMP	NA	-1	0	[0.0, 0.0, 0.0, 0.0]
CAMSAP1	NA	-1	0	[0.0, 0.0, 0.0, 0.2843964]
CAMSAP2	NA	-1	0	[0.0, 0.0, 0.0, 0.0]
CAMSAP3	NA	-1	0	[0.0, 0.0, 0.0, 0.0]
CAMTA1	NA	1	0.73	[0.901365538, 0.0, 0.0, 0.1875221]
CAND1	NA	-1	0.43	[0.172782792, 0.0, 0.0, 0.027435]
CAND2	NA	1	0.72	[0.526339268, 0.0, 0.0, 0.3121215]
CANT1	NA	-1	0	[0.0, 0.0, 0.0, 0.0]
CANX	NA	-1	0	[0.0, 0.0, 0.0, 0.6936042]
CAP1	NA	-1	0	[0.0, 0.0, 0.0, 0.2257963]
CAP2	NA	-1	0	[0.0, 0.0, 0.0, 0.0422079]
CAPG	NA	-1	0	[0.0, 0.0, 0.0, 0.6439827]
CAPN1	NA	-1	0.05	[0.0, 0.0, 0.9864, 0.0]
CAPN10	NA	-1	0	[0.0, 0.0, 0.0, 0.5402592]
CAPN11	NA	-1	0	[0.0, 0.0, 0.0, 0.1966955]
CAPN12	NA	1	0.8	[0.471394639, 0.0, 0.98504902, 0.98504902]
CAPN14	NA	-1	0	[0.0, 0.0, 0.0, 0.1920412]
CAPN15	NA	-1	0	[0.0, 0.0, 0.0, 0.0]
CAPN2	NA	1	0.79	[0.33036186, 0.0, 0.9929, 0.8694842]
CAPN3	NA	-1	0	[0.0, 0.0, 0.0, 0.0]
CAPN6	NA	1	0.76	[0.569626742, 0.0, 0.0, 0.7103178]
CAPN7	NA	1	0.72	[0.302032648, 0.0, 0.0, 0.5506287]
CAPN8	NA	-1	0	[0.0, 0.0, 0.0, 0.8815829]
CAPN9	NA	-1	0	[0.0, 0.0, 0.0, 0.362707]
CAPNS1	NA	-1	0	[0.0, 0.0, 0.0, 0.3321543]
CAPNS2	NA	1	0.78	[0.741421033, 0.0, 0.0, 0.8044039]
CAPRIN1	NA	-1	0.03	[0.0, 0.0, 0.0, 0.0921244]
CAPRIN2	NA	1	0.7	[0.8727, 0.0, 0.0, 0.0021516]
CAPS	NA	-1	0	[0.0, 0.0, 0.0, 0.0]
CAPS2	NA	1	0.72	[0.2881, 0.0, 0.0, 0.4798352]
CAPZA2	NA	-1	0	[0.0, 0.0, 0.0, 0.0]
CAPZA3	NA	-1	0	[0.0, 0.0, 0.0, 0.0]
CAPZB	NA	-1	0	[0.0, 0.0, 0.0, 0.0]
CARD10	NA	-1	0	[0.0, 0.0, 0.0, 0.3499978]
CARD11	NA	-1	0	[0.0, 0.0, 0.0, 0.2202415]
CARD14	NA	-1	0	[0.0, 0.0, 0.91124585, 0.91124585]
CARD16	NA	-1	0	[0.0, 0.0, 0.0, 0.0]
CARD17	NA	-1	0	[0.0, 0.0, 0.0, 0.0]
CARD18	NA	-1	0	[0.0, 0.0, 0.0, 0.0]
CARD19	NA	-1	0	[0.0, 0.0, 0.0, 0.0]
CARD6	NA	-1	0	[0.0, 0.0, 0.0, 0.5121112]
CARD9	NA	-1	0	[0.0, 0.0, 0.0, 0.6232534]
CARF	NA	-1	0	[0.0, 0.0, 0.0, 0.0]
CARMIL1	NA	-1	0	[0.0, 0.0, 0.0, 0.0]
CARMIL2	NA	-1	0	[0.0, 0.0, 0.0, 0.0]
CARMIL3	NA	-1	0	[0.0, 0.0, 0.0, 0.0]
CARNMT1	NA	-1	0	[0.0, 0.0, 0.0, 0.0]
CARNS1	NA	-1	0	[0.0, 0.0, 0.0, 0.1706726]
CARS	NA	-1	0	[0.0, 0.0, 0.0, 0.0]
CARS2	NA	-1	0	[0.0, 0.0, 0.0, 0.0]
CARTPT	NA	-1	0.28	[0.0, 0.0, 0.98350204, 0.98350204]
CASC1	NA	-1	0	[0.0, 0.0, 0.0, 0.6197236]
CASC10	NA	-1	0	[0.0, 0.0, 0.0, 0.0]
CASC4	NA	-1	0	[0.0, 0.0, 0.0, 0.0]
CASD1	NA	-1	0	[0.0, 0.0, 0.0, 0.189568]
CASK	NA	-1	0	[0.0, 0.0, 0.91323589, 0.91323589]
CASKIN1	NA	-1	0	[0.0, 0.0, 0.0, 0.0205177]
CASKIN2	NA	-1	0	[0.0, 0.0, 0.0, 0.0590213]
CASP1	NA	-1	0	[0.0, 0.0, 0.9222, 0.3274223]
CASP10	NA	-1	0	[0.0, 0.0, 0.7771, 0.1850173]
CASP12	NA	-1	0	[0.0, 0.0, 0.0, 0.0]
CASP14	NA	-1	0	[0.0, 0.0, 0.0, 0.5323863]
CASP2	NA	-1	0	[0.0, 0.0, 0.772, 0.2970666]
CASP3	NA	-1	0	[0.0, 0.0, 0.8206, 0.0]
CASP5	NA	-1	0	[0.0, 0.0, 0.0, 0.2166087]
CASP6	NA	-1	0	[0.0, 0.0, 0.7671, 0.8713362]
CASP8	NA	-1	0.01	[0.0, 0.0, 0.8161, 0.1522627]
CASP8AP2	NA	-1	0	[0.0, 0.0, 0.0, 0.0]
CASP9	NA	-1	0	[0.0, 0.0, 0.9658, 0.0]
CASQ1	NA	-1	0	[0.0, 0.0, 0.0, 0.7449311]
CASQ2	NA	-1	0	[0.0, 0.0, 0.0, 0.362695]
CASR	NA	-1	0	[0.0, 0.0, 0.0, 0.1175606]
CASS4	NA	1	0.72	[0.305206071, 0.0, 0.0, 0.0033977]
CAST	NA	1	0.77	[0.817224166, 0.9543357897283695, 0.0, 0.8493653]
CASTOR1	NA	-1	0	[0.0, 0.0, 0.0, 0.0]
CASTOR2	NA	-1	0	[0.0, 0.0, 0.0, 0.0]
CASTOR3	NA	-1	0	[0.0, 0.0, 0.0, 0.0]
CASZ1	NA	-1	0	[0.0, 0.0, 0.0, 0.4788394]
CAT	NA	-1	0	[0.0, 0.0, 0.0, 0.0]
CATSPER1	NA	-1	0	[0.04289569, 0.0, 0.0, 0.3449054]
CATSPER2	NA	-1	0	[0.0, 0.0, 0.0, 0.3013852]
CATSPER3	NA	-1	0	[0.0, 0.0, 0.0, 0.0]
CATSPER4	NA	-1	0	[0.0, 0.0, 0.0, 0.0144457]
CATSPERB	NA	-1	0	[0.0, 0.0, 0.0, 0.0019942]
CATSPERD	NA	-1	0	[0.0, 0.0, 0.0, 0.0]
CATSPERE	NA	-1	0	[0.0, 0.0, 0.0, 0.0]
CATSPERG	NA	-1	0	[0.0, 0.0, 0.0, 0.0092312]
CATSPERZ	NA	-1	0	[0.0, 0.0, 0.0, 0.0]
CAV1	NA	-1	0.19	[0.0, 0.0, 0.9977, 0.5696659]
CAV2	NA	-1	0.07	[0.0, 0.0, 0.9945, 0.0]
CAV3	NA	-1	0	[0.0, 0.0, 0.0, 0.4961659]
CAVIN1	NA	-1	0	[0.0, 0.0, 0.0, 0.0]
CAVIN2	NA	-1	0	[0.0, 0.0, 0.0, 0.0]
CAVIN3	NA	-1	0	[0.0, 0.0, 0.0, 0.0]
CAVIN4	NA	-1	0	[0.0, 0.0, 0.0, 0.0]
CBARP	NA	-1	0	[0.0, 0.0, 0.0, 0.0]
CBFA2T2	NA	-1	0.23	[0.0, 0.0, 0.997, 0.5550485]
CBFA2T3	NA	-1	0	[0.0, 0.0, 0.0, 0.1767038]
CBFB	NA	1	1	[0.766530343, 0.6643729526632868, 1.0, 1.0]
CBLB	NA	-1	0.02	[0.0, 0.0, 0.9773, 0.0321631]
CBLC	NA	-1	0.18	[0.0, 0.0, 0.99995086, 0.2121627]
CBLIF	NA	-1	0	[0.0, 0.0, 0.0, 0.0]
CBLL1	NA	-1	0	[0.0, 0.0, 0.0, 0.0]
CBLL2	NA	-1	0	[0.0, 0.0, 0.0, 0.0]
CBLN2	NA	-1	0	[0.0, 0.0, 0.0, 0.0]
CBLN3	NA	-1	0	[0.0, 0.0, 0.0, 0.0]
CBLN4	NA	-1	0	[0.0, 0.0, 0.0, 0.0]
CBR1	NA	-1	0	[0.0, 0.0, 0.0, 0.5563128]
[truncated: 14,706 more rows]

## Sheet: Table S30
EARN: an ensemble machine learning algorithm to predict driver genes in metastatic breast cancer
Leila Mirsadeghi1, Reza Haji Hosseini1*, Ali Mohammad Banaei-Moghaddam2, Kaveh Kavousi3*
* Correspondence: kkavousi@ut.ac.ir; hosseini@pnu.ac.ir;
1Department of Biology, Faculty of Science, Payame Noor University, Tehran, Iran
2 Laboratory of Genomics and Epigenomics (LGE), Department of Biochemistry, Institute of Biochemistry and Biophysics (IBB), University of Tehran, Tehran, Iran
3 Laboratory of Complex Biological Systems and Bioinformatics (CBB), Department of Bioinformatics, Institute of Biochemistry and Biophysics (IBB), University of Tehran, Tehran, Iran
Additional file 7: Table S30 2270 drivers and 14428 passenger genes have been predicted by EARN for MBCA
Symbol	True Label	Predicted Label	Prediction Score	Features
A1BG	NA	1	0.722625	[0.8457, 0.0, 0.0, 0.8080179]
A1CF	NA	-1	0.0956265	[0.0, 0.0, 0.0, 0.2124374]
A2M	NA	-1	0.0942773	[0.0, 0.0, 0.0, 0.1609287]
A2ML1	NA	1	0.744507	[0.781630393, 0.8451841202157444, 0.0, 0.0803535]
A4GALT	NA	-1	0.102213	[0.0, 0.0, 0.0, 0.4525541]
A4GNT	NA	-1	0.0901691	[0.0, 0.0, 0.0, 0.0]
AAAS	NA	-1	0.162235	[0.0, 0.0, 0.7388, 0.6190842]
AADAC	NA	1	0.556573	[0.445104563, 0.0, 0.0, 0.5653027]
AADACL2	NA	-1	0.105271	[0.0, 0.0, 0.0, 0.5594983]
AADACL3	NA	-1	0.106787	[0.0, 0.0, 0.0, 0.6116003]
AADACL4	NA	-1	0.0986594	[0.0, 0.0, 0.0, 0.3252301]
AAGAB	NA	-1	0.0901691	[0.0, 0.0, 0.0, 0.0]
AAK1	NA	-1	0.24019	[0.139592351, 0.0, 0.0, 0.0100703]
AAMP	NA	-1	0.0901691	[0.0, 0.0, 0.0, 0.0]
AANAT	NA	-1	0.0901691	[0.0, 0.0, 0.0, 0.0]
AARD	NA	-1	0.0901691	[0.0, 0.0, 0.0, 0.0]
AARS	NA	-1	0.0919347	[0.0, 0.0, 0.0, 0.0701354]
AARS2	NA	-1	0.0934583	[0.0, 0.0, 0.0, 0.1293863]
AARSD1	NA	-1	0.0901691	[0.0, 0.0, 0.0, 0.0]
AASDH	NA	-1	0.0983795	[0.0, 0.0, 0.0, 0.3150611]
AASDHPPT	NA	-1	0.103946	[0.0, 0.0, 0.0, 0.5135433]
AASS	NA	1	0.82283	[0.845968996, 0.8451841202157444, 0.914, 0.4035324]
AATF	NA	-1	0.0901691	[0.0, 0.0, 0.0, 0.0]
AATK	NA	-1	0.111516	[0.0, 0.0, 0.0, 0.7710943]
ABAT	NA	1	0.837919	[0.942597899, 0.672066523978196, 0.97259256, 0.97259256]
ABCA1	NA	-1	0.16154	[0.0, 0.0, 0.9362, 0.0235433]
ABCA10	NA	-1	0.0904481	[0.0, 0.0, 0.0, 0.0112339]
ABCA12	NA	1	0.741958	[0.626274137, 0.5327960558170212, 0.0, 0.5956275]
ABCA13	NA	-1	0.320545	[0.209746028, 0.0, 0.0, 0.0006159]
ABCA2	NA	1	0.693221	[0.512343029, 0.4808015096518656, 0.0, 0.3420644]
ABCA3	NA	1	0.66959	[0.874268585, 0.0, 0.0, 0.042238]
ABCA4	NA	1	0.681509	[0.960244684, 0.0, 0.0, 0.1183489]
ABCA5	NA	-1	0.0968825	[0.0, 0.0, 0.0, 0.2598555]
ABCA6	NA	1	0.667273	[0.863542176, 0.0, 0.0, 0.0206316]
ABCA7	NA	-1	0.0902299	[0.0, 0.0, 0.0, 0.0024538]
ABCA8	NA	-1	0.413499	[0.377493155, 0.0, 0.0, 0.0341734]
ABCA9	NA	-1	0.0921881	[0.0, 0.0, 0.0, 0.0800436]
ABCB1	NA	-1	0.0940105	[0.0, 0.0, 0.0, 0.1506762]
ABCB10	NA	-1	0.477854	[0.013898694, 0.8451841202157444, 0.0, 0.593407]
ABCB11	NA	1	0.665839	[0.624561309, 0.0, 0.0, 0.5270886]
ABCB4	NA	1	0.749349	[0.779187962, 0.672066523978196, 0.0, 0.4123143]
ABCB5	NA	1	0.534544	[0.129152454, 0.6136779226834786, 0.0, 0.1484696]
ABCB6	NA	-1	0.402117	[0.0, 0.672066523978196, 0.0, 0.8673396]
ABCB7	NA	-1	0.1073	[0.0, 0.0, 0.0, 0.6291445]
ABCB8	NA	-1	0.0901691	[0.0, 0.0, 0.0, 0.0]
ABCB9	NA	-1	0.100247	[0.0, 0.0, 0.0, 0.382541]
ABCC1	NA	1	0.606675	[0.500829621, 0.0, 0.0, 0.4945104]
ABCC10	NA	1	0.675728	[0.791292868, 0.0, 0.0, 0.3238015]
ABCC11	NA	-1	0.0962292	[0.0, 0.0, 0.0, 0.2352699]
ABCC12	NA	-1	0.0902527	[0.0, 0.0, 0.0, 0.0033713]
ABCC2	NA	1	0.661363	[0.783320289, 0.0, 0.0, 0.0834517]
ABCC3	NA	1	0.768692	[0.739734419, 0.8451841202157444, 0.0, 0.8268086]
ABCC4	NA	-1	0.0926935	[0.0, 0.0, 0.0, 0.0997387]
ABCC5	NA	1	0.686567	[0.849818968, 0.0, 0.0, 0.4298069]
ABCC6	NA	1	0.766594	[0.9758, 0.8451841202157444, 0.0, 0.4864738]
ABCC8	NA	1	0.692437	[0.795594768, 0.0, 0.0, 0.8998565]
ABCC9	NA	1	0.757872	[0.902068654, 0.8451841202157444, 0.0, 0.3162305]
ABCD1	NA	-1	0.0975053	[0.0, 0.0, 0.0, 0.2829682]
ABCD2	NA	1	0.672841	[0.643331854, 0.0, 0.0, 0.5966259]
ABCD3	NA	-1	0.0976268	[0.0, 0.0, 0.0, 0.2874647]
ABCD4	NA	-1	0.0951051	[0.0, 0.0, 0.0, 0.1925975]
ABCE1	NA	-1	0.0939426	[0.0, 0.0, 0.0, 0.1480637]
ABCF1	NA	1	0.74863	[0.909138602, 0.7781400196320456, 0.0, 0.1090608]
ABCF2	NA	1	0.695483	[0.679526082, 0.0, 0.0, 0.6934554]
ABCF3	NA	-1	0.0948318	[0.030989065, 0.0, 0.0, 0.1408416]
ABCG1	NA	-1	0.252797	[0.057253976, 0.0, 0.0, 0.5081247]
ABCG2	NA	1	0.718423	[0.2133617, 1.0267243183629582, 0.0, 0.4357121]
ABCG4	NA	-1	0.104323	[0.0, 0.0, 0.0, 0.5266654]
ABCG5	NA	-1	0.0925918	[0.0, 0.0, 0.0, 0.0957847]
ABCG8	NA	-1	0.484537	[0.011465204, 0.7481298038793058, 0.0, 0.8371468]
ABHD1	NA	1	0.824274	[0.86425625, 0.9864083982273559, 0.93580503, 0.93580503]
ABHD10	NA	-1	0.0996914	[0.0, 0.0, 0.0, 0.3625453]
ABHD11	NA	-1	0.0911214	[0.0, 0.0, 0.0, 0.0380333]
ABHD12	NA	-1	0.0901691	[0.0, 0.0, 0.0, 0.0]
ABHD12B	NA	-1	0.0901691	[0.0, 0.0, 0.0, 1.4e-06]
ABHD14B	NA	-1	0.0901691	[0.0, 0.0, 0.0, 0.0]
ABHD15	NA	-1	0.198569	[0.0, 0.0, 0.95691336, 0.95691336]
ABHD16A	NA	-1	0.0901691	[0.0, 0.0, 0.0, 0.0]
ABHD16B	NA	-1	0.0901691	[0.0, 0.0, 0.0, 0.0]
ABHD18	NA	-1	0.0901691	[0.0, 0.0, 0.0, 0.0]
ABHD2	NA	-1	0.0975836	[0.0, 0.0, 0.0, 0.285867]
ABHD4	NA	-1	0.0985021	[0.0, 0.0, 0.0, 0.3195154]
ABHD6	NA	-1	0.0901691	[0.0, 0.0, 0.0, 0.0]
ABHD8	NA	-1	0.0901691	[0.0, 0.0, 0.0, 0.0]
ABI1	NA	-1	0.401737	[0.0, 0.0, 0.996898485, 0.996898485]
ABI2	NA	-1	0.111023	[0.0, 0.0, 0.0, 0.754685]
ABI3	NA	-1	0.101563	[0.0, 0.0, 0.0, 0.4295165]
ABI3BP	NA	-1	0.0907977	[0.0, 0.0, 0.0, 0.0251706]
ABITRAM	NA	-1	0.0901691	[0.0, 0.0, 0.0, 0.0]
ABL1	NA	1	0.710774	[0.117691747, 0.7481298038793058, 0.9472, 0.0533206]
ABL2	NA	-1	0.0955672	[0.0, 0.0, 0.0, 0.2101847]
ABLIM1	NA	-1	0.0901818	[0.0, 0.0, 0.0, 0.0005148]
ABLIM2	NA	-1	0.102621	[0.0, 0.0, 0.0, 0.4669849]
ABLIM3	NA	-1	0.100857	[0.0, 0.0, 0.0, 0.4043414]
ABO	NA	-1	0.103279	[0.0, 0.0, 0.0, 0.4901703]
ABR	NA	-1	0.0910097	[0.0, 0.0, 0.0, 0.0336015]
ABRA	NA	-1	0.106857	[0.0, 0.0, 0.0, 0.6139948]
ABRACL	NA	-1	0.0901691	[0.0, 0.0, 0.0, 0.0]
ABRAXAS1	NA	-1	0.0901691	[0.0, 0.0, 0.0, 0.0]
ABRAXAS2	NA	-1	0.0901691	[0.0, 0.0, 0.0, 0.0]
ABTB1	NA	-1	0.101842	[0.0, 0.0, 0.0, 0.4394032]
ABTB2	NA	-1	0.253878	[0.150540858, 0.0, 0.0, 0.3435637]
ACAA1	NA	-1	0.0988492	[0.0, 0.0, 0.0, 0.3321107]
ACACA	NA	1	0.662078	[0.825084147, 0.0, 0.0, 0.0071425]
ACACB	NA	1	0.752983	[0.9631, 0.672066523978196, 0.0, 0.2808934]
ACAD10	NA	-1	0.0901917	[0.0, 0.0, 0.0, 0.0009131]
ACAD11	NA	1	0.68771	[0.9793, 0.0, 0.0, 0.1469507]
ACADL	NA	-1	0.106143	[0.0, 0.0, 0.0, 0.5895482]
ACADS	NA	-1	0.105128	[0.0, 0.0, 0.0, 0.5545637]
ACADSB	NA	-1	0.0901691	[0.0, 0.0, 0.0, 0.0]
ACADVL	NA	-1	0.102818	[0.0, 0.0, 0.0, 0.4739417]
ACAN	NA	1	0.785084	[0.990587635, 0.9352821379104043, 0.0, 0.6325025]
ACAP1	NA	-1	0.0901691	[0.0, 0.0, 0.0, 0.0]
ACAP2	NA	-1	0.105725	[0.0, 0.0, 0.0, 0.5751702]
ACAP3	NA	1	0.67301	[0.669894212, 0.0, 0.0, 0.5349195]
ACAT1	NA	-1	0.110021	[0.0, 0.0, 0.0, 0.7211684]
ACAT2	NA	-1	0.0901691	[0.0, 0.0, 0.0, 0.0]
ACBD3	NA	-1	0.0936622	[0.0, 0.0, 0.0, 0.1372599]
ACBD4	NA	-1	0.111479	[0.0, 0.0, 0.0, 0.7698775]
ACBD5	NA	-1	0.0958777	[0.0, 0.0, 0.0, 0.2219661]
ACBD6	NA	-1	0.118377	[0.0, 0.0, 0.0, 0.7775538]
ACCS	NA	1	0.76622	[0.859923528, 0.0, 0.93809782, 0.93809782]
ACCSL	NA	-1	0.114745	[0.0, 0.0, 0.0, 0.8777267]
ACD	NA	-1	0.0913561	[0.0, 0.0, 0.0, 0.0473362]
ACE	NA	1	0.528875	[0.50988616, 0.0, 0.0, 0.0001826]
ACE2	NA	-1	0.0901691	[0.0, 0.0, 0.0, 0.0]
ACER2	NA	-1	0.0901691	[0.0, 0.0, 0.0, 0.0]
ACER3	NA	-1	0.0949639	[0.0, 0.0, 0.0, 0.1872097]
ACHE	NA	-1	0.098878	[0.0, 0.0, 0.0, 0.3331548]
ACIN1	NA	-1	0.0971955	[0.0, 0.0, 0.0, 0.2714847]
ACKR1	NA	-1	0.0901691	[0.0, 0.0, 0.0, 0.0]
ACKR2	NA	-1	0.0901691	[0.0, 0.0, 0.0, 0.0]
ACKR3	NA	-1	0.0901691	[0.0, 0.0, 0.0, 0.0]
ACKR4	NA	-1	0.0901691	[0.0, 0.0, 0.0, 0.0]
ACLY	NA	1	0.593225	[0.507948942, 0.0, 0.0, 0.3185494]
ACMSD	NA	-1	0.115018	[0.0, 0.0, 0.0, 0.886741]
ACO1	NA	-1	0.0901767	[0.0, 0.0, 0.0, 0.0003062]
ACO2	NA	-1	0.0912918	[0.0, 0.0, 0.0, 0.0447877]
ACOD1	NA	-1	0.0901691	[0.0, 0.0, 0.0, 0.0]
ACOT1	NA	-1	0.0951566	[0.0, 0.0, 0.0, 0.1945605]
ACOT11	NA	-1	0.111073	[0.0, 0.0, 0.0, 0.7563558]
ACOT13	NA	-1	0.0901691	[0.0, 0.0, 0.0, 0.0]
ACOT2	NA	-1	0.103298	[0.0, 0.0, 0.0, 0.4908139]
ACOT4	NA	-1	0.111907	[0.0, 0.0, 0.0, 0.7840967]
ACOT6	NA	-1	0.0901691	[0.0, 0.0, 0.0, 0.0]
ACOT7	NA	-1	0.103802	[0.0, 0.0, 0.0, 0.508505]
ACOT8	NA	-1	0.107206	[0.0, 0.0, 0.0, 0.6259191]
ACOT9	NA	-1	0.0901691	[0.0, 0.0, 0.0, 0.0]
ACOX1	NA	1	0.721963	[0.999999661, 0.0, 0.0, 0.7027698]
ACOX3	NA	-1	0.106137	[0.0, 0.0, 0.0, 0.5893278]
ACOXL	NA	-1	0.0901691	[0.0, 0.0, 0.0, 0.0]
ACP2	NA	1	0.757406	[0.774570808, 0.9543357897283695, 0.0, 0.3427658]
ACP4	NA	-1	0.0901691	[0.0, 0.0, 0.0, 0.0]
ACP5	NA	-1	0.160304	[0.0, 0.0, 0.934, 0.0]
ACP7	NA	-1	0.0901691	[0.0, 0.0, 0.0, 0.0]
ACPP	NA	-1	0.106267	[0.0, 0.0, 0.0, 0.5938024]
ACR	NA	-1	0.103062	[0.0, 0.0, 0.0, 0.4825182]
ACRBP	NA	-1	0.100332	[0.0, 0.0, 0.0, 0.3855595]
ACRV1	NA	1	0.777127	[0.852436143, 0.9543357897283695, 0.0, 0.8322551]
ACSBG1	NA	1	0.708931	[0.685838612, 0.0, 0.0, 0.8270602]
ACSBG2	NA	1	0.507856	[0.0, 0.9543357897283695, 0.0, 0.6681206]
ACSF2	NA	-1	0.0974705	[0.0, 0.0, 0.0, 0.2816799]
ACSL1	NA	-1	0.0908946	[0.0, 0.0, 0.0, 0.0290266]
ACSL3	NA	-1	0.0917388	[0.0, 0.0, 0.0, 0.0624577]
ACSL4	NA	1	0.763047	[0.793486556, 0.9543357897283695, 0.0, 0.4848129]
ACSL5	NA	-1	0.104468	[0.0, 0.0, 0.0, 0.5317015]
ACSL6	NA	-1	0.105074	[0.0, 0.0, 0.0, 0.5527044]
ACSM1	NA	-1	0.105424	[0.0, 0.0, 0.0, 0.5647865]
ACSM2A	NA	-1	0.107894	[0.0, 0.0, 0.0, 0.6493506]
ACSM5	NA	1	0.755976	[0.9499472, 0.8451841202157444, 0.0, 0.8953849]
ACSM6	NA	-1	0.0901691	[0.0, 0.0, 0.0, 0.0]
ACSS1	NA	-1	0.0922801	[0.0, 0.0, 0.0, 0.0836355]
ACSS3	NA	-1	0.0933452	[0.0, 0.0, 0.0, 0.1250135]
ACTA1	NA	-1	0.152208	[0.0, 0.0, 0.8873, 0.0]
ACTA2	NA	-1	0.0901691	[0.0, 0.0, 0.0, 0.0]
ACTB	NA	1	0.827102	[0.951186628, 0.7481298038793058, 0.7808, 0.7901476]
ACTBL2	NA	-1	0.106798	[0.0, 0.0, 0.0, 0.6119816]
ACTC1	NA	-1	0.1783	[0.0, 0.0, 0.9269, 0.507764]
ACTG1	NA	-1	0.160137	[0.0, 0.0, 0.7582, 0.5099578]
ACTG2	NA	-1	0.0901691	[0.0, 0.0, 0.0, 0.0]
ACTL6A	NA	-1	0.0901691	[0.0, 0.0, 0.0, 0.0]
ACTL6B	NA	-1	0.107274	[0.0, 0.0, 0.0, 0.62825]
ACTL7A	NA	-1	0.108052	[0.000506807, 0.0, 0.0, 0.6540508]
ACTL7B	NA	-1	0.0993184	[0.0, 0.0, 0.0, 0.3490897]
ACTL8	NA	-1	0.110178	[0.0, 0.0, 0.0, 0.7264154]
ACTL9	NA	-1	0.0901691	[0.0, 0.0, 0.0, 0.0]
ACTN2	NA	1	0.826087	[0.981062053, 0.6136779226834786, 0.7582, 0.7930199]
ACTN3	NA	-1	0.0901691	[0.0, 0.0, 0.0, 0.0]
ACTN4	NA	1	0.68556	[0.910512055, 0.0, 0.0, 0.2954102]
ACTR10	NA	-1	0.0901691	[0.0, 0.0, 0.0, 0.0]
ACTR1B	NA	-1	0.0901691	[0.0, 0.0, 0.0, 0.0]
ACTR2	NA	-1	0.0901691	[0.0, 0.0, 0.0, 0.0]
ACTR3	NA	-1	0.112183	[0.0, 0.0, 0.0, 0.7932472]
ACTR3C	NA	-1	0.0901691	[0.0, 0.0, 0.0, 0.0]
ACTR5	NA	-1	0.101043	[0.0, 0.0, 0.0, 0.41098]
ACTR6	NA	-1	0.0901691	[0.0, 0.0, 0.0, 0.0]
ACTR8	NA	-1	0.0997321	[0.0, 0.0, 0.0, 0.3640127]
ACTRT1	NA	-1	0.113065	[0.0, 0.0, 0.0, 0.8224056]
ACTRT3	NA	-1	0.0901691	[0.0, 0.0, 0.0, 0.0]
ACVR1	NA	-1	0.176598	[0.0, 0.0, 0.9076, 0.5225707]
ACVR1B	NA	1	0.781666	[0.995672573, 0.0, 0.9421, 0.8117529]
ACVR1C	NA	-1	0.0997415	[0.0, 0.0, 0.0, 0.3643524]
ACVR2A	NA	-1	0.0962414	[0.0, 0.0, 0.0, 0.2357312]
ACVR2B	NA	1	0.796126	[0.278165736, 0.9543357897283695, 0.9257, 0.5507776]
ACY3	NA	-1	0.0901691	[0.0, 0.0, 0.0, 0.0]
ACYP1	NA	-1	0.0901691	[0.0, 0.0, 0.0, 0.0]
ACYP2	NA	-1	0.0901691	[0.0, 0.0, 0.0, 0.0]
ADA	NA	-1	0.0901691	[0.0, 0.0, 0.0, 0.0]
ADA2	NA	-1	0.0901691	[0.0, 0.0, 0.0, 0.0]
ADAD1	NA	-1	0.111151	[0.0, 0.0, 0.0, 0.7589428]
ADAD2	NA	-1	0.0944401	[0.0, 0.0, 0.0, 0.1671751]
ADAM10	NA	-1	0.0923423	[0.0, 0.0, 0.0, 0.0860641]
ADAM11	NA	1	0.759146	[0.958290356, 0.7781400196320456, 0.0, 0.8484634]
ADAM12	NA	-1	0.173224	[0.0, 0.0, 0.9911, 0.0]
ADAM15	NA	-1	0.48469	[0.414227605, 0.0, 0.0, 0.2182744]
ADAM17	NA	-1	0.111355	[0.0, 0.0, 0.0, 0.7657302]
ADAM19	NA	1	0.815158	[0.343530392, 0.7312839456970486, 0.97898706, 0.97898706]
ADAM2	NA	-1	0.0916994	[0.0, 0.0, 0.0, 0.0609027]
ADAM20	NA	-1	0.468567	[0.008716922, 0.9543357897283695, 0.0, 0.2506149]
ADAM21	NA	-1	0.0917677	[0.0, 0.0, 0.0, 0.0635965]
ADAM22	NA	1	0.717469	[0.282430314, 0.672066523978196, 0.0, 0.5890181]
ADAM23	NA	-1	0.0913273	[0.0, 0.0, 0.0, 0.0461944]
ADAM28	NA	-1	0.104112	[0.0, 0.0, 0.0, 0.5193154]
ADAM29	NA	-1	0.0950824	[0.0, 0.0, 0.0, 0.1917325]
ADAM30	NA	1	0.649506	[0.737871755, 0.0, 0.0, 0.0029799]
ADAM32	NA	-1	0.109226	[0.0, 0.0, 0.0, 0.6944248]
ADAM7	NA	-1	0.249933	[0.144620032, 0.0, 0.0, 0.6476776]
ADAM8	NA	-1	0.090651	[0.0, 0.0, 0.0, 0.019331]
ADAM9	NA	1	0.811131	[0.46643077, 0.8451841202157444, 0.94623758, 0.94623758]
ADAMDEC1	NA	-1	0.0901691	[0.0, 0.0, 0.0, 0.0]
ADAMTS1	NA	-1	0.0901999	[0.0, 0.0, 0.0, 0.001242]
ADAMTS10	NA	-1	0.090303	[0.0, 0.0, 0.0, 0.0053975]
ADAMTS12	NA	1	0.730786	[0.569659419, 0.672066523978196, 0.0, 0.1453688]
ADAMTS13	NA	1	0.598882	[0.154856084, 0.672066523978196, 0.0, 0.3309579]
ADAMTS14	NA	-1	0.0941585	[0.0, 0.0, 0.0, 0.1563652]
ADAMTS15	NA	1	0.671805	[0.775741293, 0.0, 0.0, 0.2820258]
ADAMTS16	NA	-1	0.245097	[0.094168906, 0.0, 0.0, 0.6272552]
ADAMTS17	NA	-1	0.0908929	[0.0, 0.0, 0.0, 0.028957]
ADAMTS18	NA	1	0.683375	[0.7922, 0.0, 0.0, 0.4759162]
ADAMTS19	NA	1	0.736486	[0.576388195, 0.7481298038793058, 0.0, 0.1763103]
ADAMTS2	NA	1	0.744519	[0.586655249, 0.5041774756636639, 0.0, 0.6760361]
ADAMTS20	NA	-1	0.39991	[0.258029005, 0.0, 0.0, 0.6655556]
ADAMTS3	NA	-1	0.0984189	[0.0, 0.0, 0.0, 0.3164937]
ADAMTS4	NA	-1	0.0947159	[0.0, 0.0, 0.0, 0.0483812]
ADAMTS5	NA	1	0.750065	[0.82801205, 0.9184805665561464, 0.0, 0.1020948]
ADAMTS6	NA	1	0.695038	[0.9471, 0.0, 0.0, 0.4471666]
ADAMTS7	NA	-1	0.384113	[0.333615727, 0.0, 0.0, 0.0415206]
ADAMTS9	NA	1	0.634731	[0.64080353, 0.0, 0.0, 0.0956327]
ADAMTSL1	NA	1	0.564395	[0.082145653, 0.7481298038793058, 0.0, 0.1736278]
ADAMTSL2	NA	-1	0.102807	[0.0, 0.0, 0.0, 0.473534]
ADAMTSL3	NA	1	0.71246	[0.253171702, 0.7205262036832359, 0.0, 0.4757254]
ADAMTSL4	NA	-1	0.327781	[0.203804929, 0.0, 0.0, 0.0547166]
ADAMTSL5	NA	-1	0.105412	[0.0, 0.0, 0.0, 0.5643584]
ADAP2	NA	-1	0.0901691	[0.0, 0.0, 0.0, 0.0]
ADAR	NA	-1	0.0904736	[0.0, 0.0, 0.0, 0.012253]
ADARB1	NA	-1	0.096943	[0.0, 0.0, 0.0, 0.2621054]
ADARB2	NA	-1	0.11086	[0.0, 0.0, 0.0, 0.7492362]
ADAT2	NA	-1	0.0901691	[0.0, 0.0, 0.0, 0.0]
ADAT3	NA	-1	0.0915679	[0.0, 0.0, 0.0, 0.0557117]
ADCK1	NA	-1	0.0901813	[0.0, 0.0, 0.0, 0.000491]
ADCK2	NA	-1	0.0901691	[0.0, 0.0, 0.0, 0.0]
ADCK5	NA	-1	0.0932867	[0.0, 0.0, 0.0, 0.1227538]
ADCY1	NA	1	0.683277	[0.996231283, 0.0, 0.0, 0.0934003]
ADCY10	NA	-1	0.485139	[0.362365095, 0.0, 0.0, 0.6647204]
ADCY2	NA	1	0.515655	[0.086510457, 0.5684455464582316, 0.0, 0.6413958]
ADCY3	NA	-1	0.0982603	[0.0, 0.0, 0.0, 0.3107232]
ADCY4	NA	-1	0.299023	[0.0, 0.5684455464582316, 0.0, 0.7587203]
ADCY5	NA	1	0.672878	[0.7523, 0.0, 0.0, 0.3519868]
ADCY6	NA	1	0.686627	[0.618049567, 0.0, 0.0, 0.7111268]
ADCY7	NA	-1	0.102535	[0.0, 0.0, 0.0, 0.4639282]
ADCY8	NA	1	0.723483	[0.347161296, 0.672066523978196, 0.0, 0.4408731]
ADCY9	NA	1	0.750685	[0.69433779, 0.8451841202157444, 0.0, 0.3681358]
ADCYAP1	NA	-1	0.0901691	[0.0, 0.0, 0.0, 0.0]
ADCYAP1R1	NA	-1	0.0913254	[0.0, 0.0, 0.0, 0.0461184]
ADD1	NA	-1	0.0938542	[0.0, 0.0, 0.0, 0.1446595]
ADD2	NA	1	0.56462	[0.549554625, 0.0, 0.0, 0.0004765]
ADD3	NA	-1	0.0901691	[0.0, 0.0, 0.0, 0.0]
ADGB	NA	-1	0.0901691	[0.0, 0.0, 0.0, 0.0]
ADGRA1	NA	-1	0.0901691	[0.0, 0.0, 0.0, 0.0]
ADGRA2	NA	-1	0.0901691	[0.0, 0.0, 0.0, 0.0]
ADGRA3	NA	-1	0.0901691	[0.0, 0.0, 0.0, 0.0]
ADGRB1	NA	-1	0.0901691	[0.0, 0.0, 0.0, 0.0]
ADGRB2	NA	-1	0.0901691	[0.0, 0.0, 0.0, 0.0]
ADGRB3	NA	-1	0.0901691	[0.0, 0.0, 0.0, 0.0]
ADGRD1	NA	-1	0.0901691	[0.0, 0.0, 0.0, 0.0]
ADGRD2	NA	-1	0.0901691	[0.0, 0.0, 0.0, 0.0]
ADGRE1	NA	-1	0.0901691	[0.0, 0.0, 0.0, 0.0]
ADGRE2	NA	-1	0.0901691	[0.0, 0.0, 0.0, 0.0]
ADGRE3	NA	-1	0.0901691	[0.0, 0.0, 0.0, 0.0]
ADGRE5	NA	-1	0.0901691	[0.0, 0.0, 0.0, 0.0]
ADGRF1	NA	-1	0.0901691	[0.0, 0.0, 0.0, 0.0]
ADGRF2	NA	-1	0.0901691	[0.0, 0.0, 0.0, 0.0]
ADGRF3	NA	-1	0.0901691	[0.0, 0.0, 0.0, 0.0]
ADGRF4	NA	-1	0.0901691	[0.0, 0.0, 0.0, 0.0]
ADGRF5	NA	-1	0.0901691	[0.0, 0.0, 0.0, 0.0]
ADGRG1	NA	-1	0.0901691	[0.0, 0.0, 0.0, 0.0]
ADGRG2	NA	-1	0.0901691	[0.0, 0.0, 0.0, 0.0]
ADGRG3	NA	-1	0.0901691	[0.0, 0.0, 0.0, 0.0]
ADGRG4	NA	-1	0.0901691	[0.0, 0.0, 0.0, 0.0]
ADGRG5	NA	-1	0.0901691	[0.0, 0.0, 0.0, 0.0]
ADGRG6	NA	-1	0.0901691	[0.0, 0.0, 0.0, 0.0]
ADGRG7	NA	-1	0.0901691	[0.0, 0.0, 0.0, 0.0]
ADGRL1	NA	-1	0.0901691	[0.0, 0.0, 0.0, 0.0]
ADGRL2	NA	-1	0.0901691	[0.0, 0.0, 0.0, 0.0]
ADGRL3	NA	-1	0.0901691	[0.0, 0.0, 0.0, 0.0]
ADGRL4	NA	-1	0.0901691	[0.0, 0.0, 0.0, 0.0]
ADGRV1	NA	-1	0.0901691	[0.0, 0.0, 0.0, 0.0]
ADH1A	NA	1	0.780572	[0.933994819, 0.9864083982273559, 0.0, 0.8109874]
ADH1B	NA	-1	0.0969538	[0.0, 0.0, 0.0, 0.262507]
ADH1C	NA	-1	0.10482	[0.0, 0.0, 0.0, 0.5438987]
ADH4	NA	-1	0.118379	[0.0, 0.0, 0.0, 0.7776265]
ADH5	NA	-1	0.0901691	[0.0, 0.0, 0.0, 0.0]
ADH7	NA	-1	0.0901691	[0.0, 0.0, 0.0, 0.0]
ADHFE1	NA	-1	0.0901691	[0.0, 0.0, 0.0, 0.0]
ADIG	NA	-1	0.0901691	[0.0, 0.0, 0.0, 0.0]
ADIPOQ	NA	-1	0.102599	[0.0, 0.0, 0.0, 0.4662019]
ADIPOR1	NA	-1	0.115018	[0.0, 0.0, 0.0, 0.7767219]
ADIRF	NA	-1	0.0901691	[0.0, 0.0, 0.0, 0.0]
ADK	NA	-1	0.109053	[0.0, 0.0, 0.0, 0.6886079]
ADM	NA	-1	0.0901691	[0.0, 0.0, 0.0, 0.0]
ADM2	NA	-1	0.0901691	[0.0, 0.0, 0.0, 0.0]
ADNP	NA	-1	0.0945601	[0.0, 0.0, 0.0, 0.1717702]
ADNP2	NA	1	0.677148	[0.723586864, 0.0, 0.0, 0.4943644]
ADO	NA	-1	0.101464	[0.0, 0.0, 0.0, 0.4259771]
ADORA1	NA	-1	0.0901691	[0.0, 0.0, 0.0, 0.0]
ADORA2A	NA	-1	0.0961888	[0.0, 0.0, 0.0, 0.2337421]
ADORA2B	NA	1	0.51556	[0.0, 0.9864083982273559, 0.0, 0.7911085]
ADPRH	NA	-1	0.0901691	[0.0, 0.0, 0.0, 0.0]
ADPRHL1	NA	-1	0.0901691	[0.0, 0.0, 0.0, 0.0]
ADPRHL2	NA	-1	0.0901691	[0.0, 0.0, 0.0, 0.0]
ADPRM	NA	-1	0.0901691	[0.0, 0.0, 0.0, 0.0]
ADRA1A	NA	1	0.622863	[0.485298491, 0.0, 0.0, 0.617623]
ADRA1B	NA	-1	0.180875	[0.0, 0.0, 0.9648, 0.162258]
ADRA1D	NA	-1	0.100889	[0.0, 0.0, 0.0, 0.4054963]
ADRA2A	NA	-1	0.0961069	[0.0, 0.0, 0.0, 0.2306463]
ADRA2B	NA	-1	0.0930324	[0.0, 0.0, 0.0, 0.1129017]
ADRA2C	NA	-1	0.0901691	[0.0, 0.0, 0.0, 0.0]
ADRB1	NA	-1	0.105663	[0.0, 0.0, 0.0, 0.5730107]
ADRB2	NA	-1	0.0901691	[0.0, 0.0, 0.0, 0.0]
ADRM1	NA	1	0.706696	[0.66972099, 0.0, 0.0, 0.8209015]
ADSL	NA	-1	0.114428	[0.0, 0.0, 0.0, 0.8672438]
ADSS	NA	-1	0.0935227	[0.0, 0.0, 0.0, 0.1318763]
AEBP1	NA	-1	0.250845	[0.140993325, 0.0, 0.0, 0.2723619]
AEBP2	NA	-1	0.0931298	[0.0, 0.0, 0.0, 0.1166764]
AEN	NA	-1	0.0901691	[0.0, 0.0, 0.0, 0.0]
AFAP1	NA	-1	0.0901691	[0.0, 0.0, 0.0, 0.0]
AFAP1L1	NA	1	0.653544	[0.620536643, 0.0, 0.0, 0.3719674]
AFAP1L2	NA	-1	0.0945272	[0.0, 0.0, 0.0, 0.170512]
AFDN	NA	-1	0.0901691	[0.0, 0.0, 0.0, 0.0]
AFF1	NA	-1	0.0925648	[0.0, 0.0, 0.0, 0.094732]
AFF2	NA	1	0.718532	[0.802482421, 0.461406949221805, 0.0, 0.5091963]
AFF3	NA	1	0.706946	[0.786137233, 0.0, 0.0, 0.708079]
AFF4	NA	-1	0.0909486	[0.0, 0.0, 0.0, 0.0311743]
AFG1L	NA	-1	0.0901691	[0.0, 0.0, 0.0, 0.0]
AFG3L2	NA	-1	0.0909432	[0.0, 0.0, 0.0, 0.0309564]
AFM	NA	-1	0.115104	[0.0, 0.0, 0.0, 0.7795589]
AFMID	NA	-1	0.0901691	[0.0, 0.0, 0.0, 0.0]
AFP	NA	1	0.640365	[0.199164545, 0.9543357897283695, 0.0, 0.6053565]
AFTPH	NA	-1	0.0902368	[0.0, 0.0, 0.0, 0.0027305]
AGAP1	NA	-1	0.0901691	[0.0, 0.0, 0.0, 0.0]
AGAP11	NA	-1	0.0901691	[0.0, 0.0, 0.0, 0.0]
AGAP2	NA	-1	0.169617	[0.0, 0.0, 0.9887, 0.0]
AGAP4	NA	-1	0.0901691	[0.0, 0.0, 0.0, 0.0]
AGAP5	NA	-1	0.0901691	[0.0, 0.0, 0.0, 0.0]
AGAP9	NA	-1	0.0901691	[0.0, 0.0, 0.0, 0.0]
AGBL1	NA	-1	0.498944	[0.396556676, 0.0, 0.0, 0.5708195]
AGBL2	NA	-1	0.104007	[0.0, 0.0, 0.0, 0.5156507]
AGBL3	NA	-1	0.0901691	[0.0, 0.0, 0.0, 0.0]
AGBL4	NA	-1	0.0901691	[0.0, 0.0, 0.0, 0.0]
AGBL5	NA	-1	0.0935702	[0.0, 0.0, 0.0, 0.1337077]
AGER	NA	-1	0.0932305	[0.0, 0.0, 0.0, 0.1205778]
AGFG1	NA	-1	0.0901691	[0.0, 0.0, 0.0, 0.0]
AGFG2	NA	-1	0.0901691	[0.0, 0.0, 0.0, 0.0]
AGGF1	NA	-1	0.109811	[0.0, 0.0, 0.0, 0.714105]
AGK	NA	-1	0.0901691	[0.0, 0.0, 0.0, 0.0]
AGL	NA	1	0.670616	[0.8727, 0.0, 0.0, 0.0648484]
AGMO	NA	-1	0.0901691	[0.0, 0.0, 0.0, 0.0]
AGO1	NA	-1	0.0901691	[0.0, 0.0, 0.0, 0.0]
AGO2	NA	-1	0.0901691	[0.0, 0.0, 0.0, 0.0]
AGO4	NA	-1	0.0901691	[0.0, 0.0, 0.0, 0.0]
AGPAT1	NA	1	0.768833	[0.661260221, 0.9961871967635164, 0.0, 0.6714263]
AGPAT2	NA	-1	0.114655	[0.0, 0.0, 0.0, 0.8747331]
AGPAT5	NA	-1	0.096737	[0.0, 0.0, 0.0, 0.2544261]
AGPS	NA	-1	0.0951385	[0.0, 0.0, 0.0, 0.1938695]
AGR2	NA	-1	0.0901691	[0.0, 0.0, 0.0, 0.0]
AGR3	NA	-1	0.0901691	[0.0, 0.0, 0.0, 0.0]
AGRN	NA	-1	0.425479	[0.27870447, 0.0, 0.0, 0.771428]
AGT	NA	1	0.645464	[0.119637574, 0.9543357897283695, 0.0, 0.5270074]
AGTPBP1	NA	1	0.724026	[0.950845546, 0.0, 0.0, 0.6636453]
AGTR1	NA	-1	0.255232	[0.0, 0.0, 0.993, 0.6583414]
AGTR2	NA	-1	0.109501	[0.0, 0.0, 0.0, 0.7036815]
AGTRAP	NA	-1	0.0901691	[0.0, 0.0, 0.0, 0.0]
AGXT	NA	-1	0.0901691	[0.0, 0.0, 0.0, 0.0]
AGXT2	NA	-1	0.0943743	[0.0, 0.0, 0.0, 0.1646492]
AHCTF1	NA	1	0.676533	[0.793957397, 0.0, 0.0, 0.3339468]
AHCY	NA	-1	0.412454	[0.305735507, 0.0, 0.0, 0.8792997]
AHCYL1	NA	-1	0.110061	[0.0, 0.0, 0.0, 0.7224939]
AHCYL2	NA	-1	0.102492	[0.0, 0.0, 0.0, 0.4624108]
AHDC1	NA	-1	0.252456	[0.106809724, 0.0, 0.0, 0.4055323]
AHI1	NA	-1	0.0917949	[0.0, 0.0, 0.0, 0.0646621]
AHNAK	NA	1	0.721597	[0.878144801, 0.0, 0.993, 2.1e-06]
AHNAK2	NA	-1	0.0902825	[0.0, 0.0, 0.0, 0.0045714]
AHR	NA	-1	0.256752	[0.0, 0.0, 0.9536, 0.0993961]
AHRR	NA	-1	0.0915008	[0.0, 0.0, 0.0, 0.0530589]
AHSG	NA	-1	0.0901691	[0.0, 0.0, 0.0, 0.0]
AHSP	NA	-1	0.0901691	[0.0, 0.0, 0.0, 0.0]
AIDA	NA	-1	0.0901691	[0.0, 0.0, 0.0, 0.0]
AIF1	NA	-1	0.0901691	[0.0, 0.0, 0.0, 0.0]
AIF1L	NA	-1	0.0901691	[0.0, 0.0, 0.0, 0.0]
AIFM1	NA	-1	0.102645	[0.0, 0.0, 0.0, 0.4678291]
AIFM3	NA	-1	0.0923533	[0.0, 0.0, 0.0, 0.0864908]
AIM2	NA	-1	0.0901691	[0.0, 0.0, 0.0, 0.0]
AIP	NA	-1	0.0913031	[0.0, 0.0, 0.0, 0.045236]
AIPL1	NA	-1	0.0997969	[0.0, 0.0, 0.0, 0.3663452]
AIRE	NA	-1	0.0901691	[0.0, 0.0, 0.0, 0.0]
AJAP1	NA	-1	0.0901691	[0.0, 0.0, 0.0, 0.0]
AJM1	NA	-1	0.0901691	[0.0, 0.0, 0.0, 0.0]
AJUBA	NA	-1	0.0901691	[0.0, 0.0, 0.0, 0.0]
AK1	NA	-1	0.0901691	[0.0, 0.0, 0.0, 0.0]
AK2	NA	-1	0.0901691	[0.0, 0.0, 0.0, 0.0]
AK6	NA	-1	0.0901691	[0.0, 0.0, 0.0, 0.0]
AK7	NA	-1	0.0901691	[0.0, 0.0, 0.0, 0.0]
AK8	NA	-1	0.0901691	[0.0, 0.0, 0.0, 0.0]
AK9	NA	-1	0.0901691	[0.0, 0.0, 0.0, 0.0]
AKAIN1	NA	-1	0.0901691	[0.0, 0.0, 0.0, 0.0]
AKAP1	NA	-1	0.0918416	[0.0, 0.0, 0.0, 0.0664923]
AKAP10	NA	-1	0.0901691	[0.0, 0.0, 0.0, 0.0]
AKAP11	NA	-1	0.383015	[0.329886285, 0.0, 0.0, 0.050632]
AKAP12	NA	-1	0.0926151	[0.0, 0.0, 0.0, 0.0966892]
AKAP13	NA	1	0.687628	[0.306645146, 0.0, 0.9891, 0.5235384]
AKAP17A	NA	-1	0.0901691	[0.0, 0.0, 0.0, 0.0]
AKAP3	NA	1	0.72467	[0.30119182, 0.672066523978196, 0.0, 0.5588693]
AKAP4	NA	-1	0.106108	[0.0, 0.0, 0.0, 0.5883241]
AKAP5	NA	-1	0.0901691	[0.0, 0.0, 0.0, 0.0]
AKAP6	NA	-1	0.404503	[0.333, 0.0, 0.0, 0.2924305]
AKAP7	NA	-1	0.252537	[0.063782745, 0.0, 0.0, 0.4886647]
AKAP8	NA	1	0.548869	[0.468227487, 0.0, 0.0, 0.2589212]
AKAP8L	NA	-1	0.10466	[0.0, 0.0, 0.0, 0.5383742]
AKAP9	NA	1	0.728588	[0.42358862, 0.0, 0.7569, 0.795437]
AKIP1	NA	-1	0.0901691	[0.0, 0.0, 0.0, 0.0]
AKIRIN2	NA	-1	0.11279	[0.0, 0.0, 0.0, 0.8133409]
AKNA	NA	-1	0.0957846	[0.0, 0.0, 0.0, 0.0903096]
AKNAD1	NA	-1	0.111338	[0.0, 0.0, 0.0, 0.7651852]
AKR1A1	NA	1	0.527915	[0.0, 0.9543357897283695, 0.0, 0.8481409]
AKR1B10	NA	-1	0.0901691	[0.0, 0.0, 0.0, 0.0]
AKR1B15	NA	-1	0.0996693	[0.0, 0.0, 0.0, 0.3617496]
AKR1C1	NA	-1	0.0901691	[0.0, 0.0, 0.0, 0.0]
AKR1C2	NA	-1	0.0901691	[0.0, 0.0, 0.0, 0.0]
AKR1C3	NA	-1	0.0901691	[0.0, 0.0, 0.0, 0.0]
AKR1D1	NA	-1	0.0901691	[0.0, 0.0, 0.0, 0.0]
AKR1E2	NA	-1	0.0993664	[0.0, 0.0, 0.0, 0.3508244]
AKR7L	NA	-1	0.0901691	[0.0, 0.0, 0.0, 0.0]
AKTIP	NA	-1	0.0901691	[0.0, 0.0, 0.0, 0.0]
ALAD	NA	-1	0.0901691	[0.0, 0.0, 0.0, 0.0]
ALB	NA	-1	0.0901691	[0.0, 0.0, 0.0, 0.0]
ALCAM	NA	1	0.583302	[0.540055143, 0.0, 0.0, 0.1048314]
ALDH18A1	NA	1	0.627008	[0.543352423, 0.0, 0.0, 0.389508]
ALDH1A1	NA	-1	0.0901691	[0.0, 0.0, 0.0, 0.0]
ALDH1A3	NA	-1	0.112227	[0.0, 0.0, 0.0, 0.7947032]
ALDH1B1	NA	-1	0.371362	[0.283921039, 0.0, 0.0, 0.3530926]
ALDH1L1	NA	1	0.707677	[0.8457, 0.0, 0.0, 0.8492975]
ALDH1L2	NA	-1	0.41043	[0.363890552, 0.0, 0.0, 0.0883245]
ALDH2	NA	-1	0.108405	[0.0, 0.0, 0.0, 0.6666741]
ALDH3A1	NA	-1	0.104823	[0.0, 0.0, 0.0, 0.5439914]
ALDH4A1	NA	-1	0.243327	[0.0, 0.0, 0.985, 0.1632765]
ALDH5A1	NA	1	0.683744	[0.807957534, 0.0, 0.0, 0.4517434]
ALDH6A1	NA	-1	0.18247	[0.0, 0.0, 0.9756, 0.4621849]
ALDH7A1	NA	1	0.692888	[0.8727, 0.0, 0.0, 0.5288092]
ALDH8A1	NA	1	0.670724	[0.544202339, 0.0, 0.0, 0.7855343]
ALDH9A1	NA	-1	0.108965	[0.0, 0.0, 0.0, 0.6856179]
ALDOA	NA	-1	0.0901691	[0.0, 0.0, 0.0, 0.0]
ALDOB	NA	1	0.700509	[0.636191177, 0.0, 0.0, 0.8018457]
ALG1	NA	-1	0.112906	[0.0, 0.0, 0.0, 0.817164]
ALG10	NA	-1	0.0905359	[0.0, 0.0, 0.0, 0.0147399]
ALG10B	NA	-1	0.0902765	[0.0, 0.0, 0.0, 0.0043314]
ALG11	NA	-1	0.0901691	[0.0, 0.0, 0.0, 0.0]
ALG12	NA	-1	0.100775	[0.0, 0.0, 0.0, 0.4014108]
ALG13	NA	-1	0.190487	[0.0, 0.0, 0.90470843, 0.90470843]
ALG1L	NA	-1	0.0901691	[0.0, 0.0, 0.0, 0.0]
ALG1L2	NA	-1	0.0901691	[0.0, 0.0, 0.0, 0.0]
ALG2	NA	1	0.69713	[0.980357101, 0.0, 0.0, 0.4423617]
ALG5	NA	-1	0.0901691	[0.0, 0.0, 0.0, 0.0]
ALG6	NA	-1	0.193951	[0.0, 0.0, 0.92740625, 0.92740625]
ALG8	NA	-1	0.108306	[0.0, 0.0, 0.0, 0.6633184]
ALG9	NA	-1	0.0929501	[0.0, 0.0, 0.0, 0.1097089]
ALK	NA	-1	0.10433	[0.0, 0.0, 0.0, 0.5269177]
ALKAL1	NA	-1	0.0901691	[0.0, 0.0, 0.0, 0.0]
ALKAL2	NA	-1	0.0901691	[0.0, 0.0, 0.0, 0.0]
ALKBH2	NA	-1	0.0901691	[0.0, 0.0, 0.0, 0.0]
ALKBH3	NA	-1	0.102987	[0.0, 0.0, 0.0, 0.4798718]
ALKBH5	NA	-1	0.0901691	[0.0, 0.0, 0.0, 0.0]
ALKBH6	NA	-1	0.0901691	[0.0, 0.0, 0.0, 0.0]
ALKBH7	NA	-1	0.0901691	[0.0, 0.0, 0.0, 0.0]
ALLC	NA	-1	0.0964335	[0.0, 0.0, 0.0, 0.2429851]
ALMS1	NA	1	0.578941	[0.141238219, 0.44509085830264755, 0.729, 0.0061337]
ALOX12	NA	-1	0.0901691	[0.0, 0.0, 0.0, 0.0]
ALOX12B	NA	-1	0.0958427	[0.0, 0.0, 0.0, 0.2206384]
ALOX15	NA	1	0.637501	[0.504196131, 0.0, 0.0, 0.6839939]
ALOX15B	NA	-1	0.0901691	[0.0, 0.0, 0.0, 0.0]
ALOX5	NA	-1	0.0915959	[0.0, 0.0, 0.0, 0.056818]
ALOX5AP	NA	-1	0.0901691	[0.0, 0.0, 0.0, 0.0]
ALOXE3	NA	-1	0.110482	[0.0, 0.0, 0.0, 0.7366163]
ALPG	NA	-1	0.0901691	[0.0, 0.0, 0.0, 0.0]
ALPI	NA	-1	0.0901691	[0.0, 0.0, 0.0, 0.0]
ALPK1	NA	-1	0.0918677	[0.0, 0.0, 0.0, 0.0675145]
ALPK2	NA	-1	0.242161	[0.157064159, 0.0, 0.0, 0.0360027]
ALPK3	NA	-1	0.425858	[0.361495131, 0.0, 0.0, 0.2040564]
ALPL	NA	-1	0.097106	[0.0, 0.0, 0.0, 0.2681615]
ALPP	NA	-1	0.198765	[0.0, 0.0, 0.95814792, 0.95814792]
ALS2	NA	-1	0.0929306	[0.0, 0.0, 0.0, 0.1089525]
ALS2CL	NA	-1	0.441171	[0.3606, 0.0, 0.0, 0.4286375]
ALS2CR12	NA	-1	0.0901691	[0.0, 0.0, 0.0, 0.0]
ALX1	NA	-1	0.226949	[0.176705538, 0.0, 0.0, 0.8201332]
ALX3	NA	-1	0.0901691	[0.0, 0.0, 0.0, 0.0]
ALX4	NA	-1	0.0901691	[0.0, 0.0, 0.0, 0.0]
ALYREF	NA	-1	0.0901691	[0.0, 0.0, 0.0, 0.0]
AMACR	NA	-1	0.101686	[0.0, 0.0, 0.0, 0.4338789]
AMBN	NA	-1	0.107894	[0.0, 0.0, 0.0, 0.6493542]
AMBP	NA	-1	0.0901691	[0.0, 0.0, 0.0, 0.0]
AMBRA1	NA	-1	0.11023	[0.0, 0.0, 0.0, 0.7281592]
AMD1	NA	-1	0.0901691	[0.0, 0.0, 0.0, 0.0]
AMDHD1	NA	1	0.721816	[0.950005118, 0.0, 0.0, 0.6094758]
AMELY	NA	-1	0.0901691	[0.0, 0.0, 0.0, 0.0]
AMER1	NA	-1	0.0901691	[0.0, 0.0, 0.0, 0.0]
AMER3	NA	-1	0.0901691	[0.0, 0.0, 0.0, 0.0]
AMFR	NA	-1	0.101634	[0.0, 0.0, 0.0, 0.4320145]
AMH	NA	-1	0.0901691	[0.0, 0.0, 0.0, 0.0]
AMHR2	NA	-1	0.103771	[0.0, 0.0, 0.0, 0.5074336]
AMIGO2	NA	1	0.83393	[0.0, 1.0, 0.993615881, 0.993615881]
AMIGO3	NA	-1	0.090587	[0.0, 0.0, 0.0, 0.0167809]
AMMECR1	NA	1	0.688464	[0.631487573, 0.0, 0.0, 0.6883792]
AMMECR1L	NA	-1	0.11005	[0.0, 0.0, 0.0, 0.7221251]
AMN	NA	-1	0.0901691	[0.0, 0.0, 0.0, 0.0]
AMOT	NA	-1	0.0954237	[0.0, 0.0, 0.0, 0.2047283]
AMOTL1	NA	-1	0.105189	[0.0, 0.0, 0.0, 0.5566769]
AMOTL2	NA	1	0.766493	[0.599358534, 0.8451841202157444, 0.0, 0.6543751]
AMPD1	NA	1	0.713687	[0.809257274, 0.0, 0.0, 0.6657668]
AMPD2	NA	-1	0.105478	[0.0, 0.0, 0.0, 0.5666298]
AMPD3	NA	-1	0.473656	[0.39153927, 0.0, 0.0, 0.3905053]
AMPH	NA	-1	0.0950204	[0.0, 0.0, 0.0, 0.1893647]
AMT	NA	-1	0.0937127	[0.0, 0.0, 0.0, 0.1392077]
AMTN	NA	-1	0.0901691	[0.0, 0.0, 0.0, 0.0]
AMY1B	NA	-1	0.0901691	[0.0, 0.0, 0.0, 0.0]
AMY1C	NA	-1	0.0901691	[0.0, 0.0, 0.0, 0.0]
AMY2A	NA	-1	0.0901691	[0.0, 0.0, 0.0, 0.0]
AMY2B	NA	-1	0.0972292	[0.0, 0.0, 0.0, 0.2727328]
AMZ1	NA	1	0.757677	[0.353893163, 0.9543357897283695, 0.0, 0.6268099]
AMZ2	NA	-1	0.0901691	[0.0, 0.0, 0.0, 0.0]
ANAPC11	NA	-1	0.114716	[0.0, 0.0, 0.0, 0.8767729]
ANAPC13	NA	-1	0.192658	[0.0, 0.0, 0.91899224, 0.91899224]
ANAPC15	NA	-1	0.0901691	[0.0, 0.0, 0.0, 0.0]
ANAPC2	NA	-1	0.105957	[0.0, 0.0, 0.0, 0.583128]
ANAPC4	NA	-1	0.104611	[0.0, 0.0, 0.0, 0.536645]
ANAPC5	NA	-1	0.138546	[0.0, 0.0, 0.7369, 0.0]
ANAPC7	NA	-1	0.138003	[0.0, 0.0, 0.7304, 0.0]
ANG	NA	-1	0.0901691	[0.0, 0.0, 0.0, 0.0]
ANGEL1	NA	-1	0.0942663	[0.0, 0.0, 0.0, 0.1605046]
ANGEL2	NA	-1	0.108947	[0.0, 0.0, 0.0, 0.6850247]
ANGPT1	NA	-1	0.175277	[0.0, 0.0, 0.8205, 0.7378088]
ANGPT2	NA	-1	0.159436	[0.0, 0.0, 0.9257, 0.0]
ANGPT4	NA	-1	0.0952063	[0.0, 0.0, 0.0, 0.1964544]
ANGPTL1	NA	-1	0.102963	[0.0, 0.0, 0.0, 0.4790335]
ANGPTL2	NA	-1	0.0937321	[0.0, 0.0, 0.0, 0.139954]
ANGPTL4	NA	-1	0.0972176	[0.0, 0.0, 0.0, 0.2723039]
ANGPTL6	NA	-1	0.092792	[0.0, 0.0, 0.0, 0.1035707]
ANGPTL7	NA	-1	0.0901691	[0.0, 0.0, 0.0, 0.0]
ANGPTL8	NA	-1	0.0901691	[0.0, 0.0, 0.0, 0.0]
ANHX	NA	-1	0.0901691	[0.0, 0.0, 0.0, 0.0]
ANK1	NA	-1	0.272822	[0.0, 0.5684455464582316, 0.0, 0.3461229]
ANK2	NA	-1	0.230947	[0.100885563, 0.0, 0.0, 0.0001473]
ANK3	NA	1	0.707252	[0.202651931, 0.672066523978196, 0.0, 0.7969898]
ANKAR	NA	-1	0.0903593	[0.0, 0.0, 0.0, 0.0076672]
ANKDD1A	NA	-1	0.103591	[0.0, 0.0, 0.0, 0.5011111]
ANKDD1B	NA	-1	0.0901691	[0.0, 0.0, 0.0, 0.0]
ANKEF1	NA	-1	0.0901691	[0.0, 0.0, 0.0, 0.0]
ANKFY1	NA	-1	0.107431	[0.0, 0.0, 0.0, 0.6336019]
ANKH	NA	-1	0.0901691	[0.0, 0.0, 0.0, 0.0]
ANKHD1	NA	1	0.543462	[0.479364289, 0.0, 0.0, 0.1763845]
ANKHD1-EIF4EBP3	NA	-1	0.0901691	[0.0, 0.0, 0.0, 0.0]
ANKIB1	NA	1	0.649372	[0.0, 0.7481298038793058, 0.90075986, 0.90075986]
ANKK1	NA	1	0.747371	[0.503275114, 0.9543357897283695, 0.0, 0.4078026]
ANKLE2	NA	-1	0.0920548	[0.0, 0.0, 0.0, 0.0748329]
ANKMY1	NA	-1	0.0902298	[0.0, 0.0, 0.0, 0.0024482]
ANKRD10	NA	-1	0.0901691	[0.0, 0.0, 0.0, 0.0]
ANKRD11	NA	1	0.615427	[0.461548141, 0.0, 0.0, 0.7726173]
ANKRD12	NA	1	0.523195	[0.431912084, 0.0, 0.0, 0.3990067]
ANKRD13B	NA	-1	0.100983	[0.0, 0.0, 0.0, 0.4088677]
ANKRD16	NA	-1	0.114315	[0.0, 0.0, 0.0, 0.8634754]
ANKRD17	NA	-1	0.0901691	[0.0, 0.0, 0.0, 1.4e-06]
ANKRD18A	NA	-1	0.0968353	[0.0, 0.0, 0.0, 0.2580975]
ANKRD18B	NA	-1	0.0901691	[0.0, 0.0, 0.0, 0.0]
ANKRD20A1	NA	-1	0.0901691	[0.0, 0.0, 0.0, 0.0]
ANKRD20A2	NA	-1	0.0901691	[0.0, 0.0, 0.0, 0.0]
ANKRD20A3	NA	-1	0.0901691	[0.0, 0.0, 0.0, 0.0]
ANKRD20A4	NA	-1	0.0901691	[0.0, 0.0, 0.0, 0.0]
ANKRD22	NA	-1	0.220955	[0.152534721, 0.0, 0.0, 0.747383]
ANKRD24	NA	-1	0.0967416	[0.0, 0.0, 0.0, 0.2545976]
ANKRD26	NA	1	0.692763	[0.9236, 0.0, 0.0, 0.433467]
ANKRD27	NA	-1	0.0987402	[0.0, 0.0, 0.0, 0.3281596]
ANKRD28	NA	-1	0.101045	[0.0, 0.0, 0.0, 0.411083]
ANKRD29	NA	-1	0.0901691	[0.0, 0.0, 0.0, 0.0]
ANKRD30A	NA	1	0.59039	[0.44039491, 0.0, 0.0, 0.8285618]
ANKRD30B	NA	-1	0.103312	[0.0, 0.0, 0.0, 0.4913135]
ANKRD31	NA	-1	0.10433	[0.0, 0.0, 0.0, 0.5268936]
ANKRD34B	NA	-1	0.100407	[0.0, 0.0, 0.0, 0.3882556]
ANKRD34C	NA	-1	0.104524	[0.0, 0.0, 0.0, 0.533633]
ANKRD35	NA	-1	0.101582	[0.0, 0.0, 0.0, 0.4301746]
ANKRD36	NA	-1	0.40108	[0.0, 0.8451841202157444, 0.0, 0.0614611]
ANKRD36B	NA	-1	0.0901691	[0.0, 0.0, 0.0, 0.0]
ANKRD37	NA	-1	0.0901691	[0.0, 0.0, 0.0, 0.0]
ANKRD39	NA	-1	0.0901691	[0.0, 0.0, 0.0, 0.0]
ANKRD40	NA	-1	0.0901691	[0.0, 0.0, 0.0, 0.0]
ANKRD40CL	NA	-1	0.0901691	[0.0, 0.0, 0.0, 0.0]
ANKRD44	NA	-1	0.106317	[0.0, 0.0, 0.0, 0.5955066]
ANKRD45	NA	1	0.619713	[0.171317362, 1.0267243183629582, 0.0, 0.8661771]
ANKRD46	NA	-1	0.108003	[0.0, 0.0, 0.0, 0.6530466]
ANKRD49	NA	-1	0.0901691	[0.0, 0.0, 0.0, 0.0]
ANKRD50	NA	-1	0.0919466	[0.0, 0.0, 0.0, 0.0706006]
ANKRD52	NA	1	0.622897	[0.655133228, 0.0, 0.0, 0.000426]
ANKRD54	NA	-1	0.111049	[0.0, 0.0, 0.0, 0.7555477]
ANKRD55	NA	-1	0.0971555	[0.0, 0.0, 0.0, 0.2699983]
ANKRD6	NA	-1	0.0932535	[0.0, 0.0, 0.0, 0.1214655]
ANKRD60	NA	-1	0.0901691	[0.0, 0.0, 0.0, 0.0]
ANKRD61	NA	-1	0.0901691	[0.0, 0.0, 0.0, 0.0]
ANKRD62	NA	-1	0.0901691	[0.0, 0.0, 0.0, 0.0]
ANKRD63	NA	-1	0.0901691	[0.0, 0.0, 0.0, 0.0]
ANKRD65	NA	-1	0.0901691	[0.0, 0.0, 0.0, 0.0]
ANKRD66	NA	-1	0.0901691	[0.0, 0.0, 0.0, 0.0]
ANKRD7	NA	-1	0.0901691	[0.0, 0.0, 0.0, 0.0]
ANKRD9	NA	-1	0.100016	[0.0, 0.0, 0.0, 0.3742214]
ANKS1A	NA	-1	0.0901691	[0.0, 0.0, 0.0, 0.0]
ANKS1B	NA	-1	0.0927509	[0.0, 0.0, 0.0, 0.1019733]
ANKS3	NA	-1	0.101065	[0.0, 0.0, 0.0, 0.4117768]
ANKS4B	NA	-1	0.100877	[0.0, 0.0, 0.0, 0.4050686]
ANKS6	NA	-1	0.0971324	[0.0, 0.0, 0.0, 0.2691414]
ANKUB1	NA	-1	0.0901691	[0.0, 0.0, 0.0, 0.0]
ANKZF1	NA	-1	0.109221	[0.0, 0.0, 0.0, 0.6942506]
ANLN	NA	-1	0.0901691	[0.0, 0.0, 0.0, 0.0]
ANO1	NA	-1	0.10052	[0.0, 0.0, 0.0, 0.3922977]
ANO10	NA	-1	0.0901691	[0.0, 0.0, 0.0, 0.0]
ANO2	NA	-1	0.111683	[0.029219367, 0.0, 0.0, 0.7368054]
ANO3	NA	-1	0.0902105	[0.0, 0.0, 0.0, 0.0016714]
ANO4	NA	1	0.752215	[0.954653843, 0.7332222699919793, 0.0, 0.890124]
ANO5	NA	1	0.685336	[0.937030081, 0.0, 0.0, 0.1712574]
ANO6	NA	-1	0.096066	[0.0, 0.0, 0.0, 0.2290963]
ANO7	NA	-1	0.0922201	[0.0, 0.0, 0.0, 0.0812932]
ANO8	NA	1	0.711015	[0.427798659, 0.672066523978196, 0.0, 0.0374088]
ANO9	NA	-1	0.114837	[0.0, 0.0, 0.0, 0.8807561]
ANOS1	NA	-1	0.0901691	[0.0, 0.0, 0.0, 0.0]
ANP32A	NA	-1	0.184282	[0.0, 0.0, 0.9891, 0.4671509]
ANP32B	NA	-1	0.0901691	[0.0, 0.0, 0.0, 0.0]
ANP32C	NA	-1	0.0901691	[0.0, 0.0, 0.0, 0.0]
ANP32D	NA	-1	0.0901691	[0.0, 0.0, 0.0, 0.0]
ANPEP	NA	-1	0.485252	[0.402781221, 0.0, 0.0, 0.3660983]
ANTXR1	NA	-1	0.097248	[0.0, 0.0, 0.0, 0.2734306]
ANTXR2	NA	-1	0.0939724	[0.0, 0.0, 0.0, 0.1492109]
ANTXRL	NA	-1	0.0901691	[0.0, 0.0, 0.0, 0.0]
ANXA1	NA	-1	0.182864	[0.0, 0.0, 0.9648, 0.5075872]
ANXA10	NA	-1	0.0901691	[0.0, 0.0, 0.0, 0.0]
ANXA11	NA	-1	0.113038	[0.0, 0.0, 0.0, 0.5973643]
ANXA2	NA	-1	0.102332	[0.0, 0.0, 0.0, 0.4567587]
ANXA2R	NA	-1	0.0901691	[0.0, 0.0, 0.0, 0.0]
ANXA3	NA	-1	0.0901691	[0.0, 0.0, 0.0, 0.0]
ANXA4	NA	-1	0.0970976	[0.0, 0.0, 0.0, 0.2678479]
ANXA7	NA	-1	0.0955991	[0.0, 0.0, 0.0, 0.2113974]
ANXA8	NA	-1	0.0901691	[0.0, 0.0, 0.0, 0.0]
ANXA8L1	NA	-1	0.0901691	[0.0, 0.0, 0.0, 0.0]
ANXA9	NA	-1	0.0953876	[0.0, 0.0, 0.0, 0.2033568]
AOAH	NA	-1	0.485527	[0.0, 0.9543357897283695, 0.0, 0.455998]
AOC1	NA	-1	0.0901691	[0.0, 0.0, 0.0, 0.0]
AOC2	NA	-1	0.0901691	[0.0, 0.0, 0.0, 0.0]
AOC3	NA	1	0.64005	[0.098961268, 1.0267243183629582, 0.0, 0.356715]
AOPEP	NA	-1	0.0901691	[0.0, 0.0, 0.0, 0.0]
AOX1	NA	-1	0.0941651	[0.0, 0.0, 0.0, 0.1566188]
AP1B1	NA	1	0.748719	[0.437271382, 0.0, 0.9316, 0.2117497]
AP1G1	NA	-1	0.192874	[0.0, 0.0, 0.9494, 0.7375412]
AP1G2	NA	-1	0.102018	[0.0, 0.0, 0.0, 0.4456689]
AP1M1	NA	-1	0.0901691	[0.0, 0.0, 0.0, 0.0]
AP1M2	NA	-1	0.0901691	[0.0, 0.0, 0.0, 0.0]
AP1S1	NA	-1	0.0901691	[0.0, 0.0, 0.0, 0.0]
AP1S2	NA	-1	0.0901691	[0.0, 0.0, 0.0, 0.0]
AP1S3	NA	-1	0.0901691	[0.0, 0.0, 0.0, 0.0]
AP2A1	NA	-1	0.109745	[0.0, 0.0, 0.0, 0.7119113]
AP2A2	NA	-1	0.254412	[0.18086239, 0.0, 0.0, 0.640911]
AP2B1	NA	1	0.772369	[0.619616448, 0.0, 0.7882, 0.2637082]
AP2M1	NA	-1	0.0979367	[0.0, 0.0, 0.0, 0.2989198]
AP3B1	NA	-1	0.0905033	[0.0, 0.0, 0.0, 0.0134415]
AP3B2	NA	-1	0.0922188	[0.0, 0.0, 0.0, 0.0812422]
AP3D1	NA	1	0.725391	[0.361713339, 0.9543357897283695, 0.0, 0.0611596]
AP3M2	NA	-1	0.0901691	[0.0, 0.0, 0.0, 0.0]
AP3S2	NA	-1	0.0901691	[0.0, 0.0, 0.0, 0.0]
AP4E1	NA	1	0.541858	[0.474697511, 0.0, 0.0, 0.19198]
AP4M1	NA	-1	0.110125	[0.0, 0.0, 0.0, 0.7246575]
AP5B1	NA	-1	0.0901691	[0.0, 0.0, 0.0, 0.0]
AP5M1	NA	-1	0.0901691	[0.0, 0.0, 0.0, 0.0]
AP5Z1	NA	-1	0.0901691	[0.0, 0.0, 0.0, 0.0]
APAF1	NA	-1	0.10383	[0.0, 0.0, 0.0, 0.509486]
APBA1	NA	-1	0.155243	[0.0, 0.0, 0.9173, 0.0002018]
APBA2	NA	1	0.772049	[0.939292144, 0.7481298038793058, 0.0, 0.7889872]
APBB1	NA	1	0.667101	[0.713439993, 0.0, 0.0, 0.3326351]
APBB1IP	NA	-1	0.0961586	[0.0, 0.0, 0.0, 0.2325998]
APBB2	NA	-1	0.173441	[0.0, 0.0, 0.993, 0.0]
APC	NA	1	0.656159	[0.026290803, 0.7312839456970486, 0.9958, 0.5577482]
APC2	NA	-1	0.0901738	[0.0, 0.0, 0.0, 0.0001904]
APCDD1	NA	-1	0.0947152	[0.0, 0.0, 0.0, 0.177709]
APCS	NA	-1	0.110463	[0.0, 0.0, 0.0, 0.735974]
APEH	NA	-1	0.113744	[0.0, 0.0, 0.0, 0.8447529]
APELA	NA	-1	0.0901691	[0.0, 0.0, 0.0, 0.0]
APEX1	NA	1	0.900512	[0.997111223, 0.7481298038793058, 0.999134728, 0.999134728]
APEX2	NA	-1	0.105129	[0.0, 0.0, 0.0, 0.5545892]
APH1A	NA	-1	0.0911748	[0.0, 0.0, 0.0, 0.0401519]
APH1B	NA	-1	0.115146	[0.0, 0.0, 0.0, 0.7809616]
API5	NA	-1	0.0920192	[0.0, 0.0, 0.0, 0.0734404]
APIP	NA	-1	0.0901691	[0.0, 0.0, 0.0, 0.0]
APLF	NA	1	0.663865	[0.640030531, 0.0, 0.0, 0.4536865]
APLNR	NA	-1	0.103209	[0.0, 0.0, 0.0, 0.4877017]
APLP1	NA	-1	0.2283	[0.0, 0.0, 0.8506, 0.475713]
APLP2	NA	-1	0.183806	[0.0, 0.0, 0.9576, 0.1718471]
APMAP	NA	-1	0.0901691	[0.0, 0.0, 0.0, 0.0]
APOA1	NA	-1	0.160666	[0.0, 0.0, 0.9683, 0.0]
APOA4	NA	-1	0.108397	[0.0, 0.0, 0.0, 0.6664021]
APOA5	NA	-1	0.1128	[0.0, 0.0, 0.0, 0.8136588]
APOB	NA	1	0.635275	[0.670820496, 0.0, 0.0, 0.0140834]
APOBEC1	NA	-1	0.0901691	[0.0, 0.0, 0.0, 0.0]
APOBEC2	NA	-1	0.102117	[0.0, 0.0, 0.0, 0.4491554]
APOBEC3A	NA	-1	0.0901691	[0.0, 0.0, 0.0, 0.0]
APOBEC3A_B	NA	-1	0.0901691	[0.0, 0.0, 0.0, 0.0]
APOBEC3B	NA	-1	0.0979478	[0.0, 0.0, 0.0, 0.2993286]
APOBEC3C	NA	-1	0.0901691	[0.0, 0.0, 0.0, 0.0]
APOBEC3F	NA	-1	0.0946957	[0.0, 0.0, 0.0, 0.1769625]
APOBEC3G	NA	-1	0.0981122	[0.0, 0.0, 0.0, 0.305332]
APOBEC3H	NA	-1	0.110406	[0.0, 0.0, 0.0, 0.734054]
APOBR	NA	-1	0.0901691	[0.0, 0.0, 0.0, 0.0]
APOC1	NA	-1	0.140173	[0.0, 0.0, 0.0, 0.8369561]
APOC2	NA	-1	0.0901691	[0.0, 0.0, 0.0, 0.0]
APOC3	NA	-1	0.0901691	[0.0, 0.0, 0.0, 0.0]
APOC4	NA	-1	0.0901691	[0.0, 0.0, 0.0, 0.0]
APOD	NA	-1	0.0901691	[0.0, 0.0, 0.0, 0.0]
APOE	NA	-1	0.0901691	[0.0, 0.0, 0.0, 0.0]
APOF	NA	-1	0.192764	[0.0, 0.0, 0.91968685, 0.91968685]
APOH	NA	-1	0.0986852	[0.0, 0.0, 0.0, 0.3261656]
APOL2	NA	-1	0.110254	[0.0, 0.0, 0.0, 0.7289845]
APOL4	NA	-1	0.0901691	[0.0, 0.0, 0.0, 0.0]
APOL5	NA	-1	0.0936933	[0.0, 0.0, 0.0, 0.1384581]
APOL6	NA	-1	0.0901691	[0.0, 0.0, 0.0, 0.0]
APOM	NA	-1	0.0901691	[0.0, 0.0, 0.0, 0.0]
APOO	NA	1	0.720578	[0.766135922, 0.0, 0.0, 0.7531651]
APOPT1	NA	-1	0.0901691	[0.0, 0.0, 0.0, 0.0]
APP	NA	-1	0.173213	[0.0, 0.0, 0.9535, 0.3130898]
APPBP2	NA	1	0.770836	[0.9879, 0.0, 0.92682463, 0.92682463]
APPL1	NA	1	0.757431	[0.599546797, 0.0, 0.9929, 0.5484721]
APPL2	NA	1	0.758715	[0.657638285, 0.9864083982273559, 0.0, 0.4901515]
APRT	NA	1	0.78149	[0.97210779, 0.9543357897283695, 0.0, 0.82749]
APTX	NA	-1	0.110345	[0.0, 0.0, 0.0, 0.7320214]
AQP1	NA	-1	0.0901691	[0.0, 0.0, 0.0, 2.3e-06]
AQP11	NA	-1	0.0901691	[0.0, 0.0, 0.0, 0.0]
AQP12A	NA	-1	0.0901691	[0.0, 0.0, 0.0, 0.0]
AQP12B	NA	-1	0.0901691	[0.0, 0.0, 0.0, 0.0]
AQP2	NA	-1	0.0901691	[0.0, 0.0, 0.0, 0.0]
AQP3	NA	-1	0.0901691	[0.0, 0.0, 0.0, 0.0]
AQP5	NA	1	0.723466	[0.982175546, 0.0, 0.0, 0.683512]
AQP6	NA	-1	0.0901691	[0.0, 0.0, 0.0, 0.0]
AQP7	NA	-1	0.0901691	[0.0, 0.0, 0.0, 0.0]
AQP8	NA	-1	0.0901691	[0.0, 0.0, 0.0, 0.0]
AQP9	NA	-1	0.0901691	[0.0, 0.0, 0.0, 0.0]
AQR	NA	1	0.681395	[0.974, 0.0, 0.0, 0.0914112]
AR	NA	1	0.838096	[0.971160732, 0.0, 0.9986, 0.7273876]
ARAF	NA	-1	0.192257	[0.0, 0.0, 0.8586, 0.3872472]
ARAP1	NA	1	0.646514	[0.613441333, 0.0, 0.0, 0.3107082]
ARAP2	NA	1	0.714822	[0.264232697, 0.9864083982273559, 0.0, 0.0963898]
ARAP3	NA	1	0.677922	[0.738220947, 0.0, 0.0, 0.4779352]
ARC	NA	-1	0.0901691	[0.0, 0.0, 0.0, 0.0]
ARCN1	NA	-1	0.0946611	[0.0, 0.0, 0.0, 0.1756375]
AREG	NA	-1	0.0901691	[0.0, 0.0, 0.0, 0.0]
AREL1	NA	-1	0.0901691	[0.0, 0.0, 0.0, 0.0]
ARF1	NA	1	0.735883	[0.967970596, 0.0, 0.0, 0.7683207]
ARF4	NA	-1	0.0901691	[0.0, 0.0, 0.0, 0.0]
ARF5	NA	-1	0.0901691	[0.0, 0.0, 0.0, 0.0]
ARF6	NA	-1	0.159561	[0.0, 0.0, 0.9269, 0.0]
ARFGAP1	NA	-1	0.154365	[0.0, 0.0, 0.9088, 0.0]
ARFGAP2	NA	-1	0.0932087	[0.0, 0.0, 0.0, 0.1197308]
ARFGEF1	NA	1	0.744481	[0.562323135, 0.0, 0.91813699, 0.91813699]
ARFGEF2	NA	1	0.745827	[0.891063612, 0.5327960558170212, 0.0, 0.229312]
ARFGEF3	NA	-1	0.0901691	[0.0, 0.0, 0.0, 0.0]
ARFIP1	NA	-1	0.0901691	[0.0, 0.0, 0.0, 0.0]
ARFIP2	NA	-1	0.0901742	[0.0, 0.0, 0.0, 0.0002055]
ARFRP1	NA	-1	0.328216	[0.2347, 0.0, 0.0, 3e-07]
ARG1	NA	-1	0.100413	[0.0, 0.0, 0.0, 0.3884844]
ARGFX	NA	-1	0.115267	[0.0, 0.0, 0.0, 0.8949723]
ARGLU1	NA	-1	0.100044	[0.0, 0.0, 0.0, 0.3752219]
ARHGAP1	NA	-1	0.197533	[0.0, 0.0, 0.9996, 0.0]
ARHGAP10	NA	-1	0.0909881	[0.0, 0.0, 0.0, 0.0327438]
ARHGAP11A	NA	-1	0.0956386	[0.0, 0.0, 0.0, 0.2128956]
ARHGAP11B	NA	-1	0.0901691	[0.0, 0.0, 0.0, 0.0]
ARHGAP12	NA	-1	0.104801	[0.0, 0.0, 0.0, 0.543242]
ARHGAP17	NA	-1	0.0901691	[0.0, 0.0, 0.0, 0.0]
ARHGAP18	NA	-1	0.194123	[0.0, 0.0, 0.92852396, 0.92852396]
ARHGAP19	NA	-1	0.0977226	[0.0, 0.0, 0.0, 0.2910095]
ARHGAP20	NA	-1	0.0919129	[0.0, 0.0, 0.0, 0.0692842]
ARHGAP21	NA	-1	0.092073	[0.0, 0.0, 0.0, 0.0755477]
ARHGAP22	NA	-1	0.0995611	[0.0, 0.0, 0.0, 0.3578484]
ARHGAP23	NA	-1	0.0912968	[0.0, 0.0, 0.0, 0.0449882]
ARHGAP25	NA	-1	0.44953	[0.0, 0.9864083982273559, 0.0, 0.0352665]
ARHGAP26	NA	-1	0.0921848	[0.0, 0.0, 0.0, 0.0799165]
ARHGAP27	NA	-1	0.0901691	[0.0, 0.0, 0.0, 0.0]
ARHGAP28	NA	-1	0.0930406	[0.0, 0.0, 0.0, 0.1132202]
ARHGAP29	NA	-1	0.102389	[0.0, 0.0, 0.0, 0.4587912]
ARHGAP30	NA	-1	0.0964973	[0.0, 0.0, 0.0, 0.2453931]
ARHGAP31	NA	1	0.643357	[0.634237114, 0.0, 0.0, 0.172227]
ARHGAP32	NA	-1	0.0901782	[0.0, 0.0, 0.0, 0.0003692]
ARHGAP33	NA	-1	0.0903966	[0.0, 0.0, 0.0, 0.0091691]
ARHGAP35	NA	1	0.668541	[0.952905125, 0.0, 0.0, 0.0]
ARHGAP36	NA	1	0.631548	[0.563118988, 0.0, 0.0, 0.3398889]
ARHGAP39	NA	-1	0.0902584	[0.0, 0.0, 0.0, 0.0036003]
ARHGAP4	NA	1	0.814259	[0.778744507, 0.7481298038793058, 0.92825492, 0.92825492]
ARHGAP40	NA	-1	0.0959471	[0.0, 0.0, 0.0, 0.2245952]
ARHGAP42	NA	1	0.51309	[0.0, 1.0, 0.0, 0.7769406]
ARHGAP44	NA	-1	0.0901691	[0.0, 0.0, 0.0, 0.0]
ARHGAP45	NA	-1	0.0901691	[0.0, 0.0, 0.0, 0.0]
ARHGAP5	NA	1	0.687895	[0.612151359, 0.0, 0.0, 0.6149846]
ARHGAP6	NA	-1	0.213412	[0.0, 0.0, 0.96634733, 0.96634733]
ARHGAP9	NA	-1	0.414496	[0.333312301, 0.0, 0.0, 0.4221427]
ARHGDIA	NA	-1	0.235262	[0.0, 0.0, 0.8918, 0.8021081]
ARHGDIB	NA	-1	0.0901691	[0.0, 0.0, 0.0, 0.0]
ARHGDIG	NA	-1	0.0901691	[0.0, 0.0, 0.0, 0.0]
ARHGEF1	NA	-1	0.19201	[0.027458507, 0.0, 0.9779, 0.1828699]
ARHGEF10	NA	1	0.637158	[0.192352864, 0.8451841202157444, 0.0, 0.3788278]
ARHGEF10L	NA	-1	0.0911231	[0.0, 0.0, 0.0, 0.0381015]
ARHGEF11	NA	1	0.860873	[0.647311095, 0.9000016087197249, 0.9959, 0.0445004]
ARHGEF12	NA	-1	0.190129	[0.0, 0.0, 0.9716, 0.5917322]
ARHGEF17	NA	1	0.631536	[0.539681653, 0.0, 0.0, 0.4630495]
ARHGEF18	NA	-1	0.0947698	[0.0, 0.0, 0.0, 0.1797945]
ARHGEF19	NA	-1	0.23286	[0.169404942, 0.0, 0.0, 0.736603]
ARHGEF2	NA	-1	0.164762	[0.0, 0.0, 0.9173, 0.2211985]
ARHGEF25	NA	-1	0.432077	[0.0, 0.9543357897283695, 0.0, 0.0]
ARHGEF26	NA	-1	0.0901691	[0.0, 0.0, 0.0, 0.0]
ARHGEF28	NA	-1	0.0901691	[0.0, 0.0, 0.0, 0.0]
ARHGEF3	NA	-1	0.0901691	[0.0, 0.0, 0.0, 0.0]
ARHGEF33	NA	-1	0.0967079	[0.0, 0.0, 0.0, 0.25333]
ARHGEF35	NA	-1	0.0901691	[0.0, 0.0, 0.0, 0.0]
ARHGEF37	NA	-1	0.0901691	[0.0, 0.0, 0.0, 0.0]
ARHGEF38	NA	1	0.713565	[0.9507, 0.0, 0.0, 0.996865089]
ARHGEF39	NA	-1	0.0901691	[0.0, 0.0, 0.0, 0.0]
ARHGEF40	NA	-1	0.0901691	[0.0, 0.0, 0.0, 0.0]
ARHGEF5	NA	-1	0.0907132	[0.0, 0.0, 0.0, 0.0218063]
ARHGEF6	NA	-1	0.107856	[0.0, 0.0, 0.0, 0.6480514]
ARHGEF7	NA	-1	0.0979346	[0.0, 0.0, 0.0, 0.2988406]
ARHGEF9	NA	-1	0.0973534	[0.0, 0.0, 0.0, 0.2773405]
ARID1A	NA	1	0.895214	[0.893138371, 0.549603548483825, 0.999999984, 0.999999984]
ARID1B	NA	-1	0.0919959	[0.004956727, 0.0, 0.0, 0.0661922]
ARID2	NA	-1	0.0962221	[0.0, 0.0, 0.0, 0.2350008]
ARID3A	NA	-1	0.16028	[0.0, 0.0, 0.9648, 0.0]
ARID3B	NA	-1	0.0997438	[0.0, 0.0, 0.0, 0.364434]
ARID3C	NA	-1	0.107099	[0.0, 0.0, 0.0, 0.6222729]
ARID4A	NA	-1	0.0992161	[0.0, 0.0, 0.0, 0.3453936]
ARID4B	NA	-1	0.09112	[0.0, 0.0, 0.0, 0.0379777]
ARID5A	NA	-1	0.102088	[0.0, 0.0, 0.0, 0.4481375]
ARID5B	NA	-1	0.10685	[0.0, 0.0, 0.0, 0.6137603]
ARIH1	NA	-1	0.0949452	[0.0, 0.0, 0.0, 0.1864955]
ARIH2	NA	-1	0.0960538	[0.0, 0.0, 0.0, 0.2286372]
ARIH2OS	NA	-1	0.0901691	[0.0, 0.0, 0.0, 0.0]
ARL1	NA	-1	0.0901691	[0.0, 0.0, 0.0, 0.0]
ARL10	NA	-1	0.0901691	[0.0, 0.0, 0.0, 0.0]
ARL11	NA	-1	0.0901691	[0.0, 0.0, 0.0, 0.0]
ARL13A	NA	1	0.509204	[0.0, 0.9543357897283695, 0.0, 0.6880031]
ARL13B	NA	-1	0.0901691	[0.0, 0.0, 0.0, 0.0]
ARL14	NA	-1	0.0901691	[0.0, 0.0, 0.0, 0.0]
ARL14EP	NA	-1	0.0901691	[0.0, 0.0, 0.0, 0.0]
ARL14EPL	NA	-1	0.0901691	[0.0, 0.0, 0.0, 0.0]
ARL15	NA	-1	0.0901691	[0.0, 0.0, 0.0, 0.0]
ARL17A	NA	-1	0.0901691	[0.0, 0.0, 0.0, 0.0]
ARL17B	NA	-1	0.0901691	[0.0, 0.0, 0.0, 0.0]
ARL2	NA	-1	0.0901691	[0.0, 0.0, 0.0, 0.0]
ARL2BP	NA	-1	0.0901691	[0.0, 0.0, 0.0, 0.0]
ARL3	NA	1	0.731635	[0.999999672, 0.0, 0.0, 0.7817608]
ARL4A	NA	-1	0.0901691	[0.0, 0.0, 0.0, 0.0]
ARL4C	NA	-1	0.0901691	[0.0, 0.0, 0.0, 0.0]
ARL4D	NA	-1	0.173471	[0.0, 0.0, 0.8918, 0.4904664]
ARL5A	NA	-1	0.0901691	[0.0, 0.0, 0.0, 0.0]
ARL5B	NA	-1	0.0901691	[0.0, 0.0, 0.0, 0.0]
ARL5C	NA	-1	0.0901691	[0.0, 0.0, 0.0, 0.0]
ARL6	NA	1	0.683867	[0.0, 0.9864083982273559, 0.9664122, 0.9664122]
ARL6IP1	NA	-1	0.0901691	[0.0, 0.0, 0.0, 0.0]
ARL6IP5	NA	-1	0.0901691	[0.0, 0.0, 0.0, 0.0]
ARL6IP6	NA	-1	0.0901691	[0.0, 0.0, 0.0, 0.0]
ARL8A	NA	-1	0.0901691	[0.0, 0.0, 0.0, 0.0]
ARL8B	NA	-1	0.0901691	[0.0, 0.0, 0.0, 0.0]
ARL9	NA	-1	0.0901691	[0.0, 0.0, 0.0, 0.0]
ARMC10	NA	-1	0.221927	[0.13226154, 0.0, 0.0, 0.8452926]
ARMC12	NA	-1	0.0901691	[0.0, 0.0, 0.0, 0.0]
ARMC2	NA	1	0.765528	[0.608793228, 0.9184805665561464, 0.0, 0.8180791]
ARMC3	NA	-1	0.094744	[0.0, 0.0, 0.0, 0.0494945]
ARMC4	NA	1	0.738236	[0.440084475, 0.8451841202157444, 0.0, 0.3911363]
ARMC5	NA	-1	0.0901691	[0.0, 0.0, 0.0, 0.0]
ARMC6	NA	-1	0.096939	[0.0, 0.0, 0.0, 0.2619557]
ARMC8	NA	1	0.823973	[0.806910101, 0.8451841202157444, 0.95926931, 0.95926931]
ARMC9	NA	-1	0.0950972	[0.0, 0.0, 0.0, 0.1922965]
ARMCX1	NA	-1	0.0947333	[0.0, 0.0, 0.0, 0.0490711]
ARMCX2	NA	1	0.629437	[0.490571257, 0.0, 0.0, 0.6621706]
ARMCX4	NA	-1	0.0901691	[0.0, 0.0, 0.0, 0.0]
ARMCX5-GPRASP2	NA	-1	0.0901691	[0.0, 0.0, 0.0, 0.0]
ARMCX6	NA	-1	0.0901691	[0.0, 0.0, 0.0, 0.0]
ARMH1	NA	-1	0.0901691	[0.0, 0.0, 0.0, 0.0]
ARMH2	NA	-1	0.0901691	[0.0, 0.0, 0.0, 0.0]
ARMH3	NA	-1	0.0901691	[0.0, 0.0, 0.0, 0.0]
ARMH4	NA	-1	0.0901691	[0.0, 0.0, 0.0, 0.0]
ARMS2	NA	-1	0.0901691	[0.0, 0.0, 0.0, 0.0]
ARMT1	NA	-1	0.0901691	[0.0, 0.0, 0.0, 0.0]
ARNT	NA	1	0.765741	[0.760878363, 0.0, 0.771, 0.5158892]
ARNT2	NA	-1	0.0901691	[0.0, 0.0, 0.0, 0.0]
ARNTL	NA	-1	0.0901691	[0.0, 0.0, 0.0, 0.0]
ARNTL2	NA	-1	0.0901691	[0.0, 0.0, 0.0, 0.0]
ARPC1A	NA	-1	0.0901691	[0.0, 0.0, 0.0, 0.0]
ARPC1B	NA	-1	0.104908	[0.0, 0.0, 0.0, 0.5469519]
ARPC2	NA	-1	0.0901691	[0.0, 0.0, 0.0, 0.0]
ARPC4	NA	-1	0.0901691	[0.0, 0.0, 0.0, 0.0]
ARPC5	NA	1	0.766035	[0.51320786, 0.9543357897283695, 0.0, 0.6327898]
ARPC5L	NA	-1	0.0901691	[0.0, 0.0, 0.0, 0.0]
ARPIN	NA	-1	0.0901691	[0.0, 0.0, 0.0, 0.0]
ARPIN-AP3S2	NA	-1	0.0901691	[0.0, 0.0, 0.0, 0.0]
ARPP21	NA	1	0.687088	[0.869460146, 0.0, 0.0, 0.4033665]
ARRB1	NA	-1	0.16039	[0.0, 0.0, 0.9658, 0.0]
ARRDC1	NA	-1	0.100839	[0.0, 0.0, 0.0, 0.4037149]
ARRDC2	NA	-1	0.357655	[0.220921567, 0.0, 0.0, 0.6003026]
ARRDC3	NA	-1	0.0901691	[0.0, 0.0, 0.0, 0.0]
ARRDC4	NA	-1	0.0968749	[0.0, 0.0, 0.0, 0.2595701]
ARRDC5	NA	-1	0.101698	[0.0, 0.0, 0.0, 0.4343176]
ARSA	NA	-1	0.0901691	[0.0, 0.0, 0.0, 0.0]
ARSB	NA	-1	0.0901691	[0.0, 0.0, 0.0, 0.0]
ARSD	NA	-1	0.0969689	[0.0, 0.0, 0.0, 0.2630676]
ARSE	NA	-1	0.0944882	[0.0, 0.0, 0.0, 0.1690168]
ARSF	NA	-1	0.0905606	[0.0, 0.0, 0.0, 0.0157266]
ARSG	NA	-1	0.0991671	[0.0, 0.0, 0.0, 0.3436204]
ARSH	NA	-1	0.0937862	[0.0, 0.0, 0.0, 0.1420418]
ARSI	NA	1	0.707848	[0.6532, 0.0, 0.0, 0.7483272]
ARSJ	NA	1	0.68756	[0.8313, 0.0, 0.0, 0.4877134]
ARSK	NA	-1	0.107717	[0.0, 0.0, 0.0, 0.6433461]
ART4	NA	-1	0.0901691	[0.0, 0.0, 0.0, 0.0]
ART5	NA	-1	0.0901691	[0.0, 0.0, 0.0, 0.0]
ARTN	NA	-1	0.10455	[0.0, 0.0, 0.0, 0.5345368]
ARVCF	NA	-1	0.0920435	[0.0, 0.0, 0.0, 0.0743939]
ARX	NA	-1	0.105581	[0.0, 0.0, 0.0, 0.5701818]
AS3MT	NA	-1	0.0901691	[0.0, 0.0, 0.0, 0.0]
ASAH2B	NA	-1	0.0901691	[0.0, 0.0, 0.0, 0.0]
ASAP1	NA	-1	0.0909249	[0.0, 0.0, 0.0, 0.0302289]
ASAP2	NA	1	0.769263	[0.797575125, 0.8451841202157444, 0.0, 0.6770395]
ASAP3	NA	-1	0.228819	[0.120417361, 0.0, 0.0, 0.6831368]
ASB10	NA	-1	0.090355	[0.0, 0.0, 0.0, 0.0074933]
ASB11	NA	1	0.769664	[0.92550454, 0.0, 0.94236015, 0.94236015]
ASB12	NA	-1	0.0901691	[0.0, 0.0, 0.0, 0.0]
ASB15	NA	-1	0.0901691	[0.0, 0.0, 0.0, 0.0]
ASB2	NA	-1	0.0982918	[0.0, 0.0, 0.0, 0.3118695]
ASB3	NA	-1	0.0901691	[0.0, 0.0, 0.0, 0.0]
ASB5	NA	-1	0.109029	[0.0, 0.0, 0.0, 0.687793]
ASB7	NA	-1	0.104294	[0.0, 0.0, 0.0, 0.5256678]
ASB8	NA	-1	0.0901691	[0.0, 0.0, 0.0, 0.0]
ASB9	NA	-1	0.0901691	[0.0, 0.0, 0.0, 0.0]
ASCC1	NA	-1	0.19126	[0.0, 0.0, 0.90981758, 0.90981758]
ASCC3	NA	1	0.537121	[0.507806958, 0.0, 0.0, 0.0184444]
ASCL1	NA	-1	0.114719	[0.0, 0.0, 0.0, 0.8768777]
ASCL2	NA	-1	0.0901691	[0.0, 0.0, 0.0, 0.0]
ASCL5	NA	-1	0.0901691	[0.0, 0.0, 0.0, 0.0]
ASDURF	NA	-1	0.0901691	[0.0, 0.0, 0.0, 0.0]
ASF1A	NA	-1	0.153505	[0.0, 0.0, 0.9003, 0.0]
ASF1B	NA	-1	0.18935	[0.0, 0.0, 0.95, 0.7304571]
ASGR2	NA	-1	0.0901691	[0.0, 0.0, 0.0, 0.0]
ASH1L	NA	1	0.64708	[0.391783148, 0.461406949221805, 0.0, 0.002256]
ASH2L	NA	-1	0.111304	[0.0, 0.0, 0.0, 0.76405]
ASIC2	NA	-1	0.0901691	[0.0, 0.0, 0.0, 0.0]
ASIC3	NA	-1	0.0901691	[0.0, 0.0, 0.0, 0.0]
ASIC5	NA	-1	0.0901691	[0.0, 0.0, 0.0, 0.0]
ASL	NA	-1	0.193719	[0.0, 0.0, 0.92590337, 0.92590337]
ASMT	NA	-1	0.0901691	[0.0, 0.0, 0.0, 0.0]
ASNA1	NA	-1	0.0908854	[0.0, 0.0, 0.0, 0.0286589]
ASNS	NA	1	0.757371	[0.695890169, 0.9543357897283695, 0.0, 0.4382945]
ASPDH	NA	-1	0.0901691	[0.0, 0.0, 0.0, 0.0]
ASPG	NA	-1	0.0945201	[0.0, 0.0, 0.0, 0.1702391]
ASPH	NA	-1	0.0926953	[0.0, 0.0, 0.0, 0.0998094]
ASPHD1	NA	-1	0.095921	[0.0, 0.0, 0.0, 0.2236057]
ASPHD2	NA	-1	0.0901691	[0.0, 0.0, 0.0, 0.0]
ASPM	NA	1	0.669941	[0.887611364, 0.0, 0.0, 0.0222111]
ASPN	NA	-1	0.103322	[0.0, 0.0, 0.0, 0.4916738]
ASPRV1	NA	-1	0.112748	[0.0, 0.0, 0.0, 0.8119389]
ASPSCR1	NA	-1	0.0922159	[0.0, 0.0, 0.0, 0.0811301]
ASRGL1	NA	-1	0.396893	[0.293223848, 0.0, 0.0, 0.5866242]
ASS1	NA	1	0.712648	[0.326290023, 0.0, 0.9844, 0.5488831]
ASTE1	NA	-1	0.109107	[0.0, 0.0, 0.0, 0.6904308]
ASTN1	NA	1	0.575998	[0.154309729, 0.5041774756636639, 0.0, 0.8353623]
ASTN2	NA	1	0.595033	[0.572873837, 0.0, 0.0, 0.0400667]
ASXL1	NA	1	0.547628	[0.170210258, 0.5041774756636639, 0.0, 0.7329476]
ASXL2	NA	-1	0.113743	[0.0, 0.0, 0.0, 0.8447367]
ASXL3	NA	-1	0.0903865	[0.0, 0.0, 0.0, 0.0087608]
ATAD2	NA	-1	0.238804	[0.120256115, 0.0, 0.0, 0.0044254]
ATAD2B	NA	-1	0.0962988	[0.0, 0.0, 0.0, 0.2378996]
ATAD3A	NA	-1	0.0939537	[0.0, 0.0, 0.0, 0.1484911]
ATAD3C	NA	-1	0.0901773	[0.0, 0.0, 0.0, 0.0003334]
ATAD5	NA	1	0.693559	[0.224934709, 0.5684455464582316, 0.0, 0.7151529]
ATCAY	NA	-1	0.0901691	[0.0, 0.0, 0.0, 0.0]
ATF1	NA	-1	0.0913213	[0.0, 0.0, 0.0, 0.045958]
ATF2	NA	1	0.770114	[0.578777608, 0.0, 0.9269, 0.61277]
ATF3	NA	1	0.756788	[0.759010631, 0.0, 0.95, 0.8925575]
ATF4	NA	-1	0.0901691	[0.0, 0.0, 0.0, 0.0]
ATF5	NA	1	0.789543	[0.110891302, 1.0199360710783771, 0.98580913, 0.98580913]
ATF6	NA	1	0.709953	[0.703732884, 0.0, 0.0, 0.8059979]
ATF6B	NA	-1	0.0904308	[0.0, 0.0, 0.0, 0.0105423]
ATF7	NA	-1	0.0936977	[0.0, 0.0, 0.0, 0.1386298]
ATF7IP	NA	1	0.537619	[0.0, 0.8451841202157444, 0.7258, 0.2446217]
ATF7IP2	NA	-1	0.0947592	[0.0, 0.0, 0.0, 0.1793916]
ATF7-NPFF	NA	-1	0.0901691	[0.0, 0.0, 0.0, 0.0]
ATG10	NA	-1	0.0901691	[0.0, 0.0, 0.0, 0.0]
ATG12	NA	-1	0.0901691	[0.0, 0.0, 0.0, 0.0]
ATG13	NA	-1	0.0901691	[0.0, 0.0, 0.0, 0.0]
ATG16L1	NA	-1	0.0917564	[0.0, 0.0, 0.0, 0.0631536]
ATG16L2	NA	-1	0.102142	[0.0, 0.0, 0.0, 0.4500442]
ATG2A	NA	1	0.643042	[0.740213899, 0.0, 0.0, 4.52e-05]
ATG2B	NA	1	0.722827	[0.499565409, 0.7481298038793058, 0.0, 0.050247]
ATG4A	NA	-1	0.0901691	[0.0, 0.0, 0.0, 0.0]
ATG4B	NA	-1	0.0901691	[0.0, 0.0, 0.0, 0.0]
ATG4C	NA	-1	0.228099	[0.0, 0.0, 0.97472896, 0.97472896]
ATG4D	NA	-1	0.0996446	[0.0, 0.0, 0.0, 0.3608589]
ATG5	NA	-1	0.0901691	[0.0, 0.0, 0.0, 0.0]
ATG7	NA	-1	0.0901691	[0.0, 0.0, 0.0, 0.0]
ATG9A	NA	-1	0.0905965	[0.0, 0.0, 0.0, 0.0171579]
ATIC	NA	-1	0.0976684	[0.0, 0.0, 0.0, 0.2890057]
ATL1	NA	-1	0.0901691	[0.0, 0.0, 0.0, 0.0]
ATL2	NA	-1	0.0901691	[0.0, 0.0, 0.0, 0.0]
ATL3	NA	-1	0.104697	[0.0, 0.0, 0.0, 0.5396476]
ATM	NA	1	0.699984	[0.935401269, 0.0, 0.0, 0.5885309]
ATMIN	NA	-1	0.0901691	[0.0, 0.0, 0.0, 0.0]
ATN1	NA	1	0.790944	[0.322748658, 0.5327960558170212, 0.7702, 0.1315477]
ATOH7	NA	-1	0.0901691	[0.0, 0.0, 0.0, 0.0]
ATOH8	NA	-1	0.0901691	[0.0, 0.0, 0.0, 0.0]
ATOX1	NA	-1	0.0901691	[0.0, 0.0, 0.0, 0.0]
ATP10A	NA	-1	0.0911977	[0.0, 0.0, 0.0, 0.0410608]
ATP10B	NA	-1	0.0963289	[0.0, 0.0, 0.0, 0.2390373]
ATP10D	NA	1	0.727479	[0.57816431, 0.7481298038793058, 0.0, 0.0331023]
ATP11A	NA	1	0.594871	[0.139784583, 0.6136779226834786, 0.0, 0.5154249]
ATP11AUN	NA	-1	0.0901691	[0.0, 0.0, 0.0, 0.0]
ATP11B	NA	-1	0.0957462	[0.0, 0.0, 0.0, 0.2169797]
ATP11C	NA	-1	0.0901693	[0.0, 0.0, 0.0, 8.5e-06]
ATP12A	NA	-1	0.0919394	[0.0, 0.0, 0.0, 0.0703194]
ATP13A1	NA	-1	0.0969605	[0.0, 0.0, 0.0, 0.262755]
ATP13A2	NA	-1	0.0927706	[0.0, 0.0, 0.0, 0.1027378]
ATP13A3	NA	-1	0.0960915	[0.0, 0.0, 0.0, 0.2300641]
ATP13A4	NA	1	0.683598	[0.8313, 0.0, 0.0, 0.4017071]
ATP13A5	NA	1	0.74828	[0.937303345, 0.7481298038793058, 0.0, 0.0957972]
ATP1A1	NA	1	0.665023	[0.0, 0.9543357897283695, 0.9959, 0.4714828]
ATP1A2	NA	1	0.829525	[0.901402212, 0.672066523978196, 0.96765701, 0.96765701]
ATP1A3	NA	1	0.552872	[0.440783586, 0.0, 0.0, 0.5777927]
ATP1A4	NA	-1	0.0937181	[0.0, 0.0, 0.0, 0.1394154]
ATP1B2	NA	-1	0.0922307	[0.0, 0.0, 0.0, 0.0817071]
ATP1B3	NA	-1	0.25509	[0.144280497, 0.0, 0.0, 0.3995435]
ATP1B4	NA	-1	0.0993254	[0.0, 0.0, 0.0, 0.3493413]
ATP23	NA	-1	0.0901691	[0.0, 0.0, 0.0, 0.0]
ATP2A1	NA	-1	0.0901691	[0.0, 0.0, 0.0, 4e-07]
ATP2A2	NA	-1	0.110233	[0.0, 0.0, 0.0, 0.7282641]
ATP2A3	NA	-1	0.0909482	[0.0, 0.0, 0.0, 0.0311565]
ATP2B1	NA	-1	0.48727	[0.368477239, 0.0, 0.0, 0.6888537]
ATP2B2	NA	1	0.808622	[0.832878608, 0.6136779226834786, 0.0, 0.8582709]
ATP2B3	NA	1	0.74209	[0.852908512, 0.5327960558170212, 0.0, 0.1795713]
ATP2B4	NA	1	0.636118	[0.0, 0.8451841202157444, 0.9576, 0.718585]
ATP2C1	NA	-1	0.0901691	[0.0, 0.0, 0.0, 0.0]
ATP2C2	NA	-1	0.0911144	[0.0, 0.0, 0.0, 0.0377557]
ATP4A	NA	1	0.599768	[0.563777737, 0.0, 0.0, 0.1036639]
ATP4B	NA	-1	0.100812	[0.0, 0.0, 0.0, 0.4027344]
ATP5F1A	NA	-1	0.0901691	[0.0, 0.0, 0.0, 0.0]
ATP5F1B	NA	-1	0.0901691	[0.0, 0.0, 0.0, 0.0]
ATP5F1C	NA	-1	0.0901691	[0.0, 0.0, 0.0, 0.0]
ATP5F1D	NA	-1	0.0901691	[0.0, 0.0, 0.0, 0.0]
ATP5F1E	NA	-1	0.0901691	[0.0, 0.0, 0.0, 0.0]
ATP5IF1	NA	-1	0.0901691	[0.0, 0.0, 0.0, 0.0]
ATP5MC1	NA	-1	0.0901691	[0.0, 0.0, 0.0, 0.0]
ATP5MC2	NA	-1	0.0901691	[0.0, 0.0, 0.0, 0.0]
ATP5MC3	NA	-1	0.0901691	[0.0, 0.0, 0.0, 0.0]
ATP5MD	NA	-1	0.0901691	[0.0, 0.0, 0.0, 0.0]
ATP5ME	NA	-1	0.0901691	[0.0, 0.0, 0.0, 0.0]
ATP5MF	NA	-1	0.0901691	[0.0, 0.0, 0.0, 0.0]
ATP5MF-PTCD1	NA	-1	0.0901691	[0.0, 0.0, 0.0, 0.0]
ATP5MG	NA	-1	0.0901691	[0.0, 0.0, 0.0, 0.0]
ATP5MGL	NA	-1	0.0901691	[0.0, 0.0, 0.0, 0.0]
ATP5MPL	NA	-1	0.0901691	[0.0, 0.0, 0.0, 0.0]
ATP5PB	NA	-1	0.0901691	[0.0, 0.0, 0.0, 0.0]
ATP5PD	NA	-1	0.0901691	[0.0, 0.0, 0.0, 0.0]
ATP5PF	NA	-1	0.0901691	[0.0, 0.0, 0.0, 0.0]
ATP5PO	NA	-1	0.0901691	[0.0, 0.0, 0.0, 0.0]
ATP6	NA	-1	0.0901691	[0.0, 0.0, 0.0, 0.0]
ATP6	NA	-1	0.0901691	[0.0, 0.0, 0.0, 0.0]
ATP6	NA	-1	0.0901691	[0.0, 0.0, 0.0, 0.0]
ATP6AP1	NA	-1	0.0932459	[0.0, 0.0, 0.0, 0.1211711]
ATP6AP1L	NA	-1	0.0901691	[0.0, 0.0, 0.0, 0.0]
ATP6AP2	NA	-1	0.0901691	[0.0, 0.0, 0.0, 0.0]
ATP6V0A1	NA	-1	0.0959862	[0.0, 0.0, 0.0, 0.2260767]
ATP6V0A2	NA	-1	0.0921847	[0.0, 0.0, 0.0, 0.0799124]
ATP6V0A4	NA	1	0.778845	[0.977799033, 0.8451841202157444, 0.0, 0.7497862]
ATP6V0B	NA	-1	0.0901691	[0.0, 0.0, 0.0, 0.0]
ATP6V0C	NA	-1	0.0901691	[0.0, 0.0, 0.0, 0.0]
ATP6V0D2	NA	-1	0.495028	[0.395124767, 0.0, 0.0, 0.5517488]
ATP6V0E1	NA	-1	0.0901691	[0.0, 0.0, 0.0, 0.0]
ATP6V0E2	NA	-1	0.0901691	[0.0, 0.0, 0.0, 0.0]
ATP6V1B1	NA	-1	0.0901691	[0.0, 0.0, 0.0, 0.0]
ATP6V1B2	NA	-1	0.102621	[0.0, 0.0, 0.0, 0.4669848]
ATP6V1C1	NA	-1	0.0974905	[0.0, 0.0, 0.0, 0.2824191]
ATP6V1C2	NA	-1	0.102203	[0.0, 0.0, 0.0, 0.4521963]
ATP6V1D	NA	-1	0.0901691	[0.0, 0.0, 0.0, 0.0]
ATP6V1E1	NA	-1	0.0901691	[0.0, 0.0, 0.0, 0.0]
ATP6V1E2	NA	-1	0.110281	[0.0, 0.0, 0.0, 0.7298703]
ATP6V1F	NA	-1	0.0901691	[0.0, 0.0, 0.0, 0.0]
ATP6V1FNB	NA	-1	0.0901691	[0.0, 0.0, 0.0, 0.0]
ATP6V1G2	NA	-1	0.0901691	[0.0, 0.0, 0.0, 0.0]
ATP6V1G3	NA	-1	0.0901691	[0.0, 0.0, 0.0, 0.0]
ATP7A	NA	1	0.530804	[0.42938844, 0.0, 0.0, 0.4977361]
ATP7B	NA	-1	0.0935985	[0.0, 0.0, 0.0, 0.1348029]
ATP8	NA	-1	0.0901691	[0.0, 0.0, 0.0, 0.0]
ATP8	NA	-1	0.0901691	[0.0, 0.0, 0.0, 0.0]
ATP8	NA	-1	0.0901691	[0.0, 0.0, 0.0, 0.0]
ATP8A1	NA	-1	0.101201	[0.0, 0.0, 0.0, 0.4166371]
ATP8A2	NA	1	0.756232	[0.862666804, 0.7481298038793058, 0.0, 0.4184255]
ATP8B1	NA	-1	0.0980849	[0.0, 0.0, 0.0, 0.3043375]
ATP8B2	NA	-1	0.101926	[0.0, 0.0, 0.0, 0.4424002]
ATP8B3	NA	-1	0.0902531	[0.0, 0.0, 0.0, 0.0033863]
ATP8B4	NA	1	0.843725	[0.574087152, 0.8038859206954393, 0.98266181, 0.98266181]
ATP9B	NA	1	0.668347	[0.8727, 0.0, 0.0, 0.0220296]
ATPAF1	NA	-1	0.0901691	[0.0, 0.0, 0.0, 0.0]
ATPAF2	NA	-1	0.124204	[0.0, 0.0, 0.0, 0.8598494]
ATPSCKMT	NA	-1	0.0901691	[0.0, 0.0, 0.0, 0.0]
ATR	NA	-1	0.0911796	[0.0, 0.0, 0.0, 0.0403419]
ATRNL1	NA	-1	0.0928891	[0.0, 0.0, 0.0, 0.1073404]
ATRX	NA	1	0.719833	[0.397676015, 0.4311953292438538, 0.0, 0.7925331]
ATXN1	NA	-1	0.165314	[0.0, 0.0, 0.8487, 0.0042824]
ATXN10	NA	-1	0.140204	[0.0, 0.0, 0.0, 0.8379673]
ATXN1L	NA	-1	0.0948616	[0.0, 0.0, 0.0, 0.183303]
ATXN2L	NA	1	0.628283	[0.626233133, 0.0, 0.0, 0.0773969]
ATXN3	NA	-1	0.104904	[0.0, 0.0, 0.0, 0.5468269]
ATXN3L	NA	-1	0.110022	[0.0, 0.0, 0.0, 0.7212014]
ATXN7	NA	-1	0.0962978	[0.0, 0.0, 0.0, 0.2378633]
ATXN7L1	NA	-1	0.0913241	[0.0, 0.0, 0.0, 0.0460699]
ATXN7L2	NA	-1	0.103317	[0.0, 0.0, 0.0, 0.491489]
ATXN7L3	NA	-1	0.0901691	[0.0, 0.0, 0.0, 0.0]
ATXN7L3B	NA	-1	0.0901691	[0.0, 0.0, 0.0, 0.0]
ATXN8	NA	-1	0.0901691	[0.0, 0.0, 0.0, 0.0]
AUH	NA	-1	0.145859	[0.0, 0.0, 0.8205, 0.0]
AURKA	NA	1	0.713676	[0.341540649, 0.0, 0.8934, 0.4333801]
AURKAIP1	NA	-1	0.0901691	[0.0, 0.0, 0.0, 0.0]
AURKB	NA	1	0.630483	[0.231244104, 0.0, 0.8508, 0.8552095]
AURKC	NA	-1	0.109859	[0.0, 0.0, 0.0, 0.7157216]
AUTS2	NA	-1	0.0913088	[0.0, 0.0, 0.0, 0.0454612]
AVEN	NA	-1	0.0901691	[0.0, 0.0, 0.0, 0.0]
AVIL	NA	-1	0.0949108	[0.0, 0.0, 0.0, 0.185182]
AVPI1	NA	-1	0.113717	[0.0, 0.0, 0.0, 0.8438729]
AVPR1A	NA	1	0.696581	[0.941925816, 0.0, 0.0, 0.4933747]
AVPR1B	NA	-1	0.096439	[0.0, 0.0, 0.0, 0.2431931]
AWAT1	NA	-1	0.0901691	[0.0, 0.0, 0.0, 0.0]
AWAT2	NA	-1	0.0953131	[0.0, 0.0, 0.0, 0.2005227]
AXDND1	NA	-1	0.0901691	[0.0, 0.0, 0.0, 0.0]
AXIN1	NA	-1	0.16258	[0.0, 0.0, 0.8697, 0.2904991]
AXIN2	NA	1	0.692173	[0.9818, 0.0, 0.0, 0.2424458]
AXL	NA	-1	0.161498	[0.0, 0.0, 0.9758, 0.0]
AZGP1	NA	-1	0.099223	[0.0, 0.0, 0.0, 0.3456405]
AZIN1	NA	-1	0.103127	[0.0, 0.0, 0.0, 0.4848012]
AZIN2	NA	-1	0.0901691	[0.0, 0.0, 0.0, 0.0]
AZU1	NA	-1	0.104224	[0.0, 0.0, 0.0, 0.5232096]
B2M	NA	-1	0.144382	[0.0, 0.0, 0.8042, 0.0]
B3GALNT1	NA	-1	0.0901691	[0.0, 0.0, 0.0, 0.0]
B3GALNT2	NA	-1	0.386124	[0.338494156, 0.0, 0.0, 0.0343454]
B3GALT1	NA	-1	0.110925	[0.0, 0.0, 0.0, 0.751425]
B3GALT4	NA	-1	0.0901691	[0.0, 0.0, 0.0, 0.0]
B3GAT1	NA	-1	0.105115	[0.0, 0.0, 0.0, 0.5541099]
B3GAT3	NA	-1	0.0901691	[0.0, 0.0, 0.0, 0.0]
B3GLCT	NA	-1	0.0901691	[0.0, 0.0, 0.0, 0.0]
B3GNT2	NA	-1	0.0901691	[0.0, 0.0, 0.0, 0.0]
B3GNT3	NA	-1	0.0901691	[0.0, 0.0, 0.0, 0.0]
B3GNT5	NA	-1	0.0901691	[0.0, 0.0, 0.0, 0.0]
B3GNT6	NA	-1	0.296251	[0.0, 0.0, 0.98384194, 0.98384194]
B3GNT7	NA	-1	0.0901691	[0.0, 0.0, 0.0, 0.0]
B3GNT8	NA	-1	0.0901691	[0.0, 0.0, 0.0, 0.0]
B3GNTL1	NA	-1	0.0901691	[0.0, 0.0, 0.0, 0.0]
B4GALNT1	NA	-1	0.0975117	[0.0, 0.0, 0.0, 0.2832054]
B4GALNT2	NA	-1	0.220764	[0.0, 0.0, 0.0, 0.8563392]
B4GALNT3	NA	1	0.723788	[0.32061042, 0.9543357897283695, 0.0, 0.0923412]
B4GALNT4	NA	1	0.70996	[0.816052235, 0.0, 0.0, 0.7203946]
B4GALT1	NA	-1	0.110817	[0.0, 0.0, 0.0, 0.7478187]
B4GALT2	NA	-1	0.0901691	[0.0, 0.0, 0.0, 0.0]
B4GALT3	NA	-1	0.0976214	[0.0, 0.0, 0.0, 0.2872655]
B4GALT4	NA	1	0.68053	[0.6794, 0.0, 0.0, 0.8803723]
B4GALT5	NA	-1	0.105865	[0.0, 0.0, 0.0, 0.5799724]
B4GALT7	NA	-1	0.107469	[0.0, 0.0, 0.0, 0.6348816]
B4GAT1	NA	-1	0.0901691	[0.0, 0.0, 0.0, 0.0]
B9D1	NA	-1	0.0901691	[0.0, 0.0, 0.0, 0.0]
B9D2	NA	-1	0.0901691	[0.0, 0.0, 0.0, 0.0]
BAALC	NA	1	0.69947	[0.137875498, 1.0267243183629582, 0.93528867, 0.93528867]
BABAM1	NA	-1	0.0901691	[0.0, 0.0, 0.0, 0.0]
BABAM2	NA	-1	0.0901691	[0.0, 0.0, 0.0, 0.0]
BACE2	NA	-1	0.107667	[0.0, 0.0, 0.0, 0.6416479]
BACH1	NA	-1	0.0932545	[0.0, 0.0, 0.0, 0.1215064]
BACH2	NA	-1	0.439785	[0.360649123, 0.0, 0.0, 0.4126955]
BAD	NA	-1	0.200903	[0.0, 0.0, 0.8744, 0.8267493]
BAG1	NA	-1	0.191873	[0.0, 0.0, 0.9725, 0.7253578]
BAG2	NA	-1	0.0901691	[0.0, 0.0, 0.0, 0.0]
BAG3	NA	-1	0.161732	[0.0, 0.0, 0.9779, 0.0]
BAG4	NA	1	0.741552	[0.532050018, 0.0, 0.91862661, 0.91862661]
BAG6	NA	-1	0.0901691	[0.0, 0.0, 0.0, 0.0]
BAGE	NA	-1	0.0901691	[0.0, 0.0, 0.0, 0.0]
BAGE2	NA	-1	0.0901691	[0.0, 0.0, 0.0, 0.0]
BAGE3	NA	-1	0.0901691	[0.0, 0.0, 0.0, 0.0]
BAGE4	NA	-1	0.0901691	[0.0, 0.0, 0.0, 0.0]
BAGE5	NA	-1	0.0901691	[0.0, 0.0, 0.0, 0.0]
BAHCC1	NA	-1	0.099248	[0.0, 0.0, 0.0, 0.3465454]
BAIAP2	NA	1	0.672057	[0.899402114, 0.0, 0.0, 0.0397137]
BAIAP2L1	NA	-1	0.0901691	[0.0, 0.0, 0.0, 0.0]
BAIAP2L2	NA	-1	0.0974847	[0.0, 0.0, 0.0, 0.2822045]
BAIAP3	NA	-1	0.0904461	[0.0, 0.0, 0.0, 0.0111517]
BAK1	NA	-1	0.0928706	[0.0, 0.0, 0.0, 0.106621]
BAMBI	NA	-1	0.0901691	[0.0, 0.0, 0.0, 0.0]
BANF1	NA	-1	0.115117	[0.0, 0.0, 0.0, 0.8900342]
BANF2	NA	-1	0.109692	[0.0, 0.0, 0.0, 0.7101188]
BANK1	NA	-1	0.102924	[0.0, 0.0, 0.0, 0.4776586]
BAP1	NA	1	0.759503	[0.485797267, 0.9543357897283695, 0.0, 0.6725729]
BARD1	NA	-1	0.168114	[0.0, 0.0, 0.738, 0.5998069]
BARHL1	NA	-1	0.0960987	[0.0, 0.0, 0.0, 0.2303335]
BARHL2	NA	-1	0.101988	[0.0, 0.0, 0.0, 0.4446095]
BARX1	NA	-1	0.0985944	[0.0, 0.0, 0.0, 0.3228705]
BARX2	NA	-1	0.0901691	[0.0, 0.0, 0.0, 0.0]
BASP1	NA	-1	0.0901691	[0.0, 0.0, 0.0, 0.0]
BATF	NA	1	0.903848	[0.7864, 0.9864083982273559, 0.999661269, 0.999661269]
BAX	NA	-1	0.101883	[0.0, 0.0, 0.0, 0.4408527]
BAZ1A	NA	-1	0.335809	[0.23301733, 0.0, 0.0, 0.0477642]
BAZ1B	NA	-1	0.0952391	[0.0, 0.0, 0.0, 0.1977028]
BAZ2A	NA	-1	0.418725	[0.0, 0.8451841202157444, 0.0, 0.1910681]
BAZ2B	NA	1	0.617274	[0.62031449, 0.0, 0.0, 0.015102]
BBC3	NA	-1	0.0993822	[0.0, 0.0, 0.0, 0.351394]
BBOF1	NA	-1	0.0901691	[0.0, 0.0, 0.0, 0.0]
BBOX1	NA	-1	0.10578	[0.0, 0.0, 0.0, 0.5770379]
BBS1	NA	-1	0.101284	[0.0, 0.0, 0.0, 0.4195881]
BBS12	NA	-1	0.347556	[0.219570783, 0.0, 0.0, 0.5265989]
BBS2	NA	-1	0.0901691	[0.0, 0.0, 0.0, 0.0]
BBS4	NA	-1	0.0986954	[0.0, 0.0, 0.0, 0.3265352]
BBS5	NA	-1	0.190283	[0.0, 0.0, 0.90335264, 0.90335264]
BBS7	NA	-1	0.0954197	[0.0, 0.0, 0.0, 0.2045762]
BBS9	NA	-1	0.0934253	[0.0, 0.0, 0.0, 0.1281136]
BBX	NA	-1	0.0980349	[0.0, 0.0, 0.0, 0.3025127]
BCAM	NA	-1	0.0911189	[0.0, 0.0, 0.0, 0.0379349]
BCAN	NA	1	0.635509	[0.647701713, 0.0, 0.0, 0.082912]
BCAP29	NA	-1	0.0901691	[0.0, 0.0, 0.0, 0.0]
BCAP31	NA	-1	0.498795	[0.0, 0.8451841202157444, 0.0, 0.8740189]
BCAR1	NA	1	0.753207	[0.513176828, 0.0, 0.9715, 0.5452596]
BCAR3	NA	-1	0.0901691	[0.0, 0.0, 0.0, 0.0]
BCAS1	NA	-1	0.0997111	[0.0, 0.0, 0.0, 0.3632568]
BCAS3	NA	-1	0.412549	[0.282496023, 0.0, 0.0, 0.6720451]
BCAS4	NA	-1	0.250421	[0.109608729, 0.0, 0.0, 0.3316109]
BCAT1	NA	-1	0.0901691	[0.0, 0.0, 0.0, 0.0]
BCAT2	NA	-1	0.108714	[0.0, 0.0, 0.0, 0.6771489]
BCCIP	NA	-1	0.10325	[0.0, 0.0, 0.0, 0.4891411]
BCHE	NA	-1	0.101867	[0.0, 0.0, 0.0, 0.4403139]
BCKDHA	NA	-1	0.169236	[0.0, 0.0, 0.9553, 0.2233996]
BCKDK	NA	-1	0.0901691	[0.0, 0.0, 0.0, 0.0]
BCL10	NA	-1	0.216049	[0.0, 0.0, 0.9451, 0.8373126]
BCL11A	NA	-1	0.107091	[0.0, 0.0, 0.0, 0.6220063]
BCL11B	NA	1	0.735472	[0.730152761, 0.9184805665561464, 0.0, 5e-07]
BCL2	NA	-1	0.203796	[0.0, 0.0, 0.9961, 0.0]
BCL2L1	NA	-1	0.159766	[0.0, 0.0, 0.9601, 0.0]
BCL2L10	NA	-1	0.105452	[0.0, 0.0, 0.0, 0.5657628]
BCL2L11	NA	-1	0.109464	[0.0, 0.0, 0.0, 0.702438]
BCL2L12	NA	-1	0.0986478	[0.0, 0.0, 0.0, 0.3248068]
BCL2L13	NA	-1	0.0994064	[0.0, 0.0, 0.0, 0.3522688]
BCL2L14	NA	-1	0.0901691	[0.0, 0.0, 0.0, 0.0]
BCL2L15	NA	-1	0.0901691	[0.0, 0.0, 0.0, 0.0]
BCL2L2	NA	-1	0.0901691	[0.0, 0.0, 0.0, 0.0]
BCL2L2-PABPN1	NA	-1	0.0901691	[0.0, 0.0, 0.0, 0.0]
BCL3	NA	-1	0.19913	[0.0, 0.0, 0.96043404, 0.96043404]
BCL6	NA	1	0.762356	[0.806357435, 0.0, 0.92657226, 0.92657226]
BCL7A	NA	1	0.713605	[0.741191758, 0.0, 0.0, 0.8020732]
BCL7B	NA	-1	0.0901691	[0.0, 0.0, 0.0, 0.0]
BCL7C	NA	1	0.677168	[0.585900368, 0.0, 0.0, 0.7041915]
BCL9	NA	-1	0.441748	[0.311031923, 0.0, 0.0, 0.7878316]
BCL9L	NA	-1	0.0901691	[0.0, 0.0, 0.0, 0.0]
BCLAF1	NA	1	0.735918	[0.325731885, 0.672066523978196, 0.0, 0.6840808]
BCLAF3	NA	-1	0.0901691	[0.0, 0.0, 0.0, 0.0]
BCO1	NA	-1	0.0901691	[0.0, 0.0, 0.0, 0.0]
BCOR	NA	-1	0.493456	[0.460632369, 0.0, 0.0, 0.0443843]
BCORL1	NA	-1	0.246678	[0.191026217, 0.0, 0.0, 0.0759448]
BCR	NA	1	0.736655	[0.4995, 0.0, 0.9127, 0.0058848]
BCS1L	NA	-1	0.126644	[0.0, 0.0, 0.0, 0.8304977]
BDH1	NA	-1	0.0901691	[0.0, 0.0, 0.0, 0.0]
BDH2	NA	-1	0.0901691	[0.0, 0.0, 0.0, 0.0]
BDKRB1	NA	-1	0.10581	[0.023284926, 0.0, 0.0, 0.5475234]
BDKRB2	NA	-1	0.183886	[0.0, 0.0, 0.9421, 0.3568001]
BDNF	NA	1	0.828134	[0.642738815, 1.0267243183629582, 0.969, 0.6284221]
BDP1	NA	-1	0.159588	[0.0, 0.0, 0.9269, 0.0006476]
BEAN1	NA	-1	0.0901691	[0.0, 0.0, 0.0, 0.0]
BECN1	NA	-1	0.0931511	[0.0, 0.0, 0.0, 0.1175028]
BECN2	NA	-1	0.0901691	[0.0, 0.0, 0.0, 0.0]
BEGAIN	NA	1	0.776014	[0.795874981, 1.0, 0.0, 0.818318]
BEND2	NA	1	0.632071	[0.152046254, 0.8451841202157444, 0.0, 0.4008464]
BEND3	NA	-1	0.0974026	[0.0, 0.0, 0.0, 0.2791639]
BEND5	NA	-1	0.0901691	[0.0, 0.0, 0.0, 0.0]
BEND7	NA	-1	0.105757	[0.027610379, 0.0, 0.0, 0.5396925]
BEST2	NA	-1	0.0901741	[0.0, 0.0, 0.0, 0.0002012]
BEST3	NA	-1	0.104525	[0.0, 0.0, 0.0, 0.5336657]
BEST4	NA	-1	0.0901691	[0.0, 0.0, 0.0, 0.0]
BET1	NA	-1	0.0901691	[0.0, 0.0, 0.0, 0.0]
BET1L	NA	-1	0.0901691	[0.0, 0.0, 0.0, 0.0]
BEX1	NA	-1	0.0901691	[0.0, 0.0, 0.0, 0.0]
BEX3	NA	-1	0.0901691	[0.0, 0.0, 0.0, 0.0]
BEX4	NA	-1	0.0901691	[0.0, 0.0, 0.0, 0.0]
BEX5	NA	-1	0.0901691	[0.0, 0.0, 0.0, 0.0]
BFAR	NA	1	0.700618	[0.9979256, 0.0, 0.0, 0.5003079]
BFSP1	NA	-1	0.0943172	[0.0, 0.0, 0.0, 0.162461]
BFSP2	NA	-1	0.398541	[0.298731913, 0.0, 0.0, 0.5585619]
BGLAP	NA	-1	0.0901691	[0.0, 0.0, 0.0, 0.0]
BGN	NA	-1	0.106244	[0.0, 0.0, 0.0, 0.5929921]
BHLHA15	NA	-1	0.0901691	[0.0, 0.0, 0.0, 0.0]
BHLHE22	NA	1	0.670078	[0.630782579, 0.0, 0.0, 0.5813931]
BHLHE23	NA	-1	0.113016	[0.0, 0.0, 0.0, 0.8207841]
BHLHE40	NA	-1	0.414433	[0.287695797, 0.0, 0.0, 0.7069246]
BHLHE41	NA	-1	0.0901691	[0.0, 0.0, 0.0, 0.0]
BHMG1	NA	-1	0.0901691	[0.0, 0.0, 0.0, 0.0]
BHMT	NA	1	0.507774	[0.409768835, 0.0, 0.0, 0.5015592]
BHMT2	NA	-1	0.097359	[0.0, 0.0, 0.0, 0.2775495]
BICC1	NA	-1	0.0920938	[0.0, 0.0, 0.0, 0.0763597]
BICD1	NA	1	0.658099	[0.609388877, 0.0, 0.0, 0.4619508]
BICD2	NA	-1	0.0901691	[0.0, 0.0, 0.0, 0.0]
BICDL1	NA	-1	0.0901691	[0.0, 0.0, 0.0, 0.0]
BICDL2	NA	-1	0.0901691	[0.0, 0.0, 0.0, 0.0]
BICRA	NA	-1	0.0901691	[0.0, 0.0, 0.0, 0.0]
BICRAL	NA	-1	0.0901691	[0.0, 0.0, 0.0, 0.0]
BID	NA	-1	0.140351	[0.0, 0.0, 0.7582, 0.0]
BIK	NA	-1	0.0974709	[0.0, 0.0, 0.0, 0.2816926]
BIN1	NA	-1	0.0951994	[0.0, 0.0, 0.0, 0.1961909]
BIN3	NA	-1	0.0901691	[0.0, 0.0, 0.0, 0.0]
BIRC2	NA	-1	0.11042	[0.0, 0.0, 0.0, 0.7345342]
BIRC3	NA	-1	0.381883	[0.234557889, 0.0, 0.0, 0.839946]
BIRC5	NA	-1	0.167856	[0.0, 0.0, 0.8131, 0.567387]
BIRC6	NA	-1	0.353577	[0.238013538, 0.0, 0.0, 0.4758866]
BIRC7	NA	-1	0.12056	[0.0, 0.0, 0.0, 0.8496747]
BIVM	NA	-1	0.0901691	[0.0, 0.0, 0.0, 0.0]
BIVM-ERCC5	NA	-1	0.0901691	[0.0, 0.0, 0.0, 0.0]
BLCAP	NA	-1	0.0901691	[0.0, 0.0, 0.0, 0.0]
BLID	NA	-1	0.105937	[0.0, 0.0, 0.0, 0.5824441]
BLK	NA	1	0.596901	[0.521127121, 0.0, 0.0, 0.257744]
BLM	NA	1	0.590469	[0.5223, 0.0, 0.0, 0.2130841]
BLMH	NA	-1	0.1037	[0.0, 0.0, 0.0, 0.5049392]
BLNK	NA	1	0.71517	[0.0, 0.9864083982273559, 0.9791034, 0.9791034]
BLOC1S2	NA	-1	0.0901691	[0.0, 0.0, 0.0, 0.0]
BLOC1S3	NA	-1	0.0901691	[0.0, 0.0, 0.0, 0.0]
BLOC1S4	NA	-1	0.0901691	[0.0, 0.0, 0.0, 0.0]
BLOC1S6	NA	-1	0.0901691	[0.0, 0.0, 0.0, 0.0]
BMF	NA	-1	0.0901691	[0.0, 0.0, 0.0, 0.0]
BMI1	NA	-1	0.0901691	[0.0, 0.0, 0.0, 0.0]
BMP1	NA	-1	0.0902354	[0.0, 0.0, 0.0, 0.0026731]
BMP10	NA	-1	0.0901691	[0.0, 0.0, 0.0, 0.0]
BMP15	NA	-1	0.112189	[0.0, 0.0, 0.0, 0.7934499]
BMP2	NA	-1	0.296236	[0.0, 0.0, 0.98375002, 0.98375002]
BMP2K	NA	-1	0.42912	[0.006391588, 0.7481298038793058, 0.0, 0.6311533]
BMP3	NA	1	0.677224	[0.0, 0.7481298038793058, 0.96920971, 0.96920971]
BMP4	NA	1	0.766249	[0.638729699, 0.9184805665561464, 0.0, 0.7063132]
BMP5	NA	-1	0.103916	[0.0, 0.0, 0.0, 0.5124848]
BMP6	NA	-1	0.0972108	[0.0, 0.0, 0.0, 0.2720511]
BMP7	NA	-1	0.0965641	[0.0, 0.0, 0.0, 0.2479119]
BMP8A	NA	-1	0.0901691	[0.0, 0.0, 0.0, 0.0]
BMP8B	NA	-1	0.0901691	[0.0, 0.0, 0.0, 0.0]
BMPER	NA	-1	0.0952639	[0.0, 0.0, 0.0, 0.198647]
BMPR1A	NA	-1	0.0901691	[0.0, 0.0, 0.0, 0.0]
BMPR1B	NA	-1	0.160842	[0.0, 0.0, 0.9699, 0.0]
BMPR2	NA	-1	0.160178	[0.0, 0.0, 0.8202, 0.3562865]
BMS1	NA	1	0.578858	[0.487277334, 0.0, 0.0, 0.3345526]
BMT2	NA	-1	0.0901691	[0.0, 0.0, 0.0, 0.0]
BMX	NA	-1	0.161501	[0.0, 0.0, 0.8833, 0.1535553]
BNC1	NA	1	0.750536	[0.749428178, 0.7481298038793058, 0.0, 0.3997947]
BNC2	NA	-1	0.092051	[0.0, 0.0, 0.0, 0.0746866]
BNIP2	NA	-1	0.113124	[0.0, 0.0, 0.0, 0.8243424]
BNIP3	NA	-1	0.112973	[0.0, 0.0, 0.0, 0.8193737]
BOC	NA	-1	0.100901	[0.0, 0.0, 0.0, 0.4059393]
BOD1	NA	-1	0.0901691	[0.0, 0.0, 0.0, 0.0]
BOD1L1	NA	-1	0.0901691	[0.0, 0.0, 0.0, 0.0]
BOK	NA	-1	0.0901691	[0.0, 0.0, 0.0, 0.0]
BOLA1	NA	-1	0.104597	[0.0, 0.0, 0.0, 0.5361817]
BOLA2	NA	-1	0.0901691	[0.0, 0.0, 0.0, 0.0]
BOLA2B	NA	-1	0.0901691	[0.0, 0.0, 0.0, 0.0]
BOLA2-SMG1P6	NA	-1	0.0901691	[0.0, 0.0, 0.0, 0.0]
BOLA3	NA	-1	0.0901691	[0.0, 0.0, 0.0, 0.0]
BOLL	NA	-1	0.0901691	[0.0, 0.0, 0.0, 0.0]
BOP1	NA	-1	0.0901691	[0.0, 0.0, 0.0, 0.0]
BORA	NA	-1	0.0901691	[0.0, 0.0, 0.0, 0.0]
BORCS5	NA	-1	0.0901691	[0.0, 0.0, 0.0, 0.0]
BORCS6	NA	-1	0.0901691	[0.0, 0.0, 0.0, 0.0]
BORCS7	NA	-1	0.0901691	[0.0, 0.0, 0.0, 0.0]
BORCS8	NA	-1	0.0901691	[0.0, 0.0, 0.0, 0.0]
BORCS8-MEF2B	NA	-1	0.0901691	[0.0, 0.0, 0.0, 0.0]
BPGM	NA	-1	0.0901691	[0.0, 0.0, 0.0, 0.0]
BPHL	NA	-1	0.194508	[0.0, 0.0, 0.93101288, 0.93101288]
BPIFB1	NA	-1	0.0901691	[0.0, 0.0, 0.0, 0.0]
BPIFB2	NA	-1	0.0901691	[0.0, 0.0, 0.0, 0.0]
BPIFB3	NA	-1	0.0901691	[0.0, 0.0, 0.0, 0.0]
BPIFB6	NA	-1	0.0901691	[0.0, 0.0, 0.0, 0.0]
BPIFC	NA	-1	0.0901691	[0.0, 0.0, 0.0, 0.0]
BPNT1	NA	-1	0.111327	[0.0, 0.0, 0.0, 0.7647971]
BPTF	NA	-1	0.238397	[0.064387953, 0.0, 0.0, 0.0993592]
BPY2	NA	-1	0.0901691	[0.0, 0.0, 0.0, 0.0]
BPY2B	NA	-1	0.0901691	[0.0, 0.0, 0.0, 0.0]
BPY2C	NA	-1	0.0901691	[0.0, 0.0, 0.0, 0.0]
BRAF	NA	-1	0.164377	[0.0, 0.0, 0.8427, 0.3990824]
BRAP	NA	-1	0.0901691	[0.0, 0.0, 0.0, 0.0]
BRAT1	NA	-1	0.388736	[0.0, 0.8451841202157444, 0.0, 0.0]
BRCC3	NA	-1	0.0901691	[0.0, 0.0, 0.0, 0.0]
BRD1	NA	1	0.654709	[0.7674, 0.0, 0.0, 0.0084842]
BRD2	NA	-1	0.109609	[0.0, 0.0, 0.0, 0.7073115]
BRD3	NA	1	0.716668	[0.2459, 0.7481298038793058, 0.0, 0.8898942]
BRD3OS	NA	-1	0.0901691	[0.0, 0.0, 0.0, 0.0]
BRD4	NA	-1	0.0901691	[0.0, 0.0, 0.0, 0.0]
BRD7	NA	-1	0.0998325	[0.0, 0.0, 0.0, 0.3676275]
BRD8	NA	1	0.735738	[0.9709, 0.0, 0.0, 0.7599534]
BRD9	NA	-1	0.0901691	[0.0, 0.0, 0.0, 0.0]
BRDT	NA	-1	0.0901691	[0.0, 0.0, 0.0, 0.0]
BRF2	NA	-1	0.243407	[0.0, 0.0, 0.8586, 0.8512657]
BRI3	NA	-1	0.0901691	[0.0, 0.0, 0.0, 0.0]
BRI3BP	NA	-1	0.0901691	[0.0, 0.0, 0.0, 0.0]
BRICD5	NA	-1	0.0901691	[0.0, 0.0, 0.0, 0.0]
BRINP1	NA	-1	0.0901691	[0.0, 0.0, 0.0, 0.0]
BRINP2	NA	-1	0.234565	[0.156619636, 0.0, 0.0, 0.0]
BRINP3	NA	-1	0.0901691	[0.0, 0.0, 0.0, 0.0]
BRIP1	NA	-1	0.0901694	[0.0, 0.0, 0.0, 1.2e-05]
BRIX1	NA	-1	0.0975211	[0.0, 0.0, 0.0, 0.2835538]
BRK1	NA	-1	0.0901691	[0.0, 0.0, 0.0, 0.0]
BRMS1	NA	-1	0.0901691	[0.0, 0.0, 0.0, 0.0]
BRMS1L	NA	-1	0.106117	[0.0, 0.0, 0.0, 0.5886477]
BROX	NA	-1	0.0901691	[0.0, 0.0, 0.0, 0.0]
BRPF1	NA	-1	0.0902577	[0.0, 0.0, 0.0, 0.0035736]
BRPF3	NA	-1	0.336989	[0.240447287, 0.0, 0.0, 0.0343366]
BRS3	NA	-1	0.0901691	[0.0, 0.0, 0.0, 0.0]
BRSK1	NA	-1	0.239825	[0.101183116, 0.0, 0.0, 0.0884122]
BRWD1	NA	1	0.769283	[0.8457, 0.7481298038793058, 0.0, 0.8176939]
BRWD3	NA	-1	0.3591	[0.253968113, 0.0, 0.0, 0.3420023]
BSCL2	NA	-1	0.0901691	[0.0, 0.0, 0.0, 0.0]
BSDC1	NA	-1	0.0901691	[0.0, 0.0, 0.0, 0.0]
BSG	NA	-1	0.0901691	[0.0, 0.0, 0.0, 0.0]
BSN	NA	-1	0.406855	[0.372885478, 0.0, 0.0, 0.0137374]
BSND	NA	-1	0.090251	[0.0, 0.0, 0.0, 0.0033027]
BSPH1	NA	-1	0.0901691	[0.0, 0.0, 0.0, 0.0]
BSPRY	NA	-1	0.111547	[0.0, 0.0, 0.0, 0.7721469]
BST1	NA	-1	0.0901691	[0.0, 0.0, 0.0, 0.0]
BST2	NA	-1	0.0901691	[0.0, 0.0, 0.0, 0.0]
BTAF1	NA	-1	0.430344	[0.362438329, 0.0, 0.0, 0.284834]
BTBD1	NA	-1	0.0901691	[0.0, 0.0, 0.0, 0.0]
BTBD11	NA	-1	0.0936525	[0.0, 0.0, 0.0, 0.1368854]
BTBD17	NA	-1	0.115044	[0.0, 0.0, 0.0, 0.8876123]
BTBD18	NA	-1	0.0928886	[0.0, 0.0, 0.0, 0.1073232]
BTBD19	NA	-1	0.100824	[0.0, 0.0, 0.0, 0.4031686]
BTBD3	NA	-1	0.0901691	[0.0, 0.0, 0.0, 0.0]
BTBD6	NA	-1	0.0969552	[0.0, 0.0, 0.0, 0.2625585]
BTBD7	NA	-1	0.0905204	[0.0, 0.0, 0.0, 0.0141236]
BTBD8	NA	-1	0.0901691	[0.0, 0.0, 0.0, 0.0]
BTBD9	NA	-1	0.0942528	[0.0, 0.0, 0.0, 0.1599875]
BTD	NA	-1	0.0901691	[0.0, 0.0, 0.0, 0.0]
BTF3	NA	-1	0.0901691	[0.0, 0.0, 0.0, 0.0]
BTG1	NA	-1	0.0901691	[0.0, 0.0, 0.0, 0.0]
BTG2	NA	-1	0.10989	[0.0, 0.0, 0.0, 0.7167527]
BTG4	NA	-1	0.0901691	[0.0, 0.0, 0.0, 0.0]
BTK	NA	-1	0.197556	[0.0, 0.0, 0.9998, 0.0]
BTLA	NA	-1	0.105501	[0.0, 0.0, 0.0, 0.5674248]
BTN1A1	NA	-1	0.107963	[0.0, 0.0, 0.0, 0.6517062]
BTN2A1	NA	-1	0.360885	[0.217, 0.0, 0.0, 0.8695986]
BTN2A2	NA	-1	0.0901691	[0.0, 0.0, 0.0, 0.0]
BTN3A1	NA	-1	0.102006	[0.0, 0.0, 0.0, 0.44524]
BTN3A2	NA	-1	0.101939	[0.0, 0.0, 0.0, 0.4428478]
BTN3A3	NA	1	0.659167	[0.025574949, 0.8451841202157444, 0.91227408, 0.91227408]
BTNL10	NA	-1	0.0901691	[0.0, 0.0, 0.0, 0.0]
BTNL3	NA	-1	0.0901691	[0.0, 0.0, 0.0, 0.0]
BTNL8	NA	1	0.663196	[0.897784738, 0.0, 0.0, 0.0004234]
BTNL9	NA	-1	0.100851	[0.0, 0.0, 0.0, 0.4041499]
BTRC	NA	-1	0.172869	[0.0, 0.0, 0.8748, 0.5239296]
BUB1	NA	-1	0.0919073	[0.0, 0.0, 0.0, 0.0690623]
BUB1B	NA	1	0.827304	[0.939484401, 0.9184805665561464, 0.9137, 0.3730231]
BUB1B-PAK6	NA	-1	0.0901691	[0.0, 0.0, 0.0, 0.0]
BUB3	NA	-1	0.198734	[0.0, 0.0, 0.9058, 0.6715004]
BUD23	NA	-1	0.0901691	[0.0, 0.0, 0.0, 0.0]
BVES	NA	-1	0.0901691	[0.0, 0.0, 0.0, 0.0]
BYSL	NA	-1	0.117114	[0.0, 0.0, 0.0, 0.8459757]
BZW1	NA	-1	0.0965654	[0.0, 0.0, 0.0, 0.2479625]
BZW2	NA	1	0.781879	[0.978623666, 0.9864083982273559, 0.0, 0.6994846]
C10orf105	NA	-1	0.0901691	[0.0, 0.0, 0.0, 0.0]
C10orf111	NA	-1	0.0901691	[0.0, 0.0, 0.0, 0.0]
C10orf113	NA	-1	0.0901691	[0.0, 0.0, 0.0, 0.0]
C10orf120	NA	-1	0.0901691	[0.0, 0.0, 0.0, 0.0]
C10orf142	NA	-1	0.0901691	[0.0, 0.0, 0.0, 0.0]
C10orf143	NA	-1	0.0901691	[0.0, 0.0, 0.0, 0.0]
C10orf25	NA	-1	0.0901691	[0.0, 0.0, 0.0, 0.0]
C10orf53	NA	-1	0.0901691	[0.0, 0.0, 0.0, 0.0]
C10orf62	NA	-1	0.0901691	[0.0, 0.0, 0.0, 0.0]
C10orf67	NA	-1	0.0901691	[0.0, 0.0, 0.0, 0.0]
C10orf71	NA	-1	0.457175	[0.383883966, 0.0, 0.0, 0.3190834]
C10orf88	NA	-1	0.0901691	[0.0, 0.0, 0.0, 0.0]
C10orf90	NA	-1	0.0972753	[0.0, 0.0, 0.0, 0.2744424]
C10orf95	NA	-1	0.135066	[0.0, 0.0, 0.0, 0.7782901]
C11orf16	NA	1	0.646652	[0.19529793, 0.9184805665561464, 0.0, 0.4322573]
C11orf24	NA	-1	0.0901691	[0.0, 0.0, 0.0, 0.0]
C11orf42	NA	-1	0.0969187	[0.0, 0.0, 0.0, 0.2611992]
C11orf44	NA	-1	0.0901691	[0.0, 0.0, 0.0, 0.0]
C11orf45	NA	-1	0.140196	[0.0, 0.0, 0.0, 0.8377124]
C11orf52	NA	-1	0.0964867	[0.0, 0.0, 0.0, 0.2449925]
C11orf54	NA	-1	0.0901691	[0.0, 0.0, 0.0, 0.0]
C11orf65	NA	-1	0.0901691	[0.0, 0.0, 0.0, 0.0]
C11orf80	NA	-1	0.0986142	[0.0, 0.0, 0.0, 0.3235889]
C11orf86	NA	-1	0.0901691	[0.0, 0.0, 0.0, 0.0]
C11orf91	NA	-1	0.0901691	[0.0, 0.0, 0.0, 0.0]
C11orf94	NA	-1	0.0901691	[0.0, 0.0, 0.0, 0.0]
C11orf95	NA	-1	0.0901691	[0.0, 0.0, 0.0, 0.0]
C11orf97	NA	-1	0.0901691	[0.0, 0.0, 0.0, 0.0]
C11orf98	NA	-1	0.0901691	[0.0, 0.0, 0.0, 0.0]
C12orf10	NA	-1	0.0901691	[0.0, 0.0, 0.0, 0.0]
C12orf29	NA	1	0.8729	[0.9913, 1.0267243183629582, 0.9840251, 0.9840251]
C12orf4	NA	-1	0.0996746	[0.0, 0.0, 0.0, 0.3619398]
C12orf40	NA	-1	0.0978929	[0.0, 0.0, 0.0, 0.2973019]
C12orf43	NA	-1	0.102368	[0.0, 0.0, 0.0, 0.4580266]
C12orf45	NA	-1	0.0901691	[0.0, 0.0, 0.0, 0.0]
C12orf49	NA	-1	0.112956	[0.0, 0.0, 0.0, 0.8187973]
C12orf50	NA	-1	0.103811	[0.0, 0.0, 0.0, 0.5088305]
C12orf54	NA	-1	0.0901691	[0.0, 0.0, 0.0, 0.0]
C12orf56	NA	1	0.769001	[0.839496587, 0.7481298038793058, 0.0, 0.7198374]
C12orf57	NA	-1	0.0902076	[0.0, 0.0, 0.0, 0.0015536]
C12orf65	NA	-1	0.220769	[0.0, 0.0, 0.0, 0.8565015]
C12orf66	NA	-1	0.0901691	[0.0, 0.0, 0.0, 0.0]
C12orf71	NA	-1	0.0901691	[0.0, 0.0, 0.0, 0.0]
C12orf73	NA	-1	0.0901691	[0.0, 0.0, 0.0, 0.0]
C12orf74	NA	-1	0.0901691	[0.0, 0.0, 0.0, 0.0]
C12orf75	NA	-1	0.0901691	[0.0, 0.0, 0.0, 0.0]
C12orf76	NA	-1	0.0901691	[0.0, 0.0, 0.0, 0.0]
C12orf77	NA	1	0.54522	[0.0, 0.9543357897283695, 0.0, 0.993298736]
C12orf80	NA	-1	0.0901691	[0.0, 0.0, 0.0, 0.0]
C12orf81	NA	-1	0.0901691	[0.0, 0.0, 0.0, 0.0]
C13orf42	NA	-1	0.0901691	[0.0, 0.0, 0.0, 0.0]
C13orf46	NA	-1	0.0901691	[0.0, 0.0, 0.0, 0.0]
C14orf119	NA	-1	0.0901691	[0.0, 0.0, 0.0, 0.0]
C14orf132	NA	-1	0.0901691	[0.0, 0.0, 0.0, 0.0]
C14orf178	NA	-1	0.0901691	[0.0, 0.0, 0.0, 0.0]
C14orf180	NA	-1	0.0901691	[0.0, 0.0, 0.0, 0.0]
C14orf28	NA	-1	0.111372	[0.0, 0.0, 0.0, 0.7663283]
C14orf93	NA	-1	0.103334	[0.0, 0.0, 0.0, 0.4920904]
C15orf32	NA	-1	0.0901691	[0.0, 0.0, 0.0, 0.0]
C15orf39	NA	-1	0.0992467	[0.0, 0.0, 0.0, 0.3464997]
C15orf40	NA	-1	0.0901691	[0.0, 0.0, 0.0, 0.0]
C15orf41	NA	-1	0.0901691	[0.0, 0.0, 0.0, 0.0]
C15orf48	NA	-1	0.0901691	[0.0, 0.0, 0.0, 0.0]
C15orf53	NA	-1	0.0901691	[0.0, 0.0, 0.0, 0.0]
C15orf56	NA	-1	0.0901691	[0.0, 0.0, 0.0, 0.0]
C15orf61	NA	-1	0.0901691	[0.0, 0.0, 0.0, 0.0]
C15orf62	NA	-1	0.0901691	[0.0, 0.0, 0.0, 0.0]
C15orf65	NA	-1	0.0901691	[0.0, 0.0, 0.0, 0.0]
C16orf46	NA	-1	0.0901691	[0.0, 0.0, 0.0, 0.0]
C16orf71	NA	1	0.752936	[0.656735219, 0.8451841202157444, 0.0, 0.4803104]
C16orf72	NA	-1	0.0901691	[0.0, 0.0, 0.0, 0.0]
C16orf78	NA	-1	0.0901691	[0.0, 0.0, 0.0, 0.0]
C16orf82	NA	-1	0.0901691	[0.0, 0.0, 0.0, 0.0]
C16orf86	NA	1	0.7744	[0.0, 1.0267243183629582, 0.98655226, 0.98655226]
C16orf87	NA	-1	0.0901691	[0.0, 0.0, 0.0, 0.0]
C16orf89	NA	-1	0.2485	[0.12587514, 0.0, 0.0, 0.6589551]
C16orf91	NA	-1	0.0901691	[0.0, 0.0, 0.0, 0.0]
C16orf92	NA	-1	0.0901691	[0.0, 0.0, 0.0, 0.0]
C16orf95	NA	-1	0.0901691	[0.0, 0.0, 0.0, 0.0]
C16orf96	NA	-1	0.0901691	[0.0, 0.0, 0.0, 0.0]
C16orf97	NA	-1	0.0901691	[0.0, 0.0, 0.0, 0.0]
C17orf102	NA	-1	0.190258	[0.0, 0.0, 0.90318653, 0.90318653]
C17orf107	NA	-1	0.0901691	[0.0, 0.0, 0.0, 0.0]
C17orf112	NA	-1	0.0901691	[0.0, 0.0, 0.0, 0.0]
C17orf113	NA	-1	0.0901691	[0.0, 0.0, 0.0, 0.0]
C17orf51	NA	-1	0.0901691	[0.0, 0.0, 0.0, 0.0]
C17orf58	NA	-1	0.0901691	[0.0, 0.0, 0.0, 0.0]
C17orf75	NA	-1	0.0901691	[0.0, 0.0, 0.0, 0.0]
C17orf77	NA	-1	0.110947	[0.0, 0.0, 0.0, 0.7521534]
C17orf78	NA	-1	0.0925258	[0.0, 0.0, 0.0, 0.0932149]
C17orf82	NA	-1	0.0923908	[0.0, 0.0, 0.0, 0.0879549]
C18orf12	NA	-1	0.0901691	[0.0, 0.0, 0.0, 0.0]
C18orf21	NA	-1	0.0901691	[0.0, 0.0, 0.0, 0.0]
C18orf25	NA	-1	0.0973445	[0.0, 0.0, 0.0, 0.2770084]
C18orf32	NA	-1	0.0901691	[0.0, 0.0, 0.0, 0.0]
C18orf54	NA	-1	0.0901691	[0.0, 0.0, 0.0, 0.0]
C18orf63	NA	-1	0.0901691	[0.0, 0.0, 0.0, 0.0]
C18orf65	NA	-1	0.0901691	[0.0, 0.0, 0.0, 0.0]
C19orf24	NA	-1	0.0901691	[0.0, 0.0, 0.0, 0.0]
C19orf25	NA	-1	0.0901691	[0.0, 0.0, 0.0, 0.0]
C19orf33	NA	-1	0.0901691	[0.0, 0.0, 0.0, 0.0]
C19orf38	NA	-1	0.105759	[0.0, 0.0, 0.0, 0.5763384]
C19orf44	NA	-1	0.0998698	[0.0, 0.0, 0.0, 0.3689703]
C19orf47	NA	-1	0.0901691	[0.0, 0.0, 0.0, 0.0]
C19orf67	NA	-1	0.0901691	[0.0, 0.0, 0.0, 0.0]
C19orf73	NA	-1	0.0901691	[0.0, 0.0, 0.0, 0.0]
C19orf81	NA	-1	0.0901691	[0.0, 0.0, 0.0, 0.0]
C19orf84	NA	-1	0.0901691	[0.0, 0.0, 0.0, 0.0]
C19orf85	NA	-1	0.0901691	[0.0, 0.0, 0.0, 0.0]
C1D	NA	-1	0.0901691	[0.0, 0.0, 0.0, 0.0]
C1GALT1	NA	-1	0.111988	[0.0, 0.0, 0.0, 0.7867768]
C1GALT1C1L	NA	-1	0.0901691	[0.0, 0.0, 0.0, 0.0]
C1orf100	NA	-1	0.0901691	[0.0, 0.0, 0.0, 0.0]
C1orf112	NA	-1	0.0971157	[0.0, 0.0, 0.0, 0.2685219]
C1orf115	NA	-1	0.0901691	[0.0, 0.0, 0.0, 0.0]
C1orf116	NA	1	0.660873	[0.679097443, 0.0, 0.0, 0.2568377]
C1orf122	NA	-1	0.0901691	[0.0, 0.0, 0.0, 0.0]
C1orf127	NA	-1	0.0944337	[0.0, 0.0, 0.0, 0.1669265]
C1orf131	NA	1	0.576094	[0.429741001, 0.0, 0.0, 0.7902206]
C1orf134	NA	-1	0.0901691	[0.0, 0.0, 0.0, 0.0]
C1orf141	NA	-1	0.101131	[0.0, 0.0, 0.0, 0.4141477]
C1orf146	NA	-1	0.0901691	[0.0, 0.0, 0.0, 0.0]
C1orf147	NA	-1	0.0901691	[0.0, 0.0, 0.0, 0.0]
C1orf159	NA	-1	0.0901691	[0.0, 0.0, 0.0, 0.0]
C1orf167	NA	-1	0.0901691	[0.0, 0.0, 0.0, 0.0]
C1orf174	NA	-1	0.0901691	[0.0, 0.0, 0.0, 0.0]
C1orf194	NA	-1	0.0901691	[0.0, 0.0, 0.0, 0.0]
C1orf195	NA	-1	0.0901691	[0.0, 0.0, 0.0, 0.0]
C1orf196	NA	-1	0.0901691	[0.0, 0.0, 0.0, 0.0]
C1orf198	NA	-1	0.0901691	[0.0, 0.0, 0.0, 0.0]
C1orf21	NA	-1	0.217941	[0.119097972, 0.0, 0.0, 0.8646377]
C1orf210	NA	-1	0.090174	[0.0, 0.0, 0.0, 0.000199]
C1orf232	NA	-1	0.0901691	[0.0, 0.0, 0.0, 0.0]
C1orf35	NA	-1	0.0901691	[0.0, 0.0, 0.0, 0.0]
C1orf50	NA	-1	0.0901691	[0.0, 0.0, 0.0, 0.0]
C1orf52	NA	-1	0.0901691	[0.0, 0.0, 0.0, 0.0]
C1orf53	NA	-1	0.0901691	[0.0, 0.0, 0.0, 0.0]
C1orf54	NA	-1	0.0901691	[0.0, 0.0, 0.0, 0.0]
C1orf61	NA	-1	0.0901691	[0.0, 0.0, 0.0, 0.0]
C1orf87	NA	-1	0.090217	[0.0, 0.0, 0.0, 0.001931]
C1orf94	NA	-1	0.0935623	[0.0, 0.0, 0.0, 0.133403]
C1QA	NA	-1	0.112127	[0.0, 0.0, 0.0, 0.7914015]
C1QBP	NA	-1	0.147914	[0.0, 0.0, 0.8427, 0.0]
C1QL1	NA	-1	0.0901691	[0.0, 0.0, 0.0, 0.0]
C1QL2	NA	-1	0.105166	[0.0, 0.0, 0.0, 0.5558627]
C1QL3	NA	-1	0.0901691	[0.0, 0.0, 0.0, 0.0]
C1QL4	NA	-1	0.0932191	[0.0, 0.0, 0.0, 0.120134]
C1QTNF12	NA	-1	0.0901691	[0.0, 0.0, 0.0, 0.0]
C1QTNF2	NA	1	0.740823	[0.590797962, 0.8451841202157444, 0.0, 0.8805214]
C1QTNF3	NA	-1	0.0901691	[0.0, 0.0, 0.0, 0.0]
C1QTNF4	NA	-1	0.105938	[0.0, 0.0, 0.0, 0.5824954]
C1QTNF5	NA	-1	0.0901691	[0.0, 0.0, 0.0, 0.0]
C1QTNF6	NA	-1	0.0901691	[0.0, 0.0, 0.0, 0.0]
C1QTNF8	NA	-1	0.0994382	[0.0, 0.0, 0.0, 0.353416]
C1QTNF9	NA	-1	0.0901691	[0.0, 0.0, 0.0, 0.0]
C1QTNF9B	NA	-1	0.0901691	[0.0, 0.0, 0.0, 0.0]
C1R	NA	-1	0.0973371	[0.0, 0.0, 0.0, 0.2767368]
C1RL	NA	-1	0.10286	[0.0, 0.0, 0.0, 0.4754164]
C2	NA	-1	0.0916726	[0.0, 0.0, 0.0, 0.0598475]
C20orf141	NA	-1	0.0901691	[0.0, 0.0, 0.0, 0.0]
C20orf144	NA	-1	0.126633	[0.0, 0.0, 0.0, 0.8301286]
C20orf173	NA	-1	0.0901691	[0.0, 0.0, 0.0, 0.0]
C20orf194	NA	-1	0.109483	[0.0, 0.0, 0.0, 0.7030783]
C20orf202	NA	-1	0.0901691	[0.0, 0.0, 0.0, 0.0]
C20orf203	NA	-1	0.0901691	[0.0, 0.0, 0.0, 0.0]
C20orf204	NA	-1	0.0901691	[0.0, 0.0, 0.0, 0.0]
C20orf27	NA	-1	0.11193	[0.0, 0.0, 0.0, 0.7848605]
C20orf78	NA	-1	0.0901691	[0.0, 0.0, 0.0, 0.0]
C20orf85	NA	-1	0.0901691	[0.0, 0.0, 0.0, 0.0]
C21orf58	NA	-1	0.115244	[0.0, 0.0, 0.0, 0.894203]
C21orf59-TCP10L	NA	-1	0.0901691	[0.0, 0.0, 0.0, 0.0]
C21orf62	NA	-1	0.0901691	[0.0, 0.0, 0.0, 0.0]
C21orf91	NA	-1	0.0901691	[0.0, 0.0, 0.0, 0.0]
C22orf15	NA	-1	0.0901691	[0.0, 0.0, 0.0, 0.0]
C22orf23	NA	-1	0.0901691	[0.0, 0.0, 0.0, 0.0]
C22orf24	NA	-1	0.0901691	[0.0, 0.0, 0.0, 0.0]
C22orf31	NA	-1	0.0901691	[0.0, 0.0, 0.0, 0.0]
C22orf34	NA	-1	0.0901691	[0.0, 0.0, 0.0, 0.0]
C22orf42	NA	-1	0.123963	[0.0, 0.0, 0.0, 0.7415409]
C22orf46	NA	-1	0.108125	[0.0, 0.0, 0.0, 0.6571811]
C2CD2L	NA	-1	0.0901691	[0.0, 0.0, 0.0, 0.0]
C2CD3	NA	-1	0.24532	[0.1901, 0.0, 0.0, 0.0290119]
C2CD4A	NA	-1	0.0998325	[0.0, 0.0, 0.0, 0.3676268]
C2CD4B	NA	-1	0.0901691	[0.0, 0.0, 0.0, 0.0]
C2CD4C	NA	-1	0.0901691	[0.0, 0.0, 0.0, 0.0]
C2CD5	NA	-1	0.0901691	[0.0, 0.0, 0.0, 0.0]
C2CD6	NA	-1	0.0901691	[0.0, 0.0, 0.0, 0.0]
C2orf15	NA	-1	0.0901691	[0.0, 0.0, 0.0, 0.0]
C2orf16	NA	-1	0.3269	[0.227724177, 0.0, 0.0, 0.0012927]
C2orf27A	NA	-1	0.0901691	[0.0, 0.0, 0.0, 0.0]
C2orf27B	NA	-1	0.0901691	[0.0, 0.0, 0.0, 0.0]
C2orf40	NA	-1	0.0901691	[0.0, 0.0, 0.0, 0.0]
C2orf42	NA	-1	0.113869	[0.0, 0.0, 0.0, 0.73839]
C2orf48	NA	-1	0.0901691	[0.0, 0.0, 0.0, 0.0]
C2orf49	NA	-1	0.0901691	[0.0, 0.0, 0.0, 0.0]
C2orf50	NA	-1	0.0901691	[0.0, 0.0, 0.0, 0.0]
C2orf66	NA	-1	0.0901691	[0.0, 0.0, 0.0, 0.0]
C2orf68	NA	-1	0.0901691	[0.0, 0.0, 0.0, 0.0]
C2orf69	NA	-1	0.210232	[0.0, 0.0, 0.94633867, 0.94633867]
C2orf70	NA	-1	0.0901691	[0.0, 0.0, 0.0, 0.0]
C2orf72	NA	-1	0.0901691	[0.0, 0.0, 0.0, 0.0]
C2orf73	NA	-1	0.32297	[0.0, 0.0, 0.98416042, 0.98416042]
C2orf74	NA	-1	0.0901691	[0.0, 0.0, 0.0, 0.0]
C2orf76	NA	-1	0.193716	[0.0, 0.0, 0.92588255, 0.92588255]
C2orf78	NA	-1	0.0942434	[0.0, 0.0, 0.0, 0.1596262]
C2orf80	NA	-1	0.0901691	[0.0, 0.0, 0.0, 0.0]
C2orf81	NA	-1	0.123983	[0.0, 0.0, 0.0, 0.7422191]
C2orf88	NA	-1	0.0901691	[0.0, 0.0, 0.0, 0.0]
C2orf91	NA	-1	0.0901691	[0.0, 0.0, 0.0, 0.0]
C2orf92	NA	-1	0.0901691	[0.0, 0.0, 0.0, 0.0]
C3	NA	1	0.688406	[0.918762114, 0.0, 0.0, 0.3426043]
C3orf14	NA	-1	0.0901691	[0.0, 0.0, 0.0, 0.0]
C3orf18	NA	-1	0.0901691	[0.0, 0.0, 0.0, 0.0]
C3orf22	NA	-1	0.0901691	[0.0, 0.0, 0.0, 0.0]
C3orf33	NA	-1	0.0901691	[0.0, 0.0, 0.0, 0.0]
C3orf35	NA	-1	0.0901691	[0.0, 0.0, 0.0, 0.0]
C3orf36	NA	-1	0.0901691	[0.0, 0.0, 0.0, 0.0]
C3orf38	NA	-1	0.0901691	[0.0, 0.0, 0.0, 0.0]
C3orf49	NA	-1	0.0901691	[0.0, 0.0, 0.0, 0.0]
C3orf52	NA	-1	0.0901691	[0.0, 0.0, 0.0, 0.0]
C3orf67	NA	1	0.717838	[0.876587599, 0.0, 0.0, 0.6389058]
C3orf70	NA	1	0.742351	[0.555864428, 0.8451841202157444, 0.0, 0.2383594]
C3orf79	NA	-1	0.0901691	[0.0, 0.0, 0.0, 0.0]
C3orf80	NA	-1	0.0901691	[0.0, 0.0, 0.0, 0.0]
C3orf84	NA	-1	0.0901691	[0.0, 0.0, 0.0, 0.0]
C3orf85	NA	-1	0.0901691	[0.0, 0.0, 0.0, 0.0]
C3orf86	NA	-1	0.0901691	[0.0, 0.0, 0.0, 0.0]
C4B_2	NA	-1	0.0901691	[0.0, 0.0, 0.0, 0.0]
C4BPA	NA	1	0.749892	[0.603607724, 0.9184805665561464, 0.0, 0.853984]
C4BPB	NA	-1	0.0901691	[0.0, 0.0, 0.0, 0.0]
C4orf3	NA	-1	0.0901691	[0.0, 0.0, 0.0, 0.0]
C4orf33	NA	-1	0.109385	[0.0, 0.0, 0.0, 0.6997893]
C4orf36	NA	-1	0.0901691	[0.0, 0.0, 0.0, 0.0]
C4orf45	NA	-1	0.0901691	[0.0, 0.0, 0.0, 0.0]
C4orf46	NA	-1	0.0901691	[0.0, 0.0, 0.0, 0.0]
C4orf48	NA	-1	0.0901691	[0.0, 0.0, 0.0, 0.0]
C4orf50	NA	-1	0.0901691	[0.0, 0.0, 0.0, 0.0]
C4orf51	NA	-1	0.0901691	[0.0, 0.0, 0.0, 0.0]
C4orf54	NA	-1	0.0901691	[0.0, 0.0, 0.0, 0.0]
C5	NA	1	0.665334	[0.6774, 0.0, 0.0, 0.3831834]
C5AR2	NA	-1	0.0901691	[0.0, 0.0, 0.0, 0.0]
C5orf15	NA	-1	0.0901691	[0.0, 0.0, 0.0, 0.0]
C5orf24	NA	-1	0.0901691	[0.0, 0.0, 0.0, 0.0]
C5orf34	NA	-1	0.0901691	[0.0, 0.0, 0.0, 0.0]
C5orf46	NA	-1	0.0901691	[0.0, 0.0, 0.0, 0.0]
C5orf47	NA	-1	0.112325	[0.0, 0.0, 0.0, 0.7979517]
C5orf49	NA	1	0.673228	[0.0, 0.9543357897283695, 0.9429851, 0.9429851]
C5orf56	NA	-1	0.0901691	[0.0, 0.0, 0.0, 0.0]
C5orf60	NA	-1	0.107832	[0.0, 0.0, 0.0, 0.6472312]
C5orf63	NA	-1	0.0901691	[0.0, 0.0, 0.0, 0.0]
C5orf64	NA	-1	0.0901691	[0.0, 0.0, 0.0, 0.0]
C5orf67	NA	-1	0.0901691	[0.0, 0.0, 0.0, 0.0]
C6	NA	1	0.69707	[0.9872, 0.0, 0.0, 0.4296476]
C6orf106	NA	-1	0.0901691	[0.0, 0.0, 0.0, 0.0]
C6orf118	NA	-1	0.09919	[0.0, 0.0, 0.0, 0.3444508]
C6orf120	NA	-1	0.108316	[0.0, 0.0, 0.0, 0.6636752]
C6orf136	NA	-1	0.0945053	[0.0, 0.0, 0.0, 0.1696734]
C6orf141	NA	-1	0.103713	[0.0, 0.0, 0.0, 0.5053966]
C6orf201	NA	-1	0.0901691	[0.0, 0.0, 0.0, 0.0]
C6orf203	NA	-1	0.0901691	[0.0, 0.0, 0.0, 0.0]
C6orf222	NA	-1	0.443083	[0.3241, 0.0, 0.0, 0.7318025]
C6orf223	NA	-1	0.0901691	[0.0, 0.0, 0.0, 0.0]
C6orf226	NA	-1	0.0901691	[0.0, 0.0, 0.0, 0.0]
C6orf48	NA	-1	0.200582	[0.0, 0.0, 0.94856569, 0.94856569]
C6orf52	NA	-1	0.0901691	[0.0, 0.0, 0.0, 0.0]
C6orf62	NA	-1	0.0901691	[0.0, 0.0, 0.0, 0.0]
C6orf89	NA	-1	0.0901691	[0.0, 0.0, 0.0, 0.0]
C6orf99	NA	-1	0.0901691	[0.0, 0.0, 0.0, 0.0]
C7	NA	-1	0.106246	[0.0, 0.0, 0.0, 0.5930637]
C7orf25	NA	-1	0.465941	[0.358514084, 0.0, 0.0, 0.8997383]
C7orf26	NA	-1	0.0901691	[0.0, 0.0, 0.0, 0.0]
C7orf31	NA	1	0.70015	[0.698466629, 0.0, 0.0, 0.6070788]
C7orf33	NA	-1	0.0901691	[0.0, 0.0, 0.0, 0.0]
C7orf65	NA	-1	0.0901691	[0.0, 0.0, 0.0, 0.0]
C7orf66	NA	-1	0.0901691	[0.0, 0.0, 0.0, 0.0]
C7orf69	NA	-1	0.0901691	[0.0, 0.0, 0.0, 0.0]
C7orf77	NA	-1	0.0901691	[0.0, 0.0, 0.0, 0.0]
C8A	NA	-1	0.0901691	[0.0, 0.0, 0.0, 0.0]
C8B	NA	1	0.656271	[0.729652151, 0.0, 0.0, 0.1163924]
C8orf17	NA	-1	0.0901691	[0.0, 0.0, 0.0, 0.0]
C8orf33	NA	-1	0.0901691	[0.0, 0.0, 0.0, 0.0]
C8orf34	NA	1	0.674515	[0.725506152, 0.0, 0.0, 0.4395937]
C8orf37	NA	-1	0.0901691	[0.0, 0.0, 0.0, 0.0]
C8orf44	NA	1	0.899336	[0.952953537, 1.0267243183629582, 0.994889477, 0.994889477]
C8orf48	NA	-1	0.0901691	[0.0, 0.0, 0.0, 0.0]
C8orf49	NA	-1	0.0901691	[0.0, 0.0, 0.0, 0.0]
C8orf58	NA	-1	0.0901691	[0.0, 0.0, 0.0, 0.0]
C8orf59	NA	-1	0.0901691	[0.0, 0.0, 0.0, 0.0]
C8orf74	NA	-1	0.106202	[0.0, 0.0, 0.0, 0.5915475]
C8orf76	NA	-1	0.10304	[0.0, 0.0, 0.0, 0.4817628]
C8orf82	NA	-1	0.0901691	[0.0, 0.0, 0.0, 0.0]
C8orf86	NA	-1	0.111124	[7.67e-05, 0.0, 0.0, 0.7579474]
C8orf87	NA	-1	0.0901691	[0.0, 0.0, 0.0, 0.0]
C8orf88	NA	-1	0.0901691	[0.0, 0.0, 0.0, 0.0]
C8orf89	NA	-1	0.0901691	[0.0, 0.0, 0.0, 0.0]
C9	NA	1	0.653513	[0.629577408, 0.0, 0.0, 0.344154]
C9orf116	NA	-1	0.0901691	[0.0, 0.0, 0.0, 0.0]
C9orf118	NA	-1	0.0901691	[0.0, 0.0, 0.0, 0.0]
C9orf129	NA	-1	0.0901691	[0.0, 0.0, 0.0, 0.0]
C9orf131	NA	-1	0.0910283	[0.0, 0.0, 0.0, 0.034339]
C9orf135	NA	-1	0.101466	[0.0, 0.0, 0.0, 0.4260644]
C9orf139	NA	-1	0.0901691	[0.0, 0.0, 0.0, 0.0]
C9orf147	NA	-1	0.0901691	[0.0, 0.0, 0.0, 0.0]
C9orf152	NA	-1	0.0901691	[0.0, 0.0, 0.0, 0.0]
C9orf153	NA	-1	0.0901691	[0.0, 0.0, 0.0, 0.0]
C9orf16	NA	-1	0.0901691	[0.0, 0.0, 0.0, 0.0]
C9orf163	NA	-1	0.103847	[0.0, 0.0, 0.0, 0.5100715]
C9orf170	NA	-1	0.0901691	[0.0, 0.0, 0.0, 0.0]
C9orf24	NA	-1	0.0996621	[0.0, 0.0, 0.0, 0.3614906]
C9orf40	NA	-1	0.0901691	[0.0, 0.0, 0.0, 0.0]
C9orf43	NA	-1	0.0901691	[0.0, 0.0, 0.0, 0.0]
C9orf64	NA	-1	0.0901691	[0.0, 0.0, 0.0, 0.0]
C9orf66	NA	-1	0.0966028	[0.0, 0.0, 0.0, 0.2493703]
C9orf78	NA	-1	0.0941604	[0.0, 0.0, 0.0, 0.1564391]
C9orf85	NA	-1	0.109131	[0.0, 0.0, 0.0, 0.6912176]
C9orf92	NA	-1	0.0901691	[0.0, 0.0, 0.0, 0.0]
CA1	NA	-1	0.111037	[0.0, 0.0, 0.0, 0.7551324]
CA11	NA	-1	0.112458	[0.0, 0.0, 0.0, 0.8023448]
CA13	NA	-1	0.0901691	[0.0, 0.0, 0.0, 0.0]
CA14	NA	-1	0.193163	[0.0, 0.0, 0.92228727, 0.92228727]
CA2	NA	-1	0.0992742	[0.0, 0.0, 0.0, 0.3474925]
CA4	NA	-1	0.108967	[0.0, 0.0, 0.0, 0.6856996]
CA6	NA	-1	0.0901691	[0.0, 0.0, 0.0, 0.0]
CA8	NA	-1	0.0901691	[0.0, 0.0, 0.0, 0.0]
CA9	NA	-1	0.0969231	[0.0, 0.0, 0.0, 0.2613653]
CAAP1	NA	-1	0.0901691	[0.0, 0.0, 0.0, 0.0]
CAB39	NA	-1	0.0901691	[0.0, 0.0, 0.0, 0.0]
CABCOCO1	NA	-1	0.0901691	[0.0, 0.0, 0.0, 0.0]
CABIN1	NA	-1	0.090465	[0.0, 0.0, 0.0, 0.0119089]
CABLES1	NA	-1	0.090177	[0.0, 0.0, 0.0, 0.0003206]
CABLES2	NA	-1	0.0901691	[0.0, 0.0, 0.0, 0.0]
CABP1	NA	-1	0.0901691	[0.0, 0.0, 0.0, 0.0]
CABP2	NA	-1	0.0901691	[0.0, 0.0, 0.0, 0.0]
CABP4	NA	-1	0.0956546	[0.0, 0.0, 0.0, 0.213502]
CABP5	NA	-1	0.0901691	[0.0, 0.0, 0.0, 0.0]
CABP7	NA	-1	0.0901691	[0.0, 0.0, 0.0, 0.0]
CACFD1	NA	-1	0.0901691	[0.0, 0.0, 0.0, 0.0]
CACHD1	NA	1	0.690318	[0.888715386, 0.0, 0.0, 0.4400253]
CACNA1A	NA	1	0.644491	[0.748175597, 0.0, 0.0, 0.0005161]
CACNA1B	NA	1	0.661043	[0.877509901, 0.0, 0.0, 0.0003656]
CACNA1C	NA	1	0.630184	[0.655070469, 0.0, 0.0, 0.0067771]
CACNA1D	NA	1	0.74381	[0.941537569, 0.672066523978196, 0.0, 0.0438677]
CACNA1E	NA	1	0.874105	[0.453956231, 0.44509085830264755, 0.997498311, 0.997498311]
CACNA1F	NA	-1	0.107671	[0.0, 0.0, 0.0, 0.641753]
CACNA1G	NA	1	0.707988	[0.50325192, 0.5041774756636639, 0.0, 0.0862305]
CACNA1H	NA	1	0.756784	[0.531909055, 0.8153752507982887, 0.0, 0.6941777]
CACNA1I	NA	1	0.749193	[0.523624569, 0.5327960558170212, 0.0, 0.8564291]
CACNA1S	NA	-1	0.116504	[0.0, 0.0, 0.0, 0.8259034]
CACNA2D1	NA	-1	0.0994904	[0.0, 0.0, 0.0, 0.3552981]
CACNA2D3	NA	1	0.730079	[0.432616784, 0.6136779226834786, 0.0, 0.8357642]
CACNA2D4	NA	-1	0.0947426	[0.0, 0.0, 0.0, 0.178754]
CACNB1	NA	-1	0.0915241	[0.0, 0.0, 0.0, 0.0539819]
CACNB2	NA	1	0.69784	[0.974058385, 0.0, 0.0, 0.4701597]
CACNB4	NA	-1	0.0901691	[0.0, 0.0, 0.0, 0.0]
CACNG3	NA	-1	0.100732	[0.0, 0.0, 0.0, 0.3998837]
CACNG4	NA	-1	0.0901691	[0.0, 0.0, 0.0, 0.0]
CACNG6	NA	1	0.510897	[0.0, 0.9543357897283695, 0.0, 0.7772817]
CACNG7	NA	-1	0.100962	[0.0, 0.0, 0.0, 0.4081218]
CACNG8	NA	-1	0.100536	[0.0, 0.0, 0.0, 0.3928926]
CACTIN	NA	-1	0.0901691	[0.0, 0.0, 0.0, 0.0]
CACUL1	NA	-1	0.0901691	[0.0, 0.0, 0.0, 0.0]
CACYBP	NA	-1	0.101175	[0.0, 0.0, 0.0, 0.4157056]
CAD	NA	-1	0.30537	[0.114640819, 0.0, 0.9127, 0.3202664]
CADM1	NA	-1	0.120557	[0.0, 0.0, 0.0, 0.8495743]
CADM2	NA	1	0.704237	[0.7225, 0.0, 0.0, 0.6372331]
CADM4	NA	-1	0.0901691	[0.0, 0.0, 0.0, 0.0]
CADPS	NA	-1	0.0901691	[0.0, 0.0, 0.0, 0.0]
CADPS2	NA	-1	0.388759	[0.0, 0.7481298038793058, 0.0, 0.3071945]
CAGE1	NA	-1	0.0992274	[0.0, 0.0, 0.0, 0.345802]
CALB1	NA	-1	0.0901691	[0.0, 0.0, 0.0, 0.0]
CALB2	NA	-1	0.0901691	[0.0, 0.0, 0.0, 0.0]
CALCA	NA	-1	0.0901691	[0.0, 0.0, 0.0, 0.0]
CALCB	NA	-1	0.0901691	[0.0, 0.0, 0.0, 0.0]
CALCOCO1	NA	-1	0.0901691	[0.0, 0.0, 0.0, 0.0]
CALCR	NA	1	0.787924	[0.999181767, 1.0267243183629582, 0.0, 0.6178024]
CALCRL	NA	-1	0.117137	[0.0, 0.0, 0.0, 0.8467215]
CALD1	NA	-1	0.0964173	[0.0, 0.0, 0.0, 0.2423737]
CALHM1	NA	-1	0.0901691	[0.0, 0.0, 0.0, 0.0]
CALHM2	NA	-1	0.0901691	[0.0, 0.0, 0.0, 0.0]
CALHM3	NA	-1	0.0901691	[0.0, 0.0, 0.0, 0.0]
CALHM4	NA	-1	0.0901691	[0.0, 0.0, 0.0, 0.0]
CALHM5	NA	-1	0.0901691	[0.0, 0.0, 0.0, 0.0]
CALHM6	NA	-1	0.0901691	[0.0, 0.0, 0.0, 0.0]
CALM2	NA	-1	0.145222	[0.0, 0.0, 0.8135, 0.0]
CALML3	NA	-1	0.0901691	[0.0, 0.0, 0.0, 0.0]
CALML4	NA	-1	0.0901691	[0.0, 0.0, 0.0, 0.0]
CALML5	NA	-1	0.0901691	[0.0, 0.0, 0.0, 0.0]
CALML6	NA	-1	0.0901691	[0.0, 0.0, 0.0, 0.0]
CALN1	NA	-1	0.0991217	[0.0, 0.0, 0.0, 0.3419802]
CALR	NA	-1	0.111646	[0.0, 0.0, 0.0, 0.7754321]
CALU	NA	-1	0.0901691	[0.0, 0.0, 0.0, 0.0]
CALY	NA	-1	0.0901691	[0.0, 0.0, 0.0, 0.0]
CAMK1	NA	-1	0.103037	[0.0, 0.0, 0.0, 0.4816497]
CAMK1D	NA	-1	0.090325	[0.0, 0.0, 0.0, 0.0062835]
CAMK1G	NA	1	0.579079	[0.432927528, 0.0, 0.0, 0.7804648]
CAMK2A	NA	-1	0.195923	[0.0, 0.0, 0.8791, 0.8587391]
CAMK2B	NA	-1	0.10612	[0.0, 0.0, 0.0, 0.5887599]
CAMK2G	NA	-1	0.159561	[0.0, 0.0, 0.9269, 0.0]
CAMK2N1	NA	-1	0.0901691	[0.0, 0.0, 0.0, 0.0]
CAMK2N2	NA	-1	0.0901691	[0.0, 0.0, 0.0, 0.0]
CAMKK1	NA	-1	0.092683	[0.0, 0.0, 0.0, 0.0993326]
CAMKK2	NA	1	0.724143	[0.240703312, 0.9543357897283695, 0.0, 0.5453371]
CAMKMT	NA	-1	0.442232	[0.0, 0.9864083982273559, 0.0, 0.0]
CAMKV	NA	-1	0.0901691	[0.0, 0.0, 0.0, 0.0]
CAMLG	NA	-1	0.0901691	[0.0, 0.0, 0.0, 0.0]
CAMP	NA	-1	0.0901691	[0.0, 0.0, 0.0, 0.0]
CAMSAP1	NA	-1	0.0975439	[0.0, 0.0, 0.0, 0.2843964]
CAMSAP2	NA	-1	0.0901691	[0.0, 0.0, 0.0, 0.0]
CAMSAP3	NA	-1	0.0901691	[0.0, 0.0, 0.0, 0.0]
CAMTA1	NA	1	0.682957	[0.901365538, 0.0, 0.0, 0.1875221]
CAND1	NA	-1	0.243382	[0.172782792, 0.0, 0.0, 0.027435]
CAND2	NA	1	0.606035	[0.526339268, 0.0, 0.0, 0.3121215]
CANT1	NA	-1	0.0901691	[0.0, 0.0, 0.0, 0.0]
CANX	NA	-1	0.109202	[0.0, 0.0, 0.0, 0.6936042]
CAP1	NA	-1	0.0959788	[0.0, 0.0, 0.0, 0.2257963]
CAP2	NA	-1	0.0912267	[0.0, 0.0, 0.0, 0.0422079]
CAPG	NA	-1	0.107736	[0.0, 0.0, 0.0, 0.6439827]
CAPN1	NA	-1	0.179356	[0.0, 0.0, 0.9864, 0.0]
CAPN10	NA	-1	0.104715	[0.0, 0.0, 0.0, 0.5402592]
CAPN11	NA	-1	0.0952126	[0.0, 0.0, 0.0, 0.1966955]
CAPN12	NA	1	0.779287	[0.471394639, 0.0, 0.98504902, 0.98504902]
CAPN14	NA	-1	0.0950905	[0.0, 0.0, 0.0, 0.1920412]
CAPN15	NA	-1	0.0901691	[0.0, 0.0, 0.0, 0.0]
CAPN2	NA	1	0.742107	[0.33036186, 0.0, 0.9929, 0.8694842]
CAPN3	NA	-1	0.0901691	[0.0, 0.0, 0.0, 0.0]
CAPN6	NA	1	0.671872	[0.569626742, 0.0, 0.0, 0.7103178]
CAPN7	NA	-1	0.400173	[0.302032648, 0.0, 0.0, 0.5506287]
CAPN8	NA	-1	0.114862	[0.0, 0.0, 0.0, 0.8815829]
CAPN9	NA	-1	0.0996958	[0.0, 0.0, 0.0, 0.362707]
CAPNS1	NA	-1	0.0988504	[0.0, 0.0, 0.0, 0.3321543]
CAPNS2	NA	1	0.713724	[0.741421033, 0.0, 0.0, 0.8044039]
CAPRIN1	NA	-1	0.102498	[0.0, 0.0, 0.0, 0.0921244]
CAPRIN2	NA	1	0.660615	[0.8727, 0.0, 0.0, 0.0021516]
CAPS	NA	-1	0.0901691	[0.0, 0.0, 0.0, 0.0]
CAPS2	NA	-1	0.387342	[0.2881, 0.0, 0.0, 0.4798352]
CAPZA2	NA	-1	0.0901691	[0.0, 0.0, 0.0, 0.0]
CAPZA3	NA	-1	0.0901691	[0.0, 0.0, 0.0, 0.0]
CAPZB	NA	-1	0.0901691	[0.0, 0.0, 0.0, 0.0]
CARD10	NA	-1	0.0993435	[0.0, 0.0, 0.0, 0.3499978]
CARD11	NA	-1	0.0958322	[0.0, 0.0, 0.0, 0.2202415]
CARD14	NA	-1	0.191477	[0.0, 0.0, 0.91124585, 0.91124585]
CARD16	NA	-1	0.0901691	[0.0, 0.0, 0.0, 0.0]
CARD17	NA	-1	0.0901691	[0.0, 0.0, 0.0, 0.0]
CARD18	NA	-1	0.0901691	[0.0, 0.0, 0.0, 0.0]
CARD19	NA	-1	0.0901691	[0.0, 0.0, 0.0, 0.0]
CARD6	NA	-1	0.103905	[0.0, 0.0, 0.0, 0.5121112]
CARD9	NA	-1	0.107128	[0.0, 0.0, 0.0, 0.6232534]
CARF	NA	-1	0.0901691	[0.0, 0.0, 0.0, 0.0]
CARMIL1	NA	-1	0.0901691	[0.0, 0.0, 0.0, 0.0]
CARMIL2	NA	-1	0.0901691	[0.0, 0.0, 0.0, 0.0]
CARMIL3	NA	-1	0.0901691	[0.0, 0.0, 0.0, 0.0]
CARNMT1	NA	-1	0.0901691	[0.0, 0.0, 0.0, 0.0]
CARNS1	NA	-1	0.0945314	[0.0, 0.0, 0.0, 0.1706726]
CARS	NA	-1	0.0901691	[0.0, 0.0, 0.0, 0.0]
CARS2	NA	-1	0.0901691	[0.0, 0.0, 0.0, 0.0]
CARTPT	NA	-1	0.296195	[0.0, 0.0, 0.98350204, 0.98350204]
CASC1	NA	-1	0.107024	[0.0, 0.0, 0.0, 0.6197236]
CASC10	NA	-1	0.0901691	[0.0, 0.0, 0.0, 0.0]
CASC4	NA	-1	0.0901691	[0.0, 0.0, 0.0, 0.0]
CASD1	NA	-1	0.0950257	[0.0, 0.0, 0.0, 0.189568]
CASK	NA	-1	0.19178	[0.0, 0.0, 0.91323589, 0.91323589]
CASKIN1	NA	-1	0.0906808	[0.0, 0.0, 0.0, 0.0205177]
CASKIN2	NA	-1	0.0916517	[0.0, 0.0, 0.0, 0.0590213]
CASP1	NA	-1	0.170124	[0.0, 0.0, 0.9222, 0.3274223]
CASP10	NA	-1	0.149046	[0.0, 0.0, 0.7771, 0.1850173]
CASP12	NA	-1	0.0901691	[0.0, 0.0, 0.0, 0.0]
CASP14	NA	-1	0.104488	[0.0, 0.0, 0.0, 0.5323863]
CASP2	NA	-1	0.152984	[0.0, 0.0, 0.772, 0.2970666]
CASP3	NA	-1	0.145868	[0.0, 0.0, 0.8206, 0.0]
CASP5	NA	-1	0.0957364	[0.0, 0.0, 0.0, 0.2166087]
CASP6	NA	-1	0.174456	[0.0, 0.0, 0.7671, 0.8713362]
CASP8	NA	-1	0.154751	[0.0, 0.0, 0.8161, 0.1522627]
CASP8AP2	NA	-1	0.0901691	[0.0, 0.0, 0.0, 0.0]
CASP9	NA	-1	0.16039	[0.0, 0.0, 0.9658, 0.0]
CASQ1	NA	-1	0.110731	[0.0, 0.0, 0.0, 0.7449311]
CASQ2	NA	-1	0.0996955	[0.0, 0.0, 0.0, 0.362695]
CASR	NA	-1	0.0931526	[0.0, 0.0, 0.0, 0.1175606]
CASS4	NA	-1	0.368348	[0.305206071, 0.0, 0.0, 0.0033977]
CAST	NA	1	0.759675	[0.817224166, 0.9543357897283695, 0.0, 0.8493653]
CASTOR1	NA	-1	0.0901691	[0.0, 0.0, 0.0, 0.0]
CASTOR2	NA	-1	0.0901691	[0.0, 0.0, 0.0, 0.0]
CASTOR3	NA	-1	0.0901691	[0.0, 0.0, 0.0, 0.0]
CASZ1	NA	-1	0.102957	[0.0, 0.0, 0.0, 0.4788394]
CAT	NA	-1	0.0901691	[0.0, 0.0, 0.0, 0.0]
CATSPER1	NA	-1	0.100792	[0.04289569, 0.0, 0.0, 0.3449054]
CATSPER2	NA	-1	0.0980039	[0.0, 0.0, 0.0, 0.3013852]
CATSPER3	NA	-1	0.0901691	[0.0, 0.0, 0.0, 0.0]
CATSPER4	NA	-1	0.0905285	[0.0, 0.0, 0.0, 0.0144457]
CATSPERB	NA	-1	0.0902185	[0.0, 0.0, 0.0, 0.0019942]
CATSPERD	NA	-1	0.0901691	[0.0, 0.0, 0.0, 0.0]
CATSPERE	NA	-1	0.0901691	[0.0, 0.0, 0.0, 0.0]
CATSPERG	NA	-1	0.0903982	[0.0, 0.0, 0.0, 0.0092312]
CATSPERZ	NA	-1	0.0901691	[0.0, 0.0, 0.0, 0.0]
CAV1	NA	-1	0.252498	[0.0, 0.0, 0.9977, 0.5696659]
CAV2	NA	-1	0.186946	[0.0, 0.0, 0.9945, 0.0]
CAV3	NA	-1	0.10345	[0.0, 0.0, 0.0, 0.4961659]
CAVIN1	NA	-1	0.0901691	[0.0, 0.0, 0.0, 0.0]
CAVIN2	NA	-1	0.0901691	[0.0, 0.0, 0.0, 0.0]
CAVIN3	NA	-1	0.0901691	[0.0, 0.0, 0.0, 0.0]
CAVIN4	NA	-1	0.0901691	[0.0, 0.0, 0.0, 0.0]
CBARP	NA	-1	0.0901691	[0.0, 0.0, 0.0, 0.0]
CBFA2T2	NA	-1	0.265197	[0.0, 0.0, 0.997, 0.5550485]
CBFA2T3	NA	-1	0.094689	[0.0, 0.0, 0.0, 0.1767038]
CBFB	NA	1	0.894354	[0.766530343, 0.6643729526632868, 1.0, 1.0]
CBLB	NA	-1	0.169762	[0.0, 0.0, 0.9773, 0.0321631]
CBLC	NA	-1	0.234169	[0.0, 0.0, 0.99995086, 0.2121627]
CBLIF	NA	-1	0.0901691	[0.0, 0.0, 0.0, 0.0]
CBLL1	NA	-1	0.0901691	[0.0, 0.0, 0.0, 0.0]
CBLL2	NA	-1	0.0901691	[0.0, 0.0, 0.0, 0.0]
CBLN2	NA	-1	0.0901691	[0.0, 0.0, 0.0, 0.0]
CBLN3	NA	-1	0.0901691	[0.0, 0.0, 0.0, 0.0]
CBLN4	NA	-1	0.0901691	[0.0, 0.0, 0.0, 0.0]
CBR1	NA	-1	0.105179	[0.0, 0.0, 0.0, 0.5563128]
[truncated: 14,706 more rows]

## Sheet: Table S31
EARN: an ensemble machine learning algorithm to predict driver genes in metastatic breast cancer
Leila Mirsadeghi1, Reza Haji Hosseini1*, Ali Mohammad Banaei-Moghaddam2, Kaveh Kavousi3*
* Correspondence: kkavousi@ut.ac.ir; hosseini@pnu.ac.ir;
1Department of Biology, Faculty of Science, Payame Noor University, Tehran, Iran
2 Laboratory of Genomics and Epigenomics (LGE), Department of Biochemistry, Institute of Biochemistry and Biophysics (IBB), University of Tehran, Tehran, Iran
3 Laboratory of Complex Biological Systems and Bioinformatics (CBB), Department of Bioinformatics, Institute of Biochemistry and Biophysics (IBB), University of Tehran, Tehran, Iran
Additional file 7: Table S31 The number and percentage of driver and passenger genes predicted by four machine learning methods for MBCA
Method name	Predicted genes (#) with label +1 as drivers	Predicted genes (#) with label -1 as passengers	Test genes set	Predicted genes (%) with label +1 as drivers	Predicted genes (%) with label -1 as passengers
SVM	984	15714	16698	0.0589292	0.941071
ANN	2358	14340	16698	0.141215	0.858785
RF	2569	14129	16698	0.153851	0.846149
EC	2270	14428	16698	0.135944	0.864056
