# Supplementary material for: EARN: an ensemble machine learning algorithm to predict driver genes in metastatic breast cancer
Source: BMC Med Genomics. 2021 May 7;14:122. doi: 10.1186/s12920-021-00974-3 (PMC8105935; doi:10.1186/s12920-021-00974-3)
Supplement: Supplementary file 8 — Additional file 8: Table S32–S41. The comparison of drivers predicted by all machine learning methods for MBCA [file 12920_2021_974_MOESM8_ESM.xls]

## Sheet: Table S32
EARN: an ensemble machine learning algorithm to predict driver genes in metastatic breast cancer
Leila Mirsadeghi1, Reza Haji Hosseini1*, Ali Mohammad Banaei-Moghaddam2, Kaveh Kavousi3*
* Correspondence: kkavousi@ut.ac.ir; hosseini@pnu.ac.ir;
1Department of Biology, Faculty of Science, Payame Noor University, Tehran, Iran
2 Laboratory of Genomics and Epigenomics (LGE), Department of Biochemistry, Institute of Biochemistry and Biophysics (IBB), University of Tehran, Tehran, Iran
3 Laboratory of Complex Biological Systems and Bioinformatics (CBB), Department of Bioinformatics, Institute of Biochemistry and Biophysics (IBB), University of Tehran, Tehran, Iran
Additional file 8: Table S32 21 genes are common in list of drivers predicted by EARN100, ANN100, and SVM100 methods for MBCA
SLC1A4
MAP4K1
PRMT1
GAB3
OR4X2
MRPL17
CPSF3
ABAT
DOK5
GPD1L
KPNA2
STAT1
IQCA1
OR52N2
GH1
SELE
PIAS3
WAS
SLC25A32
YWHAE
HDAC3

## Sheet: Table S33
EARN: an ensemble machine learning algorithm to predict driver genes in metastatic breast cancer
Leila Mirsadeghi1, Reza Haji Hosseini1*, Ali Mohammad Banaei-Moghaddam2, Kaveh Kavousi3*
* Correspondence: kkavousi@ut.ac.ir; hosseini@pnu.ac.ir;
1Department of Biology, Faculty of Science, Payame Noor University, Tehran, Iran
2 Laboratory of Genomics and Epigenomics (LGE), Department of Biochemistry, Institute of Biochemistry and Biophysics (IBB), University of Tehran, Tehran, Iran
3 Laboratory of Complex Biological Systems and Bioinformatics (CBB), Department of Bioinformatics, Institute of Biochemistry and Biophysics (IBB), University of Tehran, Tehran, Iran
Additional file 8: Table S33 Ten genes are common in list of drivers predicted by EARN100, RF100, and SVM100 methods for MBCA
PCDHGB2
KIF1A
LZTR1
TMLHE
CBFB
TBX3
ARID1A
MAP1A
MAPK8IP1
RLIM

## Sheet: Table S34
EARN: an ensemble machine learning algorithm to predict driver genes in metastatic breast cancer
Leila Mirsadeghi1, Reza Haji Hosseini1*, Ali Mohammad Banaei-Moghaddam2, Kaveh Kavousi3*
* Correspondence: kkavousi@ut.ac.ir; hosseini@pnu.ac.ir;
1Department of Biology, Faculty of Science, Payame Noor University, Tehran, Iran
2 Laboratory of Genomics and Epigenomics (LGE), Department of Biochemistry, Institute of Biochemistry and Biophysics (IBB), University of Tehran, Tehran, Iran
3 Laboratory of Complex Biological Systems and Bioinformatics (CBB), Department of Bioinformatics, Institute of Biochemistry and Biophysics (IBB), University of Tehran, Tehran, Iran
Additional file 8: Table S34 Four genes are common in list of drivers predicted by EARN100 and SVM100 methods for MBCA
ATP8B4
PDGFD
ATP1A2
KLF4

## Sheet: Table S35
EARN: an ensemble machine learning algorithm to predict driver genes in metastatic breast cancer
Leila Mirsadeghi1, Reza Haji Hosseini1*, Ali Mohammad Banaei-Moghaddam2, Kaveh Kavousi3*
* Correspondence: kkavousi@ut.ac.ir; hosseini@pnu.ac.ir;
1Department of Biology, Faculty of Science, Payame Noor University, Tehran, Iran
2 Laboratory of Genomics and Epigenomics (LGE), Department of Biochemistry, Institute of Biochemistry and Biophysics (IBB), University of Tehran, Tehran, Iran
3 Laboratory of Complex Biological Systems and Bioinformatics (CBB), Department of Bioinformatics, Institute of Biochemistry and Biophysics (IBB), University of Tehran, Tehran, Iran
Additional file 8: Table S35 Seven genes are common in list of drivers predicted by EARN100 and ANN100 methods for MBCA
ACTB
GRIN1
TGFB2
PTPRJ
PCCB
BUB1B
UBQLN4

## Sheet: Table S36
EARN: an ensemble machine learning algorithm to predict driver genes in metastatic breast cancer
Leila Mirsadeghi1, Reza Haji Hosseini1*, Ali Mohammad Banaei-Moghaddam2, Kaveh Kavousi3*
* Correspondence: kkavousi@ut.ac.ir; hosseini@pnu.ac.ir;
1Department of Biology, Faculty of Science, Payame Noor University, Tehran, Iran
2 Laboratory of Genomics and Epigenomics (LGE), Department of Biochemistry, Institute of Biochemistry and Biophysics (IBB), University of Tehran, Tehran, Iran
3 Laboratory of Complex Biological Systems and Bioinformatics (CBB), Department of Bioinformatics, Institute of Biochemistry and Biophysics (IBB), University of Tehran, Tehran, Iran
Additional file 8: Table S36 37 genes are common in list of drivers predicted by EARN100 and RF100 methods for MBCA
SIN3A
HIST1H3B
RRAS2
STAG1
ARHGEF11
TMEM119
FLYWCH2
ZNF804A
TBL1XR1
PAX9
MME
EFNA5
RAPGEF3
AR
SIRT4
SPTA1
PIK3R1
GPS2
AMIGO2
PLCB1
DMD
FUZ
COL4A3
CYP3A4
HIST2H2AC
NOS3
RUNX1
SLC24A1
CYTL1
MTO1
PLXNB2
CACNA1E
XBP1
WNT2
TAF7L
CDYL
PKN2

## Sheet: Table S37
EARN: an ensemble machine learning algorithm to predict driver genes in metastatic breast cancer
Leila Mirsadeghi1, Reza Haji Hosseini1*, Ali Mohammad Banaei-Moghaddam2, Kaveh Kavousi3*
* Correspondence: kkavousi@ut.ac.ir; hosseini@pnu.ac.ir;
1Department of Biology, Faculty of Science, Payame Noor University, Tehran, Iran
2 Laboratory of Genomics and Epigenomics (LGE), Department of Biochemistry, Institute of Biochemistry and Biophysics (IBB), University of Tehran, Tehran, Iran
3 Laboratory of Complex Biological Systems and Bioinformatics (CBB), Department of Bioinformatics, Institute of Biochemistry and Biophysics (IBB), University of Tehran, Tehran, Iran
Additional file 8: Table S37 32 genes are common in list of drivers predicted by ANN100 and SVM100 methods for MBCA
COG2
GALT
NRBP1
POU6F2
SLC25A3
ZNF514
MRPS11
TOMM20
OAS2
PON3
KANK4
NFIC
PLXNA2
MGRN1
PLAGL2
NRIP1
HSP90AB1
SLC35A1
SNIP1
ARMC8
RABGAP1L
FBXL8
GALNT14
RECQL5
KIF14
SLC19A2
GINS4
FOXM1
MAOA
ABHD1
DRD1

## Sheet: Table S38
EARN: an ensemble machine learning algorithm to predict driver genes in metastatic breast cancer
Leila Mirsadeghi1, Reza Haji Hosseini1*, Ali Mohammad Banaei-Moghaddam2, Kaveh Kavousi3*
* Correspondence: kkavousi@ut.ac.ir; hosseini@pnu.ac.ir;
1Department of Biology, Faculty of Science, Payame Noor University, Tehran, Iran
2 Laboratory of Genomics and Epigenomics (LGE), Department of Biochemistry, Institute of Biochemistry and Biophysics (IBB), University of Tehran, Tehran, Iran
3 Laboratory of Complex Biological Systems and Bioinformatics (CBB), Department of Bioinformatics, Institute of Biochemistry and Biophysics (IBB), University of Tehran, Tehran, Iran
Additional file 8: Table S38 Five genes are unique in list of drivers predicted just by EARN100 method for MBCA
BDNF
PRKCG
TH
PRKCD
PIP5K1B

## Sheet: Table S39
EARN: an ensemble machine learning algorithm to predict driver genes in metastatic breast cancer
Leila Mirsadeghi1, Reza Haji Hosseini1*, Ali Mohammad Banaei-Moghaddam2, Kaveh Kavousi3*
* Correspondence: kkavousi@ut.ac.ir; hosseini@pnu.ac.ir;
1Department of Biology, Faculty of Science, Payame Noor University, Tehran, Iran
2 Laboratory of Genomics and Epigenomics (LGE), Department of Biochemistry, Institute of Biochemistry and Biophysics (IBB), University of Tehran, Tehran, Iran
3 Laboratory of Complex Biological Systems and Bioinformatics (CBB), Department of Bioinformatics, Institute of Biochemistry and Biophysics (IBB), University of Tehran, Tehran, Iran
Additional file 8: Table S39 18 genes are unique in list of drivers predicted just by SVM100 method for MBCA
CLRN2
IGFBP4
SPTB
TMEM161B
HMMR
LMOD1
POF1B
ARHGAP4
PIWIL1
ZRSR2
GABRA5
OSBPL3
RD3
FSD1
JMJD6
REN
OR4N2
SNAPC2

## Sheet: Table S40
EARN: an ensemble machine learning algorithm to predict driver genes in metastatic breast cancer
Leila Mirsadeghi1, Reza Haji Hosseini1*, Ali Mohammad Banaei-Moghaddam2, Kaveh Kavousi3*
* Correspondence: kkavousi@ut.ac.ir; hosseini@pnu.ac.ir;
1Department of Biology, Faculty of Science, Payame Noor University, Tehran, Iran
2 Laboratory of Genomics and Epigenomics (LGE), Department of Biochemistry, Institute of Biochemistry and Biophysics (IBB), University of Tehran, Tehran, Iran
3 Laboratory of Complex Biological Systems and Bioinformatics (CBB), Department of Bioinformatics, Institute of Biochemistry and Biophysics (IBB), University of Tehran, Tehran, Iran
Additional file 8: Table S40 25 genes are unique in list of drivers predicted just by ANN100 method for MBCA
HSF5
YIF1B
DOC2A
DNAI1
STOML3
TMBIM1
SF3B1
FFAR3
HTR3A
CALCR
OR5M3
APRT
COL1A2
CNOT6
ZNF135
ADH1A
BZW2
KLK4
CYP4B1
ZBTB33
GALNT12
ZNF99
MAGEA10
PDCD6IP
CCDC51

## Sheet: Table S41
EARN: an ensemble machine learning algorithm to predict driver genes in metastatic breast cancer
Leila Mirsadeghi1, Reza Haji Hosseini1*, Ali Mohammad Banaei-Moghaddam2, Kaveh Kavousi3*
* Correspondence: kkavousi@ut.ac.ir; hosseini@pnu.ac.ir;
1Department of Biology, Faculty of Science, Payame Noor University, Tehran, Iran
2 Laboratory of Genomics and Epigenomics (LGE), Department of Biochemistry, Institute of Biochemistry and Biophysics (IBB), University of Tehran, Tehran, Iran
3 Laboratory of Complex Biological Systems and Bioinformatics (CBB), Department of Bioinformatics, Institute of Biochemistry and Biophysics (IBB), University of Tehran, Tehran, Iran
Additional file 8: Table S41 37 genes are unique in list of drivers predicted just by RF100 method for MBCA
SUPT6H
DOCK1
GTF3C1
MAP1B
EYA1
CLCN2
PRPF8
TRPV4
R3HDM2
DLG2
FKBPL
ATP2B2
EIF5B
ITGB1
PLCB3
ITGAV
LRP2
MAP3K1
MAP3K5
LZIC
GRIN2B
PTPN3
ATN1
MAPK8IP3
TRIP10
PRDM2
PITX3
ITPR1
CCDC93
PALB2
CDC73
CKAP5
NUP133
THYN1
PGR
AP2B1
RASGRF1
