# Supplementary material for: EARN: an ensemble machine learning algorithm to predict driver genes in metastatic breast cancer
Source: BMC Med Genomics. 2021 May 7;14:122. doi: 10.1186/s12920-021-00974-3 (PMC8105935; doi:10.1186/s12920-021-00974-3)
Supplement: Supplementary file 9 — Additional file 9: Table S42. The list of driver genes of EARN for MBCA that have been cited in 108 studies of HCMDB. Table S43. The list of novel genes predicted by EARN50 for MBCA. Table S44. The comparison of top 50 predictions of EARN and four software tools for BRCA. Table S45. The comparison among the performance of classifier pairs based on K-fold cross-validated paired t-test. [file 12920_2021_974_MOESM9_ESM.xls]

## Sheet: Table S42
EARN: an ensemble machine learning algorithm to predict driver genes in metastatic breast cancer
Leila Mirsadeghi1, Reza Haji Hosseini1*, Ali Mohammad Banaei-Moghaddam2, Kaveh Kavousi3*
* Correspondence: kkavousi@ut.ac.ir; hosseini@pnu.ac.ir;
1Department of Biology, Faculty of Science, Payame Noor University, Tehran, Iran
2 Laboratory of Genomics and Epigenomics (LGE), Department of Biochemistry, Institute of Biochemistry and Biophysics (IBB), University of Tehran, Tehran, Iran
3 Laboratory of Complex Biological Systems and Bioinformatics (CBB), Department of Bioinformatics, Institute of Biochemistry and Biophysics (IBB), University of Tehran, Tehran, Iran
Additional file 9: Table S42 The list of predicted genes by EARN related to MBCA that are enriched in the HCMDB
Recalled genes by EC related MBCA in the HCMDB	Rank number	The number of studies that has cited these genes
KDR	17	2
SELE	49	1
MME	50	1
KLF4	78	2
STAT1	95	1
PTPN3	105	1
FOXM1	115	1
MAPK1	177	1
HIF1A	181	6
PIK3CG	200	1
STAT5B	203	1
TGM2	208	2
ILK	213	1
DOCK1	226	2
SRC	227	4
ITGB4	239	2
PGR	255	2
TRIP10	264	1
ITGA6	322	3
IL19	334	1
ITGB1	339	2
TSC2	410	1
ITGAV	446	4
OGT	448	1
BMP4	450	1
OGG1	526	1
PAK4	534	1
STAT5A	578	1
ATF3	583	1
KRT5	609	2
BCAR1	642	1
TOP2A	689	1
DLEC1	703	1
ROBO1	742	1
RADIL	816	1
INPPL1	852	1
CCDC88A	863	3
PTAFR	864	1
MMP14	867	4
XRCC5	896	1
MKI67	943	4
AQP5	968	1
ABCG2	1032	2
F2R	1079	1
MMP8	1131	1
EYA2	1201	1
CCR7	1275	1
IL1RL1	1276	1
ABCC5	1378	1
ACTN4	1389	1
CSNK1A1	1451	1
HPSE	1472	1
HTT	1579	2
PITPNM1	1585	1
FERMT1	1591	1
NET1	1670	1
TNN	1704	1
TYK2	1723	1
MAP3K11	1738	1
NRP2	1804	1
PER1	1847	1
FLT4	1889	1
UTRN	1983	1
IRS2	2006	1
EFEMP1	2081	1
DLC1	2082	2
ALCAM	2084	2
CD276	2118	1
CYLD	2168	1
ACE	2189	1
LOX	2214	3
ADORA2B	2229	1
SETD1A	2267	1

## Sheet: Table S43
EARN: an ensemble machine learning algorithm to predict driver genes in metastatic breast cancer
Leila Mirsadeghi1, Reza Haji Hosseini1*, Ali Mohammad Banaei-Moghaddam2, Kaveh Kavousi3*
* Correspondence: kkavousi@ut.ac.ir; hosseini@pnu.ac.ir;
1Department of Biology, Faculty of Science, Payame Noor University, Tehran, Iran
2 Laboratory of Genomics and Epigenomics (LGE), Department of Biochemistry, Institute of Biochemistry and Biophysics (IBB), University of Tehran, Tehran, Iran
3 Laboratory of Complex Biological Systems and Bioinformatics (CBB), Department of Bioinformatics, Institute of Biochemistry and Biophysics (IBB), University of Tehran, Tehran, Iran
Additional file 9: Table S43 38 novel (new) genes have been predicted by EARN50 related to MBCA. Also, rank numbers, scores, and rate of counted mutation for these genes according to the original mutation file are available in this list. In this list, 13 marked genes with an asterisk have also been introduced concerning different primary cancers in the OMIM, CGC, and NCG databases
Symbol	Prediction score	Rank number	PSMM (Study 2017)	PSMM (Study 2016)	NSCGMC	NSCGMB	MCMG	PKGECE	PKGEBE
OXCT1	0.907092	1	0.017	0.005	#N/A	#N/A	9	#N/A	#N/A
GCNT4	0.906318	2	0.017	#N/A	#N/A	#N/A	4	#N/A	#N/A
BATF	0.903848	3	0.013	0.005	#N/A	#N/A	4	#N/A	#N/A
UNC13D	0.903565	4	0.034	0.014	#N/A	#N/A	13	#N/A	#N/A
C8orf44	0.899336	6	0.021	#N/A	#N/A	#N/A	5	#N/A	#N/A
NCOR1*	0.899309	7	0.038	0.019	#N/A	#N/A	17	✓	✓
FOXA1*	0.899131	8	0.03	0.033	#N/A	#N/A	20	✓	✓
MAPK8IP1*	0.897475	9	0.034	0.005	#N/A	#N/A	14	✓	#N/A
LZTR1*	0.89631	10	0.03	0.014	#N/A	#N/A	12	✓	#N/A
CBFB*	0.894354	12	0.025	0.028	#N/A	#N/A	15	✓	✓
GCM2	0.893524	15	0.017	#N/A	#N/A	#N/A	5	#N/A	#N/A
MAP1A	0.890568	16	0.034	0.019	#N/A	#N/A	13	#N/A	#N/A
THAP3	0.889383	18	0.021	#N/A	#N/A	#N/A	5	#N/A	#N/A
XBP1*	0.886668	20	0.025	#N/A	#N/A	#N/A	10	✓	✓
PAX9	0.884776	21	0.025	#N/A	#N/A	#N/A	8	#N/A	#N/A
MTO1	0.881866	22	0.051	#N/A	#N/A	#N/A	13	#N/A	#N/A
SIN3A	0.878991	23	0.013	0.019	#N/A	#N/A	9	✓	#N/A
TMEM119	0.877136	24	0.021	0.005	#N/A	#N/A	6	#N/A	#N/A
CACNA1E*	0.874105	25	0.021	0.056	#N/A	#N/A	25	✓	#N/A
C12orf29	0.8729	26	0.013	#N/A	#N/A	#N/A	3	#N/A	#N/A
RUNX1*	0.870851	28	0.017	#N/A	#N/A	#N/A	5	✓	✓
ZNF546	0.870709	29	0.021	0.014	#N/A	#N/A	8	#N/A	#N/A
ARHGEF11	0.860873	32	0.021	0.009	#N/A	#N/A	12	#N/A	#N/A
PCDHGB2	0.860099	33	0.021	0.009	#N/A	#N/A	8	#N/A	#N/A
FUZ	0.858761	34	0.017	#N/A	#N/A	#N/A	5	#N/A	#N/A
GPS2*	0.858332	35	0.021	0.009	#N/A	#N/A	8	✓	✓
PLXNB2*	0.858069	36	0.025	0.024	#N/A	#N/A	14	✓	#N/A
TMLHE	0.855829	37	0.008	0.019	#N/A	#N/A	7	#N/A	#N/A
FLYWCH2	0.855551	38	0.013	#N/A	#N/A	#N/A	3	#N/A	#N/A
RLIM	0.85537	39	0.013	0.019	#N/A	#N/A	7	#N/A	#N/A
SLC25A32	0.854831	40	0.008	0.014	#N/A	#N/A	5	#N/A	#N/A
COL4A3	0.853658	41	0.013	0.005	#N/A	#N/A	4	#N/A	#N/A
CDYL*	0.851378	43	0.034	0.009	#N/A	#N/A	10	✓	#N/A
CYTL1	0.850225	44	0.013	0.005	#N/A	#N/A	4	#N/A	#N/A
PIAS3	0.849524	45	0.021	#N/A	#N/A	#N/A	6	#N/A	#N/A
KIF1A*	0.848368	46	0.025	0.019	#N/A	#N/A	12	✓	#N/A
SLC24A1	0.84805	47	0.025	0.005	#N/A	#N/A	10	#N/A	#N/A
STAG1*	0.847926	48	0.008	0.042	#N/A	#N/A	12	✓	#N/A
* The confirmed genes concerning different primary cancers in the OMIM, CGC, and NCG databases
PSMM: Percentage of samples with one or more mutations based on initial mutation file
NSCGMC: The number of studies that has cited genes for different metastatic cancers in the HCMDB
NSCGMB: The number of studies that has cited genes for MBCA in HCMDB
MCMG: Mutation counts for mutated genes across 453 metastasis tumor samples based on initial mutation file
PKGECE: Predicted known genes by EC for cancers that are enriched in OMIM, CGC, and NCG
PKGEBE: Predicted known genes by EC for BRCA that are enriched in OMIM, CGC, and NCG

## Sheet: Table S44
EARN: an ensemble machine learning algorithm to predict driver genes in metastatic breast cancer
Leila Mirsadeghi1, Reza Haji Hosseini1*, Ali Mohammad Banaei-Moghaddam2, Kaveh Kavousi3*
* Correspondence: kkavousi@ut.ac.ir; hosseini@pnu.ac.ir;
1Department of Biology, Faculty of Science, Payame Noor University, Tehran, Iran
2 Laboratory of Genomics and Epigenomics (LGE), Department of Biochemistry, Institute of Biochemistry and Biophysics (IBB), University of Tehran, Tehran, Iran
3 Laboratory of Complex Biological Systems and Bioinformatics (CBB), Department of Bioinformatics, Institute of Biochemistry and Biophysics (IBB), University of Tehran, Tehran, Iran
Additional file 9: Table S44 The comparison of top 50 predictions of EARN and four software tools for BRCA
EARN (PPV=52%)	MutSigCV (PPV=34%)	OncodriveCLUST (PPV=20%)	OncodriveFM (PPV=36%)	NetBox (PPV=36%)
PTEN*	APOBEC3C	MAB21L1	MAP1A	APOBEC3C
MYH10	CBFB*	MFAP5	CSMD1*	CBFB*
MED23*	EIF4A2*	RNF4	PLCE1*	EIF4A2*
ERBB3*	ERGIC3	TRIM50	SLIT2*	ERGIC3
SMAD2*	MYCT1	ALLC*	APC*	MYCT1
GNL3L	NUP88	CD244	RGSL1	NUP88
PKN2	PTEN*	CD248	NEB*	PTEN*
FAM47A	PTMS	FAM84A	FAT3*	PTMS
IL1RAPL1	ACVR1B*	GIMAP4	BIRC6*	YBX1
ITGAV*	POGZ	HIST1H2AD*	ARHGAP31	PIK3R1*
SMARCA4*	TMEM167A	ISG20	SACS*	PRKCZ*
PCF11	WAS*	KDM1A*	RAB39B	ACVR1B*
MAP3K5*	BCAS1	LAGE3	RELN*	POGZ
CBFB*	HIST1H2BC*	MS4A4A	HIVEP3	TMEM167A
GRXCR1	GRHL2	OR52K1	PTPRF	ITGB3
SF3B1*	RGS7*	P2RY4	ASXL2*	MAPK8
TMEM167A	RUNX1*	PRB1	PTPRD*	TLE2
PPARG*	TBX19	RBM11	BRPF3*	ICAM1
GRIK2	IL11RA	SLC17A9	DSP	CALM1
NBN*	SF3B1*	SPN*	MYH10	LCP2
CNKSR1*	MSH5*	TCEAL2	DNAH8	WAS*
ITGB3	RPL41	TSPAN17	COL14A1*	POU2F1
RELN*	MFSD11	ZNF358	LRBA	USF2
ICAM1	C6orf89	GRM4	KCNQ5	PJA2
RAB9B	OR14I1	APH1A	TUB	RASSF2
KCNQ5	MRPL20	C1orf198	SYNGR4	SMC1A*
EIF5B	FAM47A	CCDC74B	ZNF536*	SNRPF
MAP1A	CHD4*	CNPY2	CXorf67	BCAS1
RUNX1*	FCER1A*	COIL	ADHFE1	HIST1H2BC*
ASXL2*	GOLT1A	DFFA	ADAM12	SP1
TGFBR2*	RAD54B*	DHX30*	KMT2C*	SYK*
ITGAM	GALNTL5	FRMD6	MMP14	MS4A2
DSP	RHOA*	GDAP1	METTL4	PTPN11*
PRPF40A	NPY1R	HIST1H2BH*	ZNF500	GRHL2
PTPN11*	OTOP2	HLF*	XKR4	ITGB4
KCNA1	TPI1	IQGAP1	KPNA7	RGS7*
ANK3*	MOAP1	IRF9	PPP1R36	ITGA6
NOTCH4*	SSX1*	KLF4*	FBXL13	UBB*
NUAK2	ILF2	KRT18	FAT4*	CDC40
NF1*	IFI44	MPP5	SOGA1	FCER1G
ACVR1B*	AKT3*	PCCA	IRF9	MAPK9
TLE1*	GRAMD1B	PRCC*	SMAD2*	RUNX1*
VLDLR	EFCAB3	PSMB11	MYO10	GTF2I*
DDX20	ACTG1*	RARS2	GBGT1	LMO2*
GATAD2B	EIF3I	RHOBTB3	ABL2*	RALGDS*
GRB7	WSCD2	SF3B1*	ATP8B4	UBE2D3
JAK1*	OR4D10	SPATA6	FLRT3	TBX19
PRKCZ*	TRA2B	STK4	OPRM1	ARID3A
FLT1*	CXCR3	SYT6	ZNF443	CBFA2T2
TFDP1*	GRK1	TAPBP	PRDM10	RAP1GDS1*
* Top genes that are enriched in the public cancer databases, including OMIM, CGC, and NCG

## Sheet: Table S45
EARN: an ensemble machine learning algorithm to predict driver genes in metastatic breast cancer
Leila Mirsadeghi1, Reza Haji Hosseini1*, Ali Mohammad Banaei-Moghaddam2, Kaveh Kavousi3*
* Correspondence: kkavousi@ut.ac.ir; hosseini@pnu.ac.ir;
1Department of Biology, Faculty of Science, Payame Noor University, Tehran, Iran
2 Laboratory of Genomics and Epigenomics (LGE), Department of Biochemistry, Institute of Biochemistry and Biophysics (IBB), University of Tehran, Tehran, Iran
3 Laboratory of Complex Biological Systems and Bioinformatics (CBB), Department of Bioinformatics, Institute of Biochemistry and Biophysics (IBB), University of Tehran, Tehran, Iran
Additional file 9: Table S45 The comparison among the performance of classifier pairs based on K-fold cross-validated paired t-test
	p-value
EARN and Random Forest Classifier	0.0101
EARN and Artificial Neural Network	0.0061
EARN and non-linear Support Vector Machine	0.0116
